# Supplementary material for: Post-acquisition filtering of salt cluster artefacts for LC-MS based human metabolomic studies
Source: J Cheminform. 2016 Sep 6;8(1):44. doi: 10.1186/s13321-016-0156-0 (PMC5013591; doi:10.1186/s13321-016-0156-0)
Supplement: Supplementary file 1 — 10.1186/s13321-016-0156-0 LC-MS features detected in plasma from a study of children with malnutrition. [file 13321_2016_156_MOESM1_ESM.xlsx]

## Sheet: Positive ESI
Table S1 A: Positive mode features detected experimentally in plasma from a study of children with severe acute malnutrition
Feature ID	mz	rt
1	56.0505	0.531704
2	56.0505	5.62543
3	59.0501	0.601644
4	60.0454	3.6343
5	61.0406	0.452492
6	62.0438	0.454074
7	62.0609	0.435095
8	64.0167	5.95701
9	64.0167	5.57812
10	64.0167	0.376544
11	64.0167	5.13272
12	64.0167	4.92528
13	64.0167	4.68475
14	64.0167	4.32581
15	65.02	0.377493
16	67.5108	0.33652
17	70.0134	0.335927
18	70.066	0.465613
19	72.0816	0.588227
20	72.0817	5.59227
21	72.0817	5.92098
22	72.0817	5.30323
23	73.0656	1.05972
24	74.0609	0.520515
25	74.0609	5.70126
26	74.0609	5.24183
27	74.0972	0.501281
28	74.0973	2.41732
29	74.9761	0.336887
30	75.0448	0.475211
31	75.0641	0.513325
32	76.0401	0.499747
33	76.0765	0.444165
34	76.516	0.337138
35	77.0605	0.574481
36	78.0321	0.372872
37	79.0187	0.334796
38	79.022	0.592534
39	79.9905	0.385649
40	79.9905	5.12333
41	80.9486	0.406691
42	81.0456	5.54033
43	81.5081	0.336522
44	81.5213	0.334592
45	82.027	0.376732
46	82.0534	5.79604
47	82.9457	0.402785
48	83.0224	0.418705
49	83.0611	0.0429192
50	83.0612	2.54848
51	83.0612	2.78913
52	83.0612	3.6343
53	83.0612	5.58061
54	83.0612	3.19765
55	83.0612	5.91921
56	84.0645	0.0349404
57	84.0645	2.52074
58	84.0645	2.10568
59	84.0645	3.62512
60	84.0645	3.15977
61	84.0645	2.79089
62	84.9604	0.336139
63	86.0971	1.03219
64	87.0448	0.989044
65	87.0447	1.83087
66	87.0924	5.60324
67	87.1004	1.05123
68	88.0239	0.336662
69	90.0557	0.434729
70	90.5134	0.336749
71	90.5266	0.330742
72	90.5265	1.9343
73	90.9773	0.376948
74	90.9773	4.91385
75	91.0282	0.336802
76	91.0396	0.611834
77	91.9806	0.375929
78	92.523	0.33698
79	92.9865	0.337871
80	93.016	0.336887
81	93.0552	0.472214
82	95.0611	5.7441
83	96.9224	0.400354
84	97.0766	5.59691
85	97.9919	0.336518
86	98.0719	5.55884
87	98.0719	5.88603
88	98.5126	0.0376971
89	98.9195	0.397371
90	98.9847	0.482517
91	98.9961	0.416706
92	99.0559	5.79597
93	99.0559	5.27087
94	99.0559	4.86727
95	99.0559	5.48375
96	99.5318	0.334286
97	99.5317	1.92718
98	100.033	0.337677
99	100.076	2.02539
100	101.035	5.51643
101	101.035	5.06395
102	101.035	5.91929
103	101.072	5.49304
104	101.072	5.90019
105	101.072	4.97625
106	101.071	0.0330892
107	101.08	2.02684
108	102.021	0.334732
109	102.034	2.15239
110	102.034	2.47965
111	102.034	0.034944
112	102.034	0.338471
113	102.067	0.455419
114	102.092	2.34799
115	102.536	0.335172
116	102.971	0.336059
117	104.071	0.454072
118	104.108	0.42531
119	104.524	0.337871
120	105.004	0.339826
121	105.043	0.37588
122	105.043	5.09963
123	105.043	5.93877
124	105.043	3.21035
125	105.043	5.62219
126	105.043	4.35399
127	105.043	5.37923
128	105.043	3.63997
129	105.043	2.31324
130	105.043	4.67765
131	105.043	2.7974
132	105.055	0.986733
133	105.111	0.425436
134	106.005	0.338892
135	106.046	5.0279
136	106.951	0.380047
137	107.001	0.338264
138	108.949	0.378726
139	110.009	0.336845
140	110.021	0.0254173
141	110.021	2.37088
142	110.072	5.48341
143	110.072	5.92872
144	111.021	0.0272401
145	111.021	2.38939
146	111.01	0.333967
147	111.04	2.16517
148	111.04	0.3372
149	111.04	0.0351052
150	111.541	0.33698
151	111.541	2.11047
152	112.018	0.0331796
153	112.007	0.334744
154	112.037	0.408767
155	112.896	0.395631
156	113.035	0.596651
157	113.071	5.63056
158	113.071	5.21799
159	113.071	4.85035
160	113.529	0.337933
161	113.964	0.126792
162	114.055	0.71678
163	114.067	0.456591
164	114.092	2.24429
165	114.893	0.391441
166	115.037	0.428404
167	115.051	5.60649
168	115.051	0.596275
169	115.07	0.456666
170	116.002	0.336061
171	116.071	0.463503
172	117.055	0.523204
173	117.074	0.463725
174	118.05	0.596264
175	118.075	0.465308
176	118.087	0.44802
177	118.943	0.283041
178	119.084	0.580261
179	119.09	0.562768
180	120.004	0.390939
181	120.066	0.43856
182	120.081	2.03189
183	120.077	0.455405
184	120.091	0.56996
185	120.981	0.339503
186	120.981	1.73467
187	121.038	0.380432
188	121.04	0.750645
189	121.072	0.444219
190	121.084	2.02891
191	121.975	0.403717
192	122.02	0.254371
193	122.037	0.967442
194	122.072	5.67851
195	122.548	2.46871
196	122.547	2.1691
197	122.548	2.78932
198	122.548	0.335659
199	122.548	3.13174
200	122.547	0.0333559
201	122.925	0.381642
202	123.014	0.339064
203	123.044	0.918852
204	123.041	0.333827
205	123.056	0.610659
206	123.08	5.63962
207	123.08	4.74341
208	124.015	0.332535
209	124.04	0.437187
210	124.087	5.48335
211	124.087	5.92105
212	124.087	4.7961
213	124.087	2.4252
214	124.923	0.381377
215	124.974	0.33472
216	125.012	0.33742
217	125.032	0.386609
218	125.091	5.57659
219	125.091	4.57491
220	125.961	0.282335
221	125.987	0.336802
222	126.053	0.419962
223	126.092	2.13273
224	126.99	0.336802
225	126.998	0.279992
226	127.037	0.476815
227	128.02	0.339205
228	128.046	2.15565
229	129.02	0.335927
230	129.018	0.671007
231	129.053	0.484262
232	129.066	0.45385
233	129.979	0.33652
234	130.017	0.337933
235	130.05	0.70705
236	130.087	0.59047
237	130.159	2.29139
238	130.965	0.330742
239	131.049	2.02985
240	131.053	0.709742
241	131.082	5.60636
242	131.09	0.592004
243	131.118	0.539418
244	131.163	2.29139
245	131.534	0.0254263
246	131.534	2.52846
247	131.974	0.124155
248	132.003	0.376468
249	132.003	4.91463
250	132.066	0.72303
251	132.066	0.97058
252	132.077	0.463555
253	132.102	1.01773
254	132.998	0.339064
255	133.032	0.616201
256	133.061	0.592155
257	133.08	0.463129
258	133.099	1.05094
259	133.097	0.35336
260	133.105	1.03201
261	134.019	0.400404
262	134.045	0.444469
263	134.081	0.460603
264	134.106	1.05174
265	135.003	0.377971
266	135.003	0.606289
267	135.102	2.2173
268	135.117	3.69118
269	135.945	0.288479
270	136.048	0.460549
271	136.076	0.918504
272	136.953	0.284735
273	136.953	1.74457
274	137.046	0.656227
275	137.046	1.93367
276	138.053	0.468122
277	138.907	0.423597
278	138.992	0.3356
279	139.018	0.336518
280	139.018	0.0349107
281	139.05	0.614884
282	139.988	0.0877202
283	140.011	0.472991
284	140.068	4.70329
285	140.068	0.415903
286	140.068	2.32814
287	140.082	5.69173
288	140.904	0.429198
289	141.066	0.520432
290	141.959	0.187367
291	142.948	0.448183
292	143.118	0.615855
293	143.997	0.338176
294	144.102	0.487191
295	144.102	2.11251
296	144.605	0.614162
297	145	0.334744
298	145.035	0.0428943
299	145.047	0.432823
300	145.105	0.487244
301	145.134	0.597014
302	145.993	0.339496
303	146.03	0.339969
304	146.042	0.700485
305	146.06	2.20002
306	146.06	2.75304
307	146.081	1.43207
308	146.081	0.463658
309	146.118	2.15044
310	146.118	0.473025
311	147.031	0.336518
312	147.047	1.43067
313	147.044	0.908983
314	147.076	0.965125
315	147.076	0.435166
316	147.113	0.356448
317	147.121	0.474907
318	147.594	0.844102
319	147.99	0.336518
320	148.027	0.33652
321	148.043	0.613643
322	148.06	0.444521
323	148.097	0.602067
324	148.935	0.393771
325	148.977	0.269975
326	148.976	1.80063
327	149.019	0.387726
328	149.06	2.02908
329	149.064	0.437555
330	149.082	5.53549
331	149.082	5.92221
332	150.014	0.25948
333	150.058	0.616321
334	150.932	0.39102
335	150.977	0.387735
336	151.009	0.340036
337	151.035	0.339135
338	151.061	1.50124
339	151.062	0.616428
340	151.097	1.95861
341	151.144	0.443371
342	152.01	0.339286
343	152.022	0.453596
344	152.032	0.703082
345	152.036	0.33698
346	152.054	0.616238
347	152.071	2.15885
348	152.068	0.604292
349	152.947	0.358971
350	153.006	0.335593
351	152.995	0.0608095
352	153.033	0.335361
353	153.041	0.767339
354	153.066	1.59929
355	153.068	2.0591
356	153.128	3.65144
357	153.956	0.292372
358	153.956	1.81817
359	154.027	0.462887
360	154.05	1.49312
361	154.048	0.765352
362	154.059	0.461291
363	154.069	1.61499
364	154.88	0.426358
365	154.964	0.292407
366	154.99	0.0421162
367	154.99	2.04063
368	154.99	0.296926
369	155.079	0.378612
370	155.082	1.78781
371	156.014	0.337358
372	156.027	0.444219
373	156.042	0.409658
374	156.077	0.428449
375	156.077	5.48739
376	156.077	5.90997
377	156.878	0.428569
378	156.991	0.0330964
379	157.046	0.409459
380	157.061	0.482266
381	157.084	2.19751
382	157.974	0.216854
383	158.04	0.411713
384	158.081	2.21882
385	158.092	0.744723
386	158.118	2.20981
387	158.118	0.598882
388	158.154	3.35899
389	158.922	0.45113
390	158.961	0.149347
391	158.964	0.36723
392	158.986	0.0344646
393	159.028	0.65224
394	159.063	0.483772
395	159.092	2.19761
396	159.121	2.19922
397	159.967	0.376049
398	159.969	0.204407
399	160.061	0.780262
400	160.097	2.08819
401	160.097	0.535599
402	160.133	0.588255
403	160.133	2.36098
404	160.598	2.1898
405	160.972	0.233321
406	161.137	0.586763
407	161.597	1.44108
408	161.97	0.282985
409	162.007	0.33652
410	162.058	1.56163
411	162.076	0.720074
412	162.113	0.440061
413	163.003	0.337933
414	163.034	2.2089
415	163.06	0.474686
416	163.098	5.73463
417	163.116	0.43901
418	163.94	0.287629
419	163.965	0.284254
420	164.029	0.415687
421	164.074	1.43063
422	164.092	1.79593
423	164.909	0.391073
424	164.93	0.427422
425	164.948	0.288646
426	165.055	0.921254
427	165.076	0.482144
428	165.114	5.63492
429	166.053	0.444571
430	166.072	0.686906
431	166.086	2.03464
432	166.906	0.391073
433	166.986	1.79752
434	166.986	0.3356
435	167.013	0.0419691
436	167.013	1.99153
437	167.013	2.43139
438	167.013	0.337808
439	167.068	0.373281
440	167.084	2.02879
441	167.09	2.03064
442	167.093	5.70604
443	168.016	0.333372
444	168.063	1.44041
445	168.093	2.02985
446	168.102	1.4334
447	168.123	1.95391
448	169.036	0.618391
449	169.046	0.337847
450	169.047	1.78231
451	169.058	0.424979
452	169.061	2.24587
453	169.061	2.49404
454	169.095	0.38708
455	169.097	2.0559
456	169.977	0.0444692
457	169.986	0.367536
458	170.033	0.462887
459	170.042	0.436121
460	170.081	2.12571
461	170.118	2.44105
462	170.854	0.412745
463	170.958	0.359171
464	171.006	0.337092
465	171.043	0.338595
466	171.076	0.694442
467	171.099	2.3973
468	171.149	0.776795
469	171.992	0.335198
470	171.993	0.0444939
471	172.072	2.16598
472	172.097	0.597667
473	172.097	2.33801
474	172.106	2.03127
475	172.133	2.542
476	172.153	0.778693
477	172.17	3.39695
478	172.995	0.337808
479	173.03	0.0540244
480	173.03	2.05769
481	173.042	0.446188
482	173.075	2.16677
483	173.078	1.95636
484	173.092	0.561482
485	174.025	0.339205
486	174.076	0.558334
487	174.124	1.6556
488	174.938	0.380129
489	175.026	0.336522
490	175.034	2.52244
491	175.031	1.69053
492	175.031	1.25098
493	175.048	1.53085
494	175.058	0.425554
495	175.079	2.28344
496	175.108	0.609071
497	175.119	0.424388
498	176.022	0.334796
499	176.071	2.78076
500	176.074	2.14307
501	176.103	0.439707
502	176.105	1.84249
503	176.128	0.526697
504	176.936	0.377866
505	176.972	0.149238
506	177.055	3.5112
507	177.061	0.375427
508	177.087	2.77218
509	177.087	2.35171
510	177.996	0.356276
511	178.059	0.409665
512	178.086	0.592408
513	178.993	0.549028
514	180.066	2.40936
515	180.087	0.454059
516	180.883	0.390209
517	180.904	0.423608
518	180.99	0.0985457
519	180.99	1.93099
520	181.058	0.557141
521	181.084	0.377996
522	181.086	3.12665
523	181.951	0.292156
524	181.988	0.0717916
525	181.988	0.308158
526	182.081	0.919053
527	182.079	2.08629
528	182.102	0.489947
529	182.129	2.43872
530	182.985	0.0805848
531	182.985	0.283181
532	182.985	1.9419
533	183.085	0.918481
534	183.102	2.74157
535	183.113	1.99512
536	183.989	0.083555
537	184.072	3.78455
538	184.085	0.922182
539	184.095	0.425612
540	184.986	0.149461
541	185.023	0.334656
542	185.023	0.044496
543	185.031	0.611814
544	185.042	0.393255
545	185.129	2.14107
546	186.019	0.343303
547	186.087	0.59071
548	186.112	1.15337
549	186.113	2.52164
550	186.112	0.589764
551	186.132	2.13753
552	186.149	1.31714
553	186.222	2.73238
554	186.539	1.28695
555	186.956	0.148196
556	186.981	0.154802
557	187.058	0.475395
558	187.071	0.778431
559	187.108	0.628068
560	187.964	0.217586
561	188.047	3.017
562	188.071	2.18841
563	188.128	2.43872
564	189.007	0.970079
565	189.074	2.19158
566	189.087	0.851979
567	189.087	1.26687
568	189.087	0.529974
569	189.087	1.82463
570	189.123	1.96308
571	189.123	0.587408
572	189.16	0.388606
573	190.002	0.334732
574	190.05	0.0349606
575	190.082	0.704349
576	190.086	2.04913
577	190.127	1.96429
578	190.912	0.381093
579	191.077	0.381552
580	191.139	1.45648
581	191.179	3.69089
582	192.032	0.556029
583	192.062	0.336887
584	192.065	2.00023
585	192.105	2.28996
586	192.159	0.597695
587	192.183	3.69117
588	192.91	0.380957
589	193.034	0.654563
590	193.155	0.439712
591	193.974	0.359018
592	194.118	1.96063
593	194.115	2.54155
594	194.158	0.442167
595	194.981	0.335717
596	195.088	2.31671
597	195.099	0.372252
598	195.123	2.09823
599	195.993	0.034975
600	196.017	0.0328404
601	196.06	2.15222
602	196.154	1.96732
603	196.865	0.443363
604	197.041	0.33742
605	197.101	0.406507
606	197.128	2.30378
607	198.007	0.887431
608	198.097	0.456057
609	198.862	0.4367
610	199.108	0.612363
611	199.144	2.03424
612	199.169	5.42629
613	199.988	0.265772
614	199.988	0.0444359
615	199.988	2.10428
616	200.041	0.393454
617	200.201	3.76579
618	200.907	0.460306
619	200.972	0.218696
620	200.991	0.0637214
621	201.087	1.25098
622	201.147	2.07193
623	202.144	2.06036
624	203.053	0.422781
625	203.139	1.91613
626	203.15	0.517163
627	203.18	3.57577
628	204.056	0.422332
629	204.102	2.77508
630	204.105	2.54913
631	204.123	0.596952
632	204.134	1.03498
633	204.142	1.90868
634	204.154	0.493581
635	204.957	0.362892
636	204.967	0.174897
637	205.057	0.420933
638	205.064	1.01154
639	205.068	0.422332
640	205.097	2.19206
641	205.126	0.597554
642	206.081	2.6278
643	206.094	2.19439
644	206.101	2.19507
645	206.127	0.597706
646	206.894	0.396916
647	207.018	0.972883
648	207.104	2.18869
649	207.11	2.12286
650	207.145	0.46047
651	207.998	0.432319
652	208.039	0.335927
653	208.039	0.0349083
654	208.039	2.3875
655	208.039	2.80082
656	208.114	2.14055
657	208.133	2.13054
658	208.634	0.978124
659	208.891	0.397006
660	209.092	1.9974
661	209.19	3.65223
662	210.061	0.672687
663	210.095	1.99476
664	210.11	2.43791
665	210.193	3.64518
666	210.888	0.39676
667	210.906	0.386623
668	211.058	2.23179
669	211.071	2.18874
670	211.108	2.04328
671	211.144	2.51882
672	212.092	1.95791
673	212.149	2.09799
674	212.839	0.434223
675	213.018	0.33477
676	213.087	2.25217
677	213.112	2.51304
678	214.007	0.448266
679	214.119	2.01631
680	214.836	0.434667
681	214.917	0.336201
682	215.016	0.667483
683	215.048	2.00746
684	215.125	2.38549
685	215.139	2.0157
686	215.139	1.24257
687	216.02	0.675363
688	216.923	0.389583
689	216.951	0.336887
690	217.082	0.482484
691	217.105	2.10302
692	217.118	0.71338
693	217.155	1.97638
694	217.18	5.41706
695	217.926	0.386016
696	218.043	0.382031
697	218.085	0.482152
698	218.113	0.583213
699	218.139	1.47877
700	218.92	0.389583
701	218.984	0.335198
702	219.027	0.415823
703	219.097	0.48617
704	219.134	2.06649
705	219.134	0.861657
706	219.142	1.47772
707	219.17	0.47794
708	220.03	0.412466
709	220.118	2.10439
710	220.137	2.56789
711	220.935	0.362855
712	221.025	0.414303
713	221.092	1.44026
714	221.095	0.889915
715	221.117	2.62622
716	221.121	2.10466
717	221.186	0.42713
718	222.079	1.88237
719	222.189	0.425566
720	222.868	0.397157
721	223.084	2.13753
722	223.097	3.12607
723	223.097	3.51086
724	223.108	2.16779
725	223.169	3.5203
726	223.181	2.28406
727	223.988	0.0444914
728	223.988	0.26121
729	224.012	0.0498387
730	224.055	2.41187
731	224.184	2.28268
732	224.865	0.397009
733	225.035	0.410731
734	225.087	2.37669
735	225.999	3.11256
736	226.012	0.0439123
737	226.012	0.270049
738	226.082	0.597511
739	226.18	3.00774
740	226.952	0.375249
741	227.053	1.94637
742	227.064	0.45497
743	227.103	2.09521
744	227.125	0.457496
745	227.139	2.34295
746	227.955	0.374715
747	227.983	0.262596
748	227.983	0.0446354
749	228.007	0.0539676
750	228.134	2.18123
751	228.196	3.2467
752	228.196	4.82782
753	228.232	4.21289
754	228.956	0.376262
755	229.118	0.567389
756	229.155	0.662387
757	229.155	2.16172
758	229.155	1.88887
759	229.199	3.24941
760	229.64	1.96235
761	230.034	0.966198
762	230.042	2.48461
763	230.114	0.583047
764	230.139	1.97305
765	230.158	0.662224
766	230.158	2.1597
767	230.158	1.88887
768	230.175	2.51026
769	230.186	2.13717
770	230.186	0.863756
771	230.248	3.10271
772	230.99	0.667208
773	231.084	2.10641
774	231.098	0.611521
775	231.123	2.51534
776	231.134	0.466422
777	231.145	0.454163
778	231.17	2.19547
779	231.251	3.10228
780	231.933	0.278718
781	232.108	2.06292
782	232.154	2.13674
783	232.174	2.19952
784	232.897	0.389556
785	232.917	0.381529
786	232.928	0.336802
787	233.113	0.744674
788	233.15	0.957172
789	233.15	2.11428
790	233.619	2.05486
791	233.9	0.387618
792	234.056	0.378828
793	234.12	2.05585
794	234.153	0.950435
795	234.894	0.388226
796	234.961	0.336887
797	235.069	2.25302
798	235.092	0.950807
799	235.093	2.12509
800	235.092	1.86814
801	235.093	2.77304
802	235.119	1.94219
803	235.119	0.848277
804	235.165	0.444165
805	235.962	0.335619
806	236.072	0.377996
807	236.128	2.22696
808	236.892	0.389587
809	236.908	0.368605
810	236.998	0.667483
811	237.075	0.382036
812	237.123	2.19571
813	237.158	2.03848
814	237.659	2.03653
815	237.873	3.84984
816	238.067	0.385331
817	238.842	0.396371
818	239.064	0.477734
819	239.091	2.56159
820	239.106	0.430833
821	239.103	1.93857
822	239.149	2.1699
823	239.801	1.93697
824	239.967	0.334744
825	240.067	0.47634
826	240.109	0.425619
827	240.18	2.10144
828	240.839	0.394888
829	241.107	3.12623
830	241.103	0.436249
831	241.155	0.719403
832	242	0.336061
833	242.1	2.10457
834	242.926	0.376512
835	243.055	1.95969
836	243.134	2.39939
837	243.929	0.368702
838	244.013	0.886219
839	244.049	2.01236
840	244.079	0.425075
841	244.154	2.23353
842	244.191	3.00791
843	244.264	3.14102
844	244.663	2.17129
845	244.924	0.377385
846	245.077	0.882388
847	245.077	0.58831
848	245.129	2.58605
849	245.136	0.465613
850	245.15	2.00577
851	245.15	2.46619
852	245.161	1.53403
853	245.165	2.16999
854	245.186	2.33298
855	245.194	3.00721
856	246.037	2.41164
857	246.091	0.505965
858	246.145	2.07942
859	246.17	2.28431
860	246.189	2.33241
861	247.111	2.09592
862	247.129	1.05123
863	247.129	2.02466
864	247.144	2.2761
865	247.173	2.28476
866	248.095	2.12254
867	248.147	2.2761
868	248.149	0.907849
869	248.168	2.80006
870	248.871	0.387715
871	248.976	0.624251
872	249.046	0.425635
873	249.054	1.79454
874	249.054	0.950435
875	249.108	0.52249
876	249.156	0.466068
877	250.039	2.02908
878	250.159	0.468301
879	250.178	3.24569
880	250.217	3.65184
881	250.868	0.387539
882	250.939	0.336518
883	251.064	2.17209
884	251.128	3.45145
885	251.201	5.16117
886	252.046	0.382456
887	253.049	0.386533
888	253.066	0.973248
889	253.129	0.560059
890	253.118	1.98993
891	253.216	3.70846
892	254.059	2.74683
893	254.133	0.563234
894	254.161	1.9893
895	254.248	4.31848
896	254.824	0.434735
897	254.949	0.259433
898	255.029	0.70534
899	255.038	0.483135
900	255.063	2.75001
901	255.159	3.34002
902	255.655	2.21504
903	255.944	0.33477
904	256.175	2.16809
905	256.264	4.5878
906	256.263	3.18844
907	256.821	0.435102
908	257.074	0.510955
909	257.113	1.9431
910	257.147	0.42059
911	257.267	4.58813
912	257.977	0.336887
913	258.11	0.450033
914	258.11	2.22763
915	258.818	0.440488
916	258.865	0.444537
917	258.899	0.378107
918	259.093	0.700069
919	259.113	0.458273
920	259.147	0.278651
921	259.181	2.46073
922	259.975	0.333677
923	260.161	2.08602
924	260.16	1.07018
925	260.186	2.49111
926	260.678	2.31447
927	260.898	0.377948
928	261.011	0.437555
929	261.046	0.472998
930	261.065	1.93838
931	261.088	0.418327
932	261.131	2.17552
933	261.145	2.13389
934	261.164	2.08882
935	261.181	0.482712
936	261.189	2.4911
937	262.091	0.418464
938	262.128	0.767428
939	262.144	3.44442
940	262.148	2.19449
941	262.165	1.96197
942	262.915	0.387663
943	263.087	0.610659
944	263.139	2.29072
945	263.146	0.467973
946	263.201	3.69803
947	263.237	4.42733
948	263.237	4.68707
949	264.142	2.29072
950	264.852	0.38943
951	264.95	0.619264
952	265.023	0.425414
953	265.118	2.3797
954	265.155	2.23082
955	265.151	3.30217
956	265.253	4.99074
957	265.253	4.66809
958	266.122	2.37642
959	266.139	2.31136
960	266.173	3.00785
961	266.85	0.391678
962	267.059	0.587511
963	267.132	2.45814
964	267.134	2.0389
965	267.168	2.33226
966	268.847	0.396039
967	268.894	0.421397
968	269.074	0.589877
969	269.088	1.92845
970	269.113	1.92337
971	269.126	2.27564
972	269.138	3.4535
973	269.161	0.796421
974	270.116	1.92757
975	270.145	1.95864
976	270.164	0.795492
977	270.798	0.442834
978	270.978	0.374715
979	270.999	0.616453
980	271.04	0.409676
981	271.092	1.97014
982	271.227	3.70112
983	271.965	0.42531
984	272.172	0.580127
985	272.258	3.14093
986	272.795	0.440871
987	272.944	0.362892
988	273.149	3.05212
989	273.17	2.99845
990	273.262	3.14326
991	273.955	0.335927
992	274.092	2.70363
993	274.122	0.453828
994	274.184	2.92245
995	274.274	3.0923
996	274.792	0.444489
997	274.824	1.93697
998	274.881	0.387501
999	275.11	2.17551
1000	275.139	2.32848
1001	275.171	0.482311
1002	275.278	3.09082
1003	275.496	2.10625
1004	276.127	2.30219
1005	276.144	1.77169
1006	276.181	2.18937
1007	276.199	3.01521
1008	276.217	3.32168
1009	276.281	3.08891
1010	276.878	0.391073
1011	276.987	0.658177
1012	277.02	0.474191
1013	277.062	0.422395
1014	277.098	0.38735
1015	277.118	2.46542
1016	277.18	3.44449
1017	277.18	4.08005
1018	277.216	3.78481
1019	278.123	0.558353
1020	278.175	2.74157
1021	278.248	3.67172
1022	278.248	4.19745
1023	278.876	0.395555
1024	278.893	0.38723
1025	278.923	0.37805
1026	279.093	3.2799
1027	279.09	2.4252
1028	279.134	2.11383
1029	279.17	2.40635
1030	279.191	0.442565
1031	279.232	3.94729
1032	280.092	0.406386
1033	280.129	2.59528
1034	280.139	0.597687
1035	280.129	2.14419
1036	280.174	2.3998
1037	280.235	3.94715
1038	280.264	4.42204
1039	280.826	0.395064
1040	280.89	0.384325
1041	280.993	0.33652
1042	281.095	0.400441
1043	281.113	2.17634
1044	281.15	2.08099
1045	281.172	3.32124
1046	281.248	4.687
1047	281.248	4.00359
1048	281.267	4.42733
1049	282.12	2.03127
1050	282.27	4.44041
1051	282.279	3.36852
1052	282.279	4.67498
1053	282.824	0.396726
1054	282.91	0.122586
1055	283.008	2.45608
1056	283.07	0.41611
1057	283.104	2.02879
1058	283.132	0.426023
1059	283.154	3.14224
1060	283.263	4.99046
1061	283.263	4.18435
1062	283.283	4.66827
1063	284.139	2.01163
1064	284.207	2.17104
1065	284.267	4.99607
1066	284.286	4.67294
1067	284.295	5.00968
1068	284.331	3.65269
1069	284.5	1.90534
1070	284.91	0.387395
1071	285.069	0.545937
1072	285.1	2.28466
1073	285.206	3.33024
1074	285.221	4.07997
1075	285.298	5.01866
1076	285.664	3.33057
1077	286.103	0.498324
1078	286.14	0.633857
1079	286.201	2.63351
1080	286.229	4.66602
1081	286.31	3.25659
1082	286.772	0.437023
1083	286.907	0.387285
1084	287.014	0.407886
1085	287.1	2.37633
1086	287.244	0.558315
1087	287.633	3.71964
1088	288.104	2.37448
1089	288.203	0.609199
1090	288.217	2.76676
1091	288.29	3.17438
1092	288.769	0.434882
1093	288.922	0.364992
1094	289.05	2.19725
1095	289.22	2.76346
1096	290.16	2.06861
1097	290.269	3.11221
1098	290.855	0.391821
1099	290.876	0.3875
1100	291.07	1.94935
1101	291.145	2.30983
1102	291.272	3.1122
1103	292.103	2.70452
1104	292.157	2.2883
1105	292.852	0.39102
1106	293.055	0.971705
1107	293.098	2.44498
1108	293.098	2.75306
1109	293.098	3.03491
1110	293.098	1.08867
1111	293.098	1.85349
1112	293.098	0.536402
1113	293.662	3.05212
1114	294.014	0.624167
1115	294.095	0.946792
1116	294.101	1.8523
1117	294.101	0.531794
1118	294.101	0.873633
1119	294.101	1.28825
1120	294.155	1.35499
1121	294.145	2.16517
1122	294.163	3.0545
1123	294.181	0.841752
1124	294.867	0.386101
1125	294.939	0.37459
1126	295.102	0.832252
1127	295.129	2.24751
1128	295.152	3.00758
1129	295.165	2.21351
1130	295.227	4.03218
1131	295.942	0.373244
1132	296.066	0.399965
1133	296.07	2.76084
1134	296.132	2.21007
1135	296.147	3.8139
1136	296.23	4.02983
1137	296.259	3.95682
1138	296.8	0.391073
1139	296.971	0.334796
1140	297.069	0.398806
1141	297.243	3.69111
1142	297.243	4.14807
1143	297.29	4.58833
1144	298.064	0.397118
1145	298.115	2.01711
1146	298.274	4.12716
1147	298.274	3.23642
1148	298.274	4.97155
1149	298.293	4.5892
1150	298.347	3.57723
1151	298.798	0.391441
1152	299.044	0.410015
1153	299.171	2.20942
1154	299.201	3.33059
1155	299.258	4.00371
1156	299.673	2.21167
1157	300.202	2.22004
1158	300.199	3.03632
1159	300.29	3.36995
1160	300.29	4.4592
1161	300.496	2.16863
1162	300.884	0.387539
1163	300.905	0.37803
1164	301.118	2.74912
1165	301.141	0.365976
1166	301.141	0.646106
1167	301.152	2.39612
1168	301.216	3.56876
1169	301.293	3.37012
1170	302.144	0.368669
1171	302.177	1.94441
1172	302.215	3.13563
1173	302.22	3.57489
1174	302.305	3.42193
1175	302.678	1.94441
1176	302.881	0.387395
1177	303.074	2.37441
1178	303.218	3.13235
1179	303.232	4.0705
1180	304.167	2.18232
1181	304.212	2.50019
1182	304.235	4.06337
1183	304.231	3.21603
1184	304.248	3.32728
1185	304.3	3.69092
1186	304.896	0.366521
1187	304.891	0.0825714
1188	305.157	2.22082
1189	305.248	4.6111
1190	305.248	4.08956
1191	306.251	4.09152
1192	306.251	4.6114
1193	306.829	0.39102
1194	307.188	3.33054
1195	308.28	4.07993
1196	308.826	0.391441
1197	310.113	0.472214
1198	310.238	4.68699
1199	310.31	5.07453
1200	310.913	0.374839
1201	310.976	0.627083
1202	311.081	2.73854
1203	311.124	2.04991
1204	311.314	5.08429
1205	312.13	2.08692
1206	312.192	2.17814
1207	312.253	4.99053
1208	312.911	0.376358
1209	312.943	0.0730832
1210	313.155	2.45461
1211	313.235	4.07995
1212	313.274	4.71567
1213	314.233	2.90346
1214	314.277	4.71558
1215	314.779	0.451482
1216	315.08	1.24771
1217	315.08	0.668551
1218	315.08	1.82964
1219	315.08	1.56735
1220	315.08	2.48833
1221	315.134	2.96999
1222	315.236	2.90346
1223	315.862	2.11265
1224	316.078	0.528643
1225	316.083	1.29964
1226	316.083	1.81495
1227	316.083	0.665908
1228	316.197	2.11738
1229	316.248	2.99818
1230	316.321	3.38728
1231	316.66	3.8565
1232	316.858	0.387258
1233	317.084	0.529604
1234	317.115	0.377994
1235	317.248	4.44974
1236	317.252	2.99782
1237	317.66	3.84297
1238	318.118	0.377995
1239	318.161	2.11415
1240	318.191	2.2771
1241	318.3	3.1028
1242	318.855	0.387339
1243	318.97	0.435502
1244	319.004	0.474777
1245	319.113	0.378726
1246	319.129	2.58943
1247	319.14	2.09648
1248	319.227	3.49205
1249	319.304	3.10287
1250	320.189	2.19111
1251	320.23	3.49237
1252	320.854	2.06002
1253	320.87	0.369547
1254	320.967	0.435166
1255	322.187	1.43238
1256	322.274	4.68686
1257	322.677	1.62629
1258	322.69	2.25363
1259	322.811	0.39689
1260	323.011	0.444411
1261	323.169	1.93414
1262	323.306	4.67723
1263	324.217	0.266976
1264	324.217	0.0214006
1265	324.29	4.99041
1266	324.29	4.29254
1267	324.808	0.400368
1268	325.22	0.246933
1269	325.22	0.0253037
1270	325.216	3.47531
1271	325.216	4.0042
1272	325.321	5.01578
1273	326.182	1.43168
1274	326.306	4.54579
1275	326.378	3.73062
1276	326.887	0.375835
1277	327.232	4.00499
1278	328.103	2.0508
1279	328.139	2.05648
1280	328.235	4.00477
1281	328.231	3.19452
1282	328.248	2.98869
1283	328.915	0.08058
1284	328.999	0.416212
1285	329.142	2.06362
1286	329.248	4.52684
1287	329.248	4.06113
1288	330.166	2.23636
1289	330.246	3.3003
1290	330.264	3.49333
1291	330.687	1.94329
1292	330.753	0.450964
1293	331.053	0.710085
1294	331.168	0.586707
1295	331.284	4.72078
1296	332.057	0.531823
1297	332.095	0.465982
1298	332.218	2.39723
1299	332.28	3.69109
1300	332.288	4.72497
1301	332.331	3.64338
1302	332.84	0.391073
1303	333.052	0.531774
1304	333.145	2.73649
1305	333.283	3.69109
1306	333.706	2.10358
1307	334.14	2.16998
1308	334.148	2.73218
1309	334.186	2.09579
1310	334.208	2.09539
1311	334.295	3.10326
1312	334.69	2.21743
1313	334.837	0.393255
1314	334.944	0.434921
1315	334.978	0.470768
1316	335.192	2.21267
1317	335.222	3.40596
1318	336.225	3.40591
1319	336.311	4.47848
1320	336.311	4.07994
1321	336.834	0.393654
1322	336.941	0.434414
1323	337.062	0.513248
1324	337.124	0.719196
1325	337.235	3.68023
1326	338.051	0.419152
1327	338.065	0.512729
1328	338.135	2.23611
1329	338.238	3.68182
1330	338.269	4.67357
1331	338.267	3.50143
1332	338.342	5.61595
1333	338.785	0.397003
1334	339.345	5.59793
1335	340.282	3.10276
1336	340.285	4.97552
1337	340.782	0.400825
1338	340.932	0.364135
1339	341.029	0.415999
1340	341.211	3.03643
1341	341.266	4.48304
1342	341.288	4.98083
1343	341.305	5.15183
1344	341.316	4.91357
1345	342.156	2.0758
1346	342.264	3.10309
1347	342.309	5.16117
1348	342.869	0.390863
1349	343.16	2.0474
1350	343.227	3.46373
1351	343.267	3.10291
1352	343.296	3.17031
1353	344.207	2.43938
1354	344.228	2.26346
1355	344.259	4.08001
1356	344.28	3.20764
1357	344.299	3.17271
1358	344.316	3.57685
1359	344.866	0.390939
1360	345.184	1.05814
1361	345.283	3.20747
1362	346.009	0.541199
1363	346.223	2.48473
1364	346.863	0.394388
1365	346.881	0.383921
1366	347.222	3.10194
1367	348.07	0.589712
1368	348.08	0.394888
1369	348.814	0.394492
1370	349.183	2.26321
1371	349.519	2.32434
1372	350.811	0.393255
1373	350.893	0.353427
1374	351.203	1.83907
1375	351.217	2.97008
1376	351.525	2.0915
1377	351.684	2.17329
1378	351.859	2.10263
1379	352.166	2.49297
1380	352.186	2.119
1381	352.22	3.19748
1382	352.808	0.391073
1383	352.865	2.1744
1384	352.898	0.385518
1385	353.028	0.520364
1386	353.199	2.16802
1387	353.209	3.68168
1388	353.23	3.03485
1389	353.28	4.99844
1390	354.039	0.502379
1391	354.194	2.26111
1392	354.529	2.2604
1393	354.895	0.385386
1394	355.034	0.485021
1395	355.263	3.29277
1396	355.284	4.08943
1397	355.701	2.03799
1398	356.28	3.20738
1399	356.91	0.366026
1400	357.279	3.68171
1401	357.3	4.00418
1402	358.208	2.1434
1403	358.259	2.90495
1404	358.278	3.48262
1405	358.295	3.27454
1406	358.843	0.390863
1407	359.044	0.489211
1408	359.15	4.40249
1409	359.198	1.95104
1410	359.229	2.39367
1411	359.222	3.3683
1412	359.316	5.1519
1413	359.526	2.2382
1414	359.86	2.23383
1415	360.047	0.491998
1416	360.154	4.40248
1417	360.202	2.26155
1418	360.311	3.68295
1419	360.319	5.15301
1420	360.505	2.07556
1421	360.84	0.39087
1422	361.314	3.68973
1423	362.269	4.61118
1424	362.327	3.11259
1425	362.837	0.387676
1426	362.855	0.385331
1427	362.886	0.335336
1428	362.926	0.372186
1429	363.217	2.86603
1430	364.054	0.394607
1431	364.065	1.95861
1432	364.22	2.86608
1433	364.342	4.47833
1434	364.788	0.391636
1435	365.106	0.456163
1436	365.207	4.06116
1437	365.232	2.71519
1438	365.278	3.17031
1439	365.69	2.0758
1440	366.109	0.492318
1441	366.192	2.07365
1442	366.206	2.25604
1443	366.785	0.395415
1444	367.15	2.01826
1445	367.212	2.93046
1446	367.332	4.97168
1447	367.991	0.539307
1448	368.28	3.1977
1449	368.425	4.1412
1450	368.872	0.38649
1451	369.01	0.493284
1452	369.129	0.37601
1453	369.227	2.9406
1454	369.283	3.1976
1455	369.298	4.92798
1456	370.052	0.577884
1457	370.259	3.48463
1458	370.295	4.3091
1459	370.295	3.30487
1460	370.869	0.38697
1461	371.258	3.88102
1462	371.299	3.30741
1463	371.299	4.30858
1464	371.327	3.45386
1465	371.68	2.22809
1466	372.181	2.22659
1467	372.2	2.31365
1468	372.238	5.0088
1469	372.311	3.41608
1470	372.347	3.65175
1471	372.738	0.448266
1472	372.884	0.366457
1473	373.274	3.29311
1474	373.295	4.09067
1475	374.277	3.29451
1476	374.817	0.390863
1477	375.018	0.480685
1478	375.214	3.47329
1479	375.217	2.9912
1480	375.251	4.30879
1481	375.311	4.00356
1482	376.248	3.45925
1483	376.306	3.7101
1484	376.814	0.387971
1485	376.929	0.438201
1486	377.05	0.924011
1487	377.146	2.31994
1488	377.222	2.09778
1489	377.23	3.16548
1490	377.309	3.71015
1491	378.208	2.19477
1492	378.241	3.30454
1493	378.71	2.1927
1494	378.9	0.372221
1495	378.926	0.437006
1496	379.203	2.20622
1497	379.219	2.11926
1498	379.705	2.19314
1499	380.256	3.48547
1500	380.337	4.47751
1501	381.079	0.453562
1502	381.204	3.46339
1503	381.261	3.70945
1504	381.26	3.48723
1505	381.986	0.522449
1506	382.207	3.45534
1507	382.265	3.70707
1508	383.116	0.42536
1509	383.219	3.47265
1510	383.965	0.541892
1511	383.983	0.543147
1512	384.115	2.0835
1513	384.846	0.385493
1514	385.245	2.33121
1515	385.293	4.47697
1516	385.902	0.334744
1517	386.29	3.13207
1518	386.843	0.385795
1519	387.151	0.528227
1520	387.18	3.39746
1521	387.193	3.5488
1522	387.201	2.17105
1523	387.703	2.16788
1524	388.184	3.398
1525	388.219	2.2078
1526	388.254	2.30427
1527	388.306	3.18806
1528	388.712	0.444506
1529	389.973	0.512209
1530	390.322	4.09686
1531	390.798	0.391678
1532	390.992	0.475574
1533	391.209	3.09911
1534	391.219	2.06292
1535	391.284	5.42641
1536	391.284	3.29254
1537	391.325	4.08972
1538	391.721	2.06668
1539	392.213	3.10765
1540	392.796	0.393654
1541	393.21	2.30651
1542	393.225	3.00177
1543	393.309	3.45391
1544	394.197	2.32306
1545	394.223	0.477643
1546	394.875	0.372305
1547	394.9	0.431938
1548	395.277	4.08984
1549	396.238	0.588154
1550	396.28	4.08957
1551	397.178	3.46327
1552	397.208	0.616526
1553	398.327	3.48238
1554	398.327	4.31272
1555	399.215	3.06094
1556	399.235	2.12483
1557	399.251	4.09891
1558	399.308	4.68486
1559	399.33	3.48181
1560	399.326	4.70608
1561	399.358	3.76634
1562	400.239	2.12105
1563	400.342	3.61538
1564	400.827	0.387735
1565	401.287	2.06825
1566	401.346	3.61563
1567	401.342	5.56856
1568	402.345	5.56069
1569	402.358	3.60464
1570	402.727	2.11306
1571	402.825	0.391355
1572	403.968	0.531872
1573	404.207	3.39712
1574	404.28	3.46243
1575	404.337	3.70994
1576	404.556	2.32778
1577	404.822	0.393454
1578	404.89	2.32786
1579	405.21	3.39715
1580	405.264	3.05499
1581	405.341	3.71012
1582	405.947	0.521281
1583	406.773	0.396403
1584	407.185	2.06861
1585	407.204	2.97004
1586	408.369	4.47502
1587	408.77	0.395347
1588	408.919	0.364992
1589	409.162	3.39713
1590	409.175	3.54844
1591	409.187	2.18842
1592	409.22	2.80841
1593	409.256	3.53007
1594	410.166	3.39713
1595	410.254	1.03432
1596	410.767	0.395406
1597	410.856	0.38758
1598	411.257	1.05802
1599	412.21	2.41988
1600	412.285	3.04643
1601	412.741	2.1013
1602	412.853	0.387615
1603	413.305	4.42147
1604	413.324	4.90861
1605	413.701	2.04599
1606	414.301	3.33082
1607	414.322	4.31557
1608	414.738	2.14232
1609	414.868	0.381776
1610	415.212	3.60548
1611	415.209	3.04088
1612	415.304	3.33356
1613	415.325	4.30758
1614	416.215	3.6047
1615	416.801	0.39102
1616	417.002	0.474144
1617	417.225	3.04587
1618	418.799	0.391016
1619	418.999	0.473488
1620	419.277	4.30758
1621	419.705	2.17728
1622	419.956	2.17893
1623	420.281	4.30881
1624	420.322	4.99855
1625	420.332	4.70508
1626	420.332	3.70981
1627	420.796	0.39074
1628	420.885	0.383921
1629	421.336	4.7056
1630	422.882	0.384274
1631	423.72	2.01463
1632	424.342	3.54052
1633	424.364	4.47211
1634	424.897	0.365673
1635	425.136	3.39724
1636	425.288	4.70336
1637	425.346	3.54221
1638	426.14	3.39713
1639	426.246	1.90549
1640	426.291	4.70596
1641	426.322	3.29267
1642	426.358	3.67031
1643	426.83	0.388226
1644	427.23	2.02815
1645	427.362	3.66925
1646	428.28	3.45618
1647	428.338	4.43029
1648	428.374	3.7957
1649	428.828	0.389556
1650	429.319	4.47635
1651	430.296	3.05206
1652	430.317	3.02733
1653	430.914	0.371576
1654	431.214	2.08873
1655	431.299	3.04622
1656	431.316	3.93007
1657	432.239	3.59628
1658	432.238	3.39712
1659	432.281	2.3406
1660	432.311	3.33118
1661	432.776	0.389348
1662	432.9	2.34644
1663	432.976	0.472847
1664	433.234	2.34566
1665	433.242	3.40632
1666	433.315	3.33291
1667	434.245	3.40656
1668	434.318	3.33548
1669	434.773	0.389614
1670	434.974	0.477586
1671	435.039	0.502615
1672	435.092	0.980203
1673	435.696	2.06015
1674	436.198	2.0569
1675	436.859	0.383921
1676	437.194	3.59627
1677	437.325	4.99925
1678	438.197	3.59631
1679	438.298	3.94716
1680	438.856	0.381642
1681	438.985	0.450964
1682	439.2	3.59658
1683	439.267	2.24864
1684	439.302	3.94741
1685	439.353	5.17982
1686	440.214	2.03796
1687	440.314	3.92807
1688	440.871	0.364732
1689	442.353	4.30837
1690	442.804	0.387725
1691	443.335	4.67721
1692	443.356	4.30892
1693	444.238	2.02993
1694	444.309	4.09899
1695	444.802	0.390247
1696	445.234	3.3971
1697	445.242	2.02833
1698	445.243	2.31037
1699	446.261	2.29583
1700	446.29	3.02423
1701	446.888	0.371121
1702	447.251	2.19006
1703	447.585	2.18864
1704	448.306	3.04622
1705	448.364	4.70469
1706	449.072	0.883048
1707	449.31	3.04614
1708	449.326	3.04607
1709	450.241	2.17242
1710	450.322	3.33118
1711	450.743	2.22794
1712	450.754	0.397003
1713	451.219	2.33
1714	451.325	3.33311
1715	452.278	3.59728
1716	452.314	4.13059
1717	452.328	3.33436
1718	452.712	2.13381
1719	452.738	2.40334
1720	452.833	0.38325
1721	453.168	3.59631
1722	453.198	2.13417
1723	453.239	2.3998
1724	454.171	3.59638
1725	454.293	3.81485
1726	454.33	3.58856
1727	455.166	3.59628
1728	455.297	3.81678
1729	455.335	4.94239
1730	456.332	3.12182
1731	457.021	0.482298
1732	457.453	1.93102
1733	457.572	2.10763
1734	457.704	1.93383
1735	457.954	1.93229
1736	458.214	2.14646
1737	458.272	1.96219
1738	458.348	4.30658
1739	458.348	3.20662
1740	458.786	0.388765
1741	459.276	1.95969
1742	459.351	4.30721
1743	460.088	0.710377
1744	460.233	0.90987
1745	460.27	3.59628
1746	460.28	3.95674
1747	460.735	2.37451
1748	460.783	0.391212
1749	461.237	2.36859
1750	461.273	3.59628
1751	462.276	3.59634
1752	462.285	2.84588
1753	462.862	0.368914
1754	463.088	0.586452
1755	463.303	4.30628
1756	464.301	2.92123
1757	464.307	4.30758
1758	464.314	4.04198
1759	465.317	4.042
1760	465.333	3.283
1761	466.23	2.05087
1762	466.317	3.04614
1763	466.33	4.34422
1764	467.32	3.04622
1765	467.333	4.34488
1766	467.348	3.33283
1767	468.251	2.33869
1768	468.309	3.51087
1769	468.323	3.04592
1770	468.352	3.33283
1771	468.346	4.36013
1772	468.39	4.4662
1773	468.815	0.389587
1774	469.312	3.51094
1775	469.389	4.86592
1776	470.393	4.86678
1777	470.812	0.391044
1778	471.199	2.07233
1779	471.738	2.39961
1780	472.24	2.39724
1781	472.304	3.33287
1782	472.995	0.480973
1783	473.265	3.59628
1784	473.29	2.11047
1785	473.307	3.33278
1786	473.309	2.03421
1787	474.76	0.39673
1788	475.052	0.706164
1789	476.275	3.80526
1790	476.307	2.37572
1791	476.757	0.393255
1792	477.104	1.05568
1793	478.293	3.70838
1794	478.844	0.387285
1795	479.003	0.479249
1796	479.297	3.70884
1797	480.309	3.92808
1798	480.335	4.17456
1799	480.345	3.95846
1800	480.777	2.0555
1801	480.841	0.387501
1802	481.259	2.3378
1803	481.312	3.92807
1804	481.328	3.01992
1805	481.349	3.95799
1806	481.602	2.33964
1807	481.761	2.33298
1808	482.124	3.32152
1809	482.325	4.19429
1810	482.325	3.68011
1811	482.361	3.94892
1812	482.405	4.6207
1813	482.735	2.52757
1814	483.328	4.19452
1815	483.343	3.04673
1816	483.364	3.94892
1817	484.347	3.04758
1818	484.364	3.38395
1819	484.368	3.95663
1820	484.789	0.391049
1821	485.29	3.04587
1822	485.35	3.05103
1823	486.296	4.04209
1824	486.379	4.30763
1825	486.745	2.25953
1826	486.786	0.391441
1827	488.278	3.33106
1828	488.299	3.04598
1829	488.312	4.34551
1830	488.319	2.17105
1831	488.783	0.391073
1832	488.873	0.38206
1833	489.302	3.04614
1834	489.323	2.16802
1835	490.291	3.51094
1836	490.305	3.04863
1837	490.87	0.385649
1838	491.294	3.51095
1839	491.371	4.94299
1840	492.209	2.17095
1841	492.885	0.366189
1842	494.286	3.34
1843	494.325	3.62183
1844	494.361	4.13076
1845	494.818	0.387448
1846	495.328	3.62309
1847	495.38	3.33463
1848	496.34	3.85016
1849	496.377	4.15582
1850	496.815	0.38745
1851	497.343	3.84595
1852	498.343	3.3869
1853	498.346	3.84347
1854	498.902	0.366677
1855	499.073	0.621815
1856	499.349	3.85208
1857	500.275	3.69118
1858	500.351	3.85056
1859	500.763	0.387715
1860	501.253	2.17277
1861	501.587	2.17431
1862	502.293	3.70994
1863	502.291	3.92856
1864	502.327	3.96642
1865	502.349	4.15582
1866	502.374	4.29925
1867	502.76	0.387881
1868	503.297	3.71012
1869	503.331	3.96625
1870	503.378	4.2996
1871	504.264	3.05103
1872	504.307	4.19381
1873	504.307	3.67222
1874	504.343	3.95852
1875	504.847	0.381527
1876	505.09	0.618735
1877	505.31	4.19345
1878	505.346	3.95747
1879	506.361	4.05143
1880	506.844	0.382036
1881	507.237	2.26146
1882	507.33	4.29928
1883	507.365	4.0518
1884	507.572	2.26354
1885	508.34	3.77552
1886	508.333	4.29871
1887	508.377	4.05133
1888	509.344	3.77219
1889	509.38	4.05129
1890	510.281	3.05612
1891	510.304	2.21758
1892	510.356	4.02496
1893	510.383	4.05416
1894	510.393	4.44836
1895	510.76	2.30041
1896	510.792	0.387474
1897	511.089	2.02873
1898	511.308	2.21625
1899	511.359	4.02418
1900	511.375	3.04896
1901	511.396	4.44836
1902	512.335	3.5617
1903	512.335	3.07446
1904	512.362	4.02872
1905	512.416	4.45566
1906	512.504	4.26124
1907	512.789	0.387364
1908	514.038	0.622718
1909	514.876	0.368496
1910	515.313	3.84961
1911	516.307	3.62432
1912	517.31	3.62474
1913	518.322	3.85215
1914	518.322	4.95258
1915	518.325	3.55757
1916	519.326	3.85223
1917	519.328	3.5507
1918	519.326	4.94318
1919	520.328	3.85571
1920	520.34	3.7196
1921	520.821	0.384097
1922	521.33	3.85245
1923	521.344	3.7196
1924	521.421	4.86476
1925	522.237	3.05184
1926	522.347	3.71953
1927	522.356	3.94695
1928	523.072	0.690801
1929	523.3	3.85129
1930	523.349	3.71963
1931	523.359	3.94655
1932	523.775	2.32534
1933	523.801	3.84621
1934	524.275	3.71015
1935	524.277	2.32852
1936	524.3	3.85223
1937	524.362	3.94679
1938	524.372	4.23215
1939	524.802	3.85211
1940	525.279	3.70974
1941	525.365	3.9474
1942	525.375	4.23186
1943	526.293	3.69118
1944	526.378	4.23239
1945	526.784	2.0918
1946	527.285	2.09724
1947	527.297	3.69115
1948	527.38	4.23189
1949	528.28	2.46428
1950	528.309	3.77917
1951	528.343	4.05536
1952	528.782	2.46158
1953	528.794	2.17505
1954	529.296	2.17631
1955	529.313	3.77663
1956	529.741	1.95938
1957	530.359	4.05149
1958	530.406	4.29816
1959	530.788	2.26253
1960	531.29	2.25743
1961	531.362	4.05154
1962	531.758	2.27288
1963	532.259	2.27053
1964	532.286	2.21454
1965	532.338	4.02769
1966	532.365	4.05156
1967	532.374	4.4529
1968	532.657	1.93453
1969	532.858	1.93208
1970	533.058	1.93721
1971	533.326	3.53014
1972	533.341	4.02475
1973	533.378	4.45392
1974	534.297	3.84293
1975	534.32	3.36634
1976	534.392	4.14884
1977	535.036	2.85729
1978	535.3	3.8384
1979	536.335	3.18723
1980	536.372	4.12219
1981	536.408	4.59296
1982	536.504	4.17523
1983	536.803	0.391025
1984	537.339	3.18785
1985	537.375	4.1216
1986	538.351	3.30003
1987	538.387	4.51192
1988	538.52	4.28977
1989	538.786	2.23821
1990	538.8	0.39102
1991	539.287	2.2352
1992	540.307	3.55703
1993	540.536	4.46216
1994	541.539	4.46136
1995	542.323	3.70985
1996	543.326	3.71357
1997	544.338	3.94731
1998	544.34	3.71962
[truncated: 229 more rows]

## Sheet: Negative ESI
Table S1 B: Negative mode features detected experimentally in plasma from a study of children with severe acute malnutrition
Feature ID	mz	rt
1	58.3014	0.687813
2	61.9868	5.11678
3	61.9868	0.533764
4	68.0127	5.14529
5	69.0113	5.1052
6	71.0486	2.16234
7	73.0279	0.865878
8	75.0071	0.0707434
9	75.0071	0.275269
10	78.9172	0.484714
11	80.9152	0.488609
12	80.9733	0.486945
13	81.9765	0.488943
14	82.9526	4.67897
15	82.9526	5.117
16	82.9704	0.481708
17	82.9774	0.48553
18	83.9736	0.511981
19	84.0074	0.0530686
20	84.0074	2.01384
21	85.0028	5.22241
22	85.0028	5.86964
23	85.0028	5.5744
24	85.0028	4.82501
25	85.0028	0.0513493
26	85.0028	4.5157
27	85.0028	0.274734
28	87.0072	0.284338
29	87.0072	0.0706309
30	87.0434	2.09269
31	88.9865	0.0729041
32	88.9865	0.275711
33	88.9865	1.71667
34	88.9865	2.10572
35	89.0228	0.599482
36	90.0262	0.599255
37	90.9798	0.22718
38	90.9798	2.80008
39	91.0115	0.236535
40	91.0247	0.217222
41	91.0269	0.604104
42	91.0231	2.90682
43	92.0054	0.0587579
44	92.0054	0.283736
45	92.9264	0.455401
46	94.9234	0.449938
47	96.9205	0.445472
48	96.9585	0.0515982
49	96.968	0.465279
50	96.9585	0.265153
51	96.9585	2.75315
52	98.9375	4.93177
53	100.002	0.0514546
54	100.932	4.67354
55	100.932	5.37378
56	100.932	2.44635
57	100.932	4.94644
58	100.932	5.1401
59	100.932	5.90812
60	101.023	0.571951
61	101.932	4.92675
62	101.932	4.6788
63	102.93	4.94029
64	102.955	0.39701
65	103.039	1.18957
66	103.038	0.941238
67	103.038	0.265329
68	103.958	0.387899
69	104.952	0.390133
70	105.018	0.464207
71	106.04	5.84358
72	106.04	4.78432
73	106.04	5.51152
74	106.04	5.16447
75	106.04	4.38239
76	107.035	4.68573
77	108.9	0.456295
78	110.897	0.457102
79	111.007	0.678328
80	112.005	5.02186
81	112.005	4.69784
82	112.005	5.726
83	112.005	5.37361
84	112.894	0.459362
85	112.984	0.370383
86	112.984	0.0750861
87	112.984	5.92703
88	112.984	4.69793
89	112.984	5.64742
90	112.984	5.38318
91	112.984	5.11396
92	113.001	5.02632
93	113.001	5.37374
94	113.001	4.6979
95	113.001	5.67829
96	113.001	5.92951
97	113.001	3.75922
98	113.001	4.27789
99	113.023	0.407766
100	113.018	5.11274
101	113.925	4.92664
102	113.987	0.364154
103	114.988	0.360566
104	115.002	0.528606
105	115.038	2.02655
106	115.919	4.96479
107	115.919	4.6742
108	115.919	5.38142
109	115.919	5.91734
110	116.034	0.577147
111	116.042	2.02721
112	116.927	4.95534
113	116.927	4.6767
114	116.927	0.175144
115	116.927	4.34392
116	116.927	2.58867
117	116.927	2.82025
118	116.927	5.37518
119	116.927	3.75002
120	117.018	0.865137
121	117.054	2.15677
122	117.927	4.94568
123	117.927	4.67464
124	118.021	0.867717
125	118.057	2.17061
126	118.929	0.389191
127	118.923	4.95113
128	118.923	2.42566
129	119.033	0.514161
130	120.926	0.389771
131	121.998	5.11678
132	123.007	0.207284
133	124.006	0.411961
134	124.039	2.42857
135	124.999	0.598119
136	126.903	4.99397
137	126.996	0.597762
138	128.034	0.696679
139	128.958	0.370761
140	129.018	1.87222
141	129.037	0.696351
142	129.054	2.57029
143	130.021	1.88201
144	130.049	0.921889
145	130.057	2.55342
146	130.061	0.457102
147	130.956	0.37091
148	130.982	0.332356
149	131.033	2.08609
150	131.033	1.86643
151	131.07	2.47297
152	132.029	0.455003
153	132.073	2.46993
154	132.899	4.95513
155	132.922	4.95806
156	132.922	4.67244
157	132.922	5.38324
158	132.922	5.81867
159	132.945	0.481104
160	133.013	0.533219
161	133.049	0.685983
162	133.922	4.90763
163	134.016	0.525671
164	134.893	4.96262
165	134.893	0.509917
166	134.893	4.66913
167	134.893	0.783045
168	134.893	5.38337
169	134.942	0.481074
170	135.017	0.523727
171	135.028	0.471726
172	135.893	4.96452
173	135.969	5.11732
174	136.032	0.428015
175	136.89	4.95505
176	136.89	0.505188
177	137.023	2.87045
178	138.919	0.450365
179	139.038	2.55874
180	142.927	4.92676
181	142.973	0.472696
182	143.033	2.21103
183	143.033	0.406605
184	144.029	0.54198
185	144.044	2.73494
186	144.065	1.40231
187	144.922	4.96481
188	144.922	4.67306
189	144.922	5.38292
190	144.922	5.88403
191	145.013	0.605537
192	145.049	2.15327
193	145.049	1.70642
194	145.06	0.419241
195	145.085	2.767
196	145.922	4.93628
197	145.922	4.67381
198	145.922	5.38241
199	146.016	0.583263
200	146.044	0.442126
201	146.92	4.90346
202	146.96	0.332172
203	146.981	0.592225
204	147.028	0.618588
205	147.028	0.911656
206	147.065	1.89821
207	148.948	0.389996
208	148.978	0.593101
209	149.026	2.19571
210	149.044	0.465656
211	149.993	5.16448
212	150.885	0.448069
213	151.025	0.756305
214	151.038	2.50622
215	152.882	0.448634
216	153.867	0.524664
217	154.061	0.409642
218	154.879	0.455401
219	154.897	0.495229
220	154.927	0.468257
221	155.01	0.521681
222	155.045	0.468464
223	156.894	0.496301
224	156.924	0.47165
225	157.01	0.368702
226	158.081	2.2238
227	158.924	2.72135
228	158.977	0.332505
229	159.065	2.331
230	159.101	2.86081
231	159.978	0.33253
232	160.024	0.533498
233	160.06	0.706909
234	160.841	0.50884
235	160.914	0.398008
236	160.934	4.9354
237	160.934	2.43035
238	160.975	0.33253
239	161.044	0.408695
240	162.838	0.496019
241	162.911	0.398169
242	162.976	0.457042
243	163.039	2.67782
244	163.06	2.16943
245	164.01	0.688427
246	164.034	2.11739
247	164.037	0.60787
248	164.07	1.98913
249	164.835	0.489898
250	164.908	0.397628
251	164.926	0.381202
252	164.956	0.379422
253	165.018	2.40328
254	165.039	0.43481
255	165.054	2.58649
256	166.008	0.685924
257	166.037	0.456836
258	166.058	2.57987
259	166.859	0.448069
260	166.923	0.384538
261	167.02	0.611549
262	168.023	0.609668
263	168.856	0.450365
264	168.988	5.22058
265	168.988	5.76472
266	169.122	3.23435
267	169.99	2.3694
268	170.901	0.470673
269	170.943	0.386273
270	171.065	2.51995
271	172.097	2.46512
272	172.841	0.513922
273	172.94	0.384501
274	172.99	5.11681
275	172.99	2.55098
276	172.99	2.7925
277	173.008	1.45867
278	173.008	1.88824
279	173.055	0.581449
280	173.08	2.50232
281	174.011	1.85529
282	174.039	0.590199
283	174.838	0.519198
284	174.955	0.0800623
285	174.955	0.330833
286	174.955	2.78433
287	174.977	0.856674
288	175.013	2.17177
289	175.023	0.912608
290	175.024	0.58533
291	175.06	2.28655
292	175.958	0.324024
293	176.888	0.398922
294	176.959	0.322794
295	177.01	2.15878
296	177.021	1.81931
297	177.039	0.473348
298	177.075	2.47317
299	178.05	2.38858
300	178.948	0.323035
301	179.055	0.414844
302	179.053	2.38595
303	180.058	0.409975
304	180.972	0.366605
305	180.972	0.0803133
306	180.972	3.60831
307	181.049	2.19117
308	181.975	0.361777
309	182.045	1.76869
310	182.053	2.19627
311	182.987	2.81397
312	183.014	0.58692
313	183.026	2.04859
314	183.101	3.08029
315	183.138	3.25251
316	185.021	0.446782
317	185.042	2.16698
318	185.117	3.25331
319	185.993	0.68767
320	186.044	0.594287
321	186.051	2.16486
322	186.112	2.42346
323	186.12	3.25308
324	186.917	0.386909
325	187	0.598955
326	187.006	5.04741
327	187.006	3.18717
328	187.013	2.52964
329	187.024	2.03203
330	187.041	0.591293
331	187.06	2.17877
332	187.096	2.67284
333	187.108	1.91766
334	187.133	3.39591
335	187.99	0.685924
336	188.044	0.595118
337	188.055	0.776801
338	188.092	2.30419
339	188.95	3.20532
340	188.985	2.50973
341	189.039	0.862058
342	189.112	2.63675
343	190.017	0.547589
344	190.927	0.0706858
345	190.927	0.274904
346	190.972	0.533369
347	191.019	1.88756
348	191.019	0.659736
349	191.928	0.230871
350	192.022	0.669879
351	193.023	0.675408
352	193.034	0.456037
353	193.814	0.503985
354	194.045	2.12412
355	194.081	3.63524
356	194.945	0.49598
357	195.05	0.438242
358	195.81	0.611667
359	196.073	0.437201
360	196.946	0.369283
361	197.021	0.474968
362	197.042	2.53953
363	197.081	2.6063
364	197.807	0.60413
365	199.006	5.01228
366	199.006	3.39606
367	199.006	3.13731
368	199.018	0.481969
369	199.037	0.469953
370	199.058	2.46922
371	199.096	2.75408
372	199.804	0.579288
373	199.977	2.18859
374	200.04	0.465416
375	201.021	5.12141
376	201.021	3.47333
377	201.034	0.466394
378	201.112	2.82954
379	201.123	1.86414
380	201.801	0.547557
381	202.107	2.49544
382	202.996	0.60413
383	203.055	1.89084
384	203.066	0.464036
385	204.003	0.433296
386	204.065	2.60881
387	204.956	0.246058
388	204.994	0.618314
389	205.034	0.870765
390	205.034	1.89208
391	205.839	0.484184
392	205.941	3.36737
393	205.965	4.78377
394	206.001	0.442982
395	207.836	0.496019
396	207.93	0.265604
397	207.93	0.0703287
398	208.844	0.443697
399	208.952	0.599501
400	209.066	0.474383
401	209.078	2.67126
402	209.833	0.463779
403	210.841	0.443487
404	212.001	2.92204
405	212.838	0.446234
406	212.886	0.463589
407	212.978	5.21775
408	212.978	5.75717
409	213.016	0.437579
410	213.014	5.13119
411	213.014	3.2061
412	213.112	3.23349
413	213.148	3.48781
414	213.993	2.47571
415	214.116	3.23425
416	214.883	0.465891
417	215.032	0.431778
418	215.066	0.475899
419	215.072	0.963842
420	215.091	2.41956
421	215.128	2.9838
422	215.164	3.65404
423	215.885	0.605041
424	216.035	0.428795
425	216.07	0.476082
426	216.936	0.409228
427	216.98	2.2011
428	217.029	0.432897
429	217.015	0.756826
430	217.047	0.431324
431	217.082	0.481393
432	217.107	2.44808
433	217.118	2.02268
434	218.032	0.428581
435	218.102	2.06127
436	218.873	0.404543
437	219.033	0.432392
438	220.87	0.40564
439	220.94	5.0873
440	221.011	0.598133
441	221.081	3.24346
442	221.154	3.44486
443	222.028	1.96452
444	222.867	0.400119
445	222.885	0.484036
446	222.915	0.394162
447	222.937	5.00209
448	224.092	3.64478
449	224.818	0.441147
450	224.882	0.472946
451	224.979	0.607476
452	225.061	0.408789
453	225.051	2.30359
454	225.112	2.94596
455	225.985	0.42813
456	226.011	0.687813
457	226.064	0.40869
458	226.815	0.446866
459	226.917	0.256296
460	226.965	0.348131
461	226.976	0.608584
462	227.089	2.85896
463	227.103	2.16737
464	227.128	3.0412
465	227.966	0.345024
466	228.812	0.443873
467	228.86	0.465704
468	228.902	0.389086
469	228.963	0.342803
470	228.993	2.80976
471	229.107	2.49968
472	229.144	3.12806
473	229.155	2.15319
474	230.012	2.12561
475	230.066	1.97145
476	230.111	2.49968
477	230.857	0.46406
478	230.899	0.388944
479	230.996	3.01791
480	230.996	5.10755
481	231.123	2.79318
482	231.931	4.95493
483	232.057	1.96903
484	232.896	0.388369
485	232.914	0.38081
486	232.944	0.369622
487	233.042	2.58712
488	233.06	1.97889
489	233.154	4.00846
490	234.847	0.39851
491	234.868	0.445223
492	235.008	0.605045
493	235.925	0.157207
494	236.092	2.57976
495	236.104	3.44487
496	236.844	0.396492
497	237.049	0.472474
498	237.091	0.41037
499	238.094	0.416231
500	238.891	2.75841
501	238.931	0.380429
502	239.066	3.951
503	239.092	3.11946
504	239.128	3.5985
505	239.164	3.67382
506	240.095	3.11992
507	240.792	0.446436
508	240.928	0.38045
509	240.953	0.608263
510	241.118	2.3795
511	241.144	3.16655
512	241.18	3.87369
513	242.051	0.445286
514	242.175	3.0035
515	242.789	0.44741
516	242.943	0.0898797
517	242.943	0.333142
518	243.061	0.5841
519	243.104	2.15469
520	243.134	2.44101
521	243.123	2.71706
522	243.159	3.26816
523	243.171	2.3076
524	243.196	4.02763
525	243.946	0.332105
526	243.967	0.595333
527	244.876	0.388808
528	245.043	0.44741
529	245.114	1.96773
530	245.139	3.1195
531	245.139	2.64327
532	246.038	2.38531
533	246.873	0.388369
534	247.013	2.15901
535	248.863	0.464751
536	248.96	0.360764
537	248.96	3.61593
538	248.96	4.10382
539	248.973	5.08848
540	248.978	0.665588
541	248.973	5.80771
542	248.994	5.06904
543	248.994	5.36421
544	249.037	2.18958
545	249.076	2.98011
546	249.149	4.26074
547	249.963	0.361352
548	249.976	5.05053
549	250.144	4.2154
550	250.86	0.479577
551	250.964	0.361264
552	250.975	0.651675
553	251.103	2.11629
554	251.126	3.16066
555	253.03	2.17194
556	253.082	3.79819
557	253.105	3.2528
558	253.144	3.21521
559	254.079	2.0628
560	254.086	3.79811
561	254.905	0.38084
562	254.925	0.369166
563	255.087	2.55173
564	255.121	3.27223
565	255.159	3.31941
566	256.059	0.445241
567	256.09	2.54879
568	256.902	0.380322
569	257.016	0.610913
570	257.045	3.07079
571	257.1	2.16129
572	257.139	2.85854
573	257.175	3.41848
574	257.212	4.32486
575	258.048	3.07273
576	258.056	0.446572
577	258.074	0.479463
578	258.178	3.41536
579	258.915	0.275113
580	258.915	0.0708511
581	258.982	0.472076
582	259.013	2.53611
583	259.007	0.668969
584	259.118	2.38782
585	259.129	2.15938
586	259.909	0.177318
587	260.85	0.388163
588	260.98	0.473207
589	261.029	2.46828
590	261.072	0.565211
591	261.127	2.29145
592	261.769	3.85456
593	263.103	2.35041
594	264.087	2.49809
595	264.106	2.35122
596	264.934	0.365731
597	264.988	0.613692
598	265.03	2.53152
599	265.144	3.28154
600	265.147	5.40229
601	265.937	0.360905
602	266.803	0.43761
603	266.932	0.36082
604	266.946	0.613121
605	267.046	2.48035
606	267.073	1.87253
607	267.098	1.88201
608	267.123	3.4448
609	267.196	3.95086
610	268.127	3.44464
611	268.8	0.437618
612	269.077	3.42522
613	269.072	2.26809
614	269.087	0.415062
615	269.139	2.86111
616	269.175	3.43466
617	269.212	4.15344
618	270.081	3.42522
619	270.797	0.437349
620	270.845	0.455726
621	270.879	0.380953
622	270.96	0.661636
623	271.061	3.50122
624	271.07	2.15289
625	271.155	3.00301
626	271.191	3.55865
627	271.227	4.49864
628	271.999	2.17197
629	272.053	2.60849
630	272.231	4.49863
631	272.795	0.437121
632	272.812	0.491866
633	272.842	0.456238
634	272.958	0.329084
635	272.991	0.431555
636	273.134	3.25251
637	274.839	0.454972
638	274.887	0.473132
639	274.988	0.428494
640	275.103	2.44652
641	275.113	3.00298
642	276.832	0.399485
643	277.032	0.428746
644	277.095	2.38073
645	277.144	3.8745
646	277.142	3.30164
647	277.155	2.38406
648	278.829	0.399341
649	279.039	0.849214
650	279.098	2.01828
651	279.147	2.30478
652	279.232	4.68276
653	280.826	0.398702
654	280.874	0.440156
655	280.915	5.37784
656	280.908	0.370564
657	280.915	5.00279
658	281.035	0.846811
659	281.054	0.579995
660	281.1	3.23349
661	281.136	3.4829
662	281.248	4.97606
663	281.955	0.454554
664	282.777	0.437096
665	282.823	0.398312
666	282.841	0.460627
667	282.871	0.432264
668	282.938	0.608112
669	283.054	0.559969
670	283.068	1.95493
671	283.118	2.73472
672	283.152	3.64942
673	283.191	3.58707
674	283.945	0.427377
675	284.223	4.10431
676	284.774	0.437349
677	284.924	0.379936
678	285.207	3.72128
679	285.243	4.68841
680	286.21	3.7213
681	286.772	0.437349
682	286.819	0.459142
683	286.861	0.389285
684	286.921	0.379139
685	286.979	0.610913
686	288.769	0.431163
687	288.816	0.456435
688	288.858	0.388944
689	288.936	0.331477
690	288.965	0.437924
691	288.997	0.502513
692	289.037	0.675548
693	290.088	2.69082
694	290.855	0.389166
695	290.873	0.38826
696	290.903	0.380407
697	290.934	0.331078
698	291.066	3.53
699	291.083	0.955175
700	291.083	2.48586
701	291.083	1.4273
702	291.083	1.78354
703	291.083	2.00745
704	291.083	2.7342
705	291.083	0.521991
706	291.134	2.24305
707	292.072	0.430347
708	292.086	1.79318
709	292.086	1.00451
710	292.086	0.523331
711	292.13	2.13673
712	292.806	0.398305
713	292.87	0.388468
714	293.048	0.404569
715	293.114	2.21325
716	293.139	3.17603
717	293.175	3.44403
718	293.212	4.10428
719	294.055	2.75386
720	294.069	0.432308
721	294.179	3.44403
722	294.803	0.398203
723	294.953	0.351764
724	295.007	0.475771
725	295.049	0.419323
726	295.116	3.25332
727	295.191	3.53138
728	295.227	3.94147
729	296.231	3.9425
730	296.8	0.397639
731	296.89	0.385553
732	296.95	0.351432
733	297.046	0.41879
734	297.095	2.51069
735	297.243	4.46853
736	297.243	4.03722
737	297.893	0.379412
738	298.246	4.45996
739	298.751	0.441909
740	298.887	0.385344
741	299.08	2.35046
742	299.258	4.88869
743	299.259	4.24858
744	300.03	2.16756
745	300.044	1.97442
746	300.262	4.88883
747	300.748	0.441058
748	300.884	0.384469
749	300.902	0.378948
750	300.931	0.369947
751	301.03	2.58346
752	301.042	0.596865
753	302.745	0.440517
754	302.835	0.388944
755	302.899	0.379849
756	303.083	1.95664
757	303.232	4.6128
758	304.832	0.389015
759	304.913	0.323015
760	305.078	0.40033
761	305.175	3.46008
762	305.917	0.322967
763	306.829	0.389166
764	306.919	0.378452
765	307.079	3.11931
766	307.118	3.09082
767	307.129	3.32845
768	307.191	3.62911
769	307.922	0.377563
770	308.098	0.470673
771	308.78	0.395927
772	308.906	0.323247
773	308.916	0.379827
774	309.17	3.53926
775	309.168	3.8743
776	309.207	3.72144
777	310.21	3.72114
778	310.931	0.350488
779	310.93	0.0803133
780	310.981	0.4874
781	311.024	0.416565
782	311.14	2.43477
783	311.158	2.31287
784	311.222	3.86365
785	312.226	3.86444
786	312.254	4.4398
787	312.864	0.386575
788	313.042	0.597355
789	313.065	0.515733
790	313.065	1.84037
791	313.065	0.753613
792	313.065	1.28364
793	313.065	2.77219
794	313.065	2.4411
795	313.119	2.98402
796	313.238	4.96076
797	313.238	4.02661
798	313.238	3.61301
799	314.068	0.511163
800	314.241	4.02754
801	314.861	0.382111
802	315.001	2.17191
803	315.041	0.474711
804	315.058	0.597734
805	315.093	0.431375
806	315.253	3.78808
807	316.875	0.372797
808	316.947	0.360932
809	316.947	3.61604
810	317.114	2.57485
811	317.212	3.89006
812	317.233	4.50176
813	317.951	0.360645
814	318.215	3.88386
815	318.809	0.389285
816	318.857	2.72358
817	319.227	4.06636
818	320.231	4.06599
819	320.806	0.388789
820	320.886	0.202066
821	321.004	2.79441
822	321.017	2.17608
823	321.234	4.06588
824	321.243	4.09467
825	322.246	4.09453
826	322.892	0.379805
827	322.913	0.369357
828	323.001	2.79194
829	323.108	3.3862
830	324.762	0.436794
831	324.89	0.380465
832	325.184	5.1116
833	325.201	3.1381
834	325.238	4.68845
835	325.238	4.03717
836	326.124	2.01465
837	326.233	4.98406
838	326.759	0.437464
839	326.904	0.350085
840	327.001	2.53173
841	327.023	0.855919
842	327.091	1.96803
843	327.126	4.5296
844	327.217	3.17727
845	327.232	4.545
846	327.254	4.98377
847	328.061	2.47035
848	328.151	2.20493
849	328.756	0.436849
850	328.804	0.44949
851	328.838	0.386575
852	329.039	0.51284
853	329.061	3.11894
854	329.152	3.44425
855	329.233	3.03283
856	330.042	0.515598
857	330.203	2.38012
858	330.236	3.03199
859	330.753	0.436896
860	330.801	0.450076
861	330.835	0.387235
862	330.949	0.435821
863	331.037	0.514161
864	331.091	2.35465
865	331.129	2.73248
866	331.149	3.44336
867	332.096	2.06335
868	332.133	2.74046
869	332.798	0.456105
870	332.921	0.361565
871	332.946	0.435286
872	333.018	2.5311
873	333.204	3.87434
874	333.207	3.43453
875	334.21	3.43443
876	334.791	0.418276
877	334.92	0.361679
878	335.047	0.599381
879	335.111	3.4442
880	335.222	3.56801
881	336.05	0.589383
882	336.226	3.56808
883	336.788	0.418959
884	337.238	3.53844
885	338.27	4.5261
886	338.785	0.41825
887	338.866	0.380276
888	339.057	2.15176
889	339.181	3.44487
890	339.215	4.50521
891	339.253	4.14271
892	340.218	4.50214
893	340.736	0.434241
894	340.782	0.416022
895	340.946	0.330836
896	340.978	0.427637
897	341.233	3.9509
898	341.269	4.30586
899	341.911	0.451623
900	341.999	0.542913
901	342.264	4.30558
902	342.733	0.43764
903	342.975	0.423079
904	343.227	3.999
905	343.995	0.542609
906	343.995	2.46367
907	343.995	2.78195
908	343.995	0.980477
909	343.995	1.7827
910	343.995	2.05858
911	343.995	1.44063
912	344.231	3.99902
913	344.73	0.438208
914	344.777	0.447871
915	344.82	0.390283
916	344.998	0.556154
917	345.234	4.00311
918	345.243	4.06605
919	346.055	0.581955
920	346.246	4.06598
921	346.727	0.439132
922	346.774	0.455748
923	346.817	0.390278
924	346.923	0.435998
925	347.258	4.20979
926	347.974	5.14796
927	348.814	0.390181
928	348.895	0.365166
929	348.92	0.436088
930	348.971	5.14522
931	349.041	0.513348
932	350.21	3.19638
933	350.765	0.415806
934	351.021	0.500659
935	351.038	0.519695
936	351.134	3.44362
937	351.217	3.48181
938	351.217	3.15747
939	352.762	0.413649
940	352.912	0.37853
941	353.008	0.429254
942	353.142	4.5958
943	353.163	4.89833
944	353.233	3.33225
945	354.759	0.417112
946	354.848	0.388803
947	354.963	0.465879
948	355.005	0.421842
949	355.158	4.89833
950	355.204	4.0755
951	356.162	4.89825
952	356.846	0.388514
953	356.923	0.332229
954	357.029	0.517605
955	357.093	3.44449
956	357.135	4.40173
957	357.207	3.48848
958	358.138	4.40152
959	358.707	0.436573
960	358.843	0.388286
961	358.861	0.381048
962	358.921	0.332498
963	359.048	0.647246
964	359.124	2.59139
965	359.142	4.40152
966	359.222	3.50102
967	360.051	0.65086
968	360.226	3.49474
969	360.239	2.9932
970	360.704	0.437577
971	360.794	0.390146
972	361.163	3.44402
973	361.238	3.53058
974	362.05	1.90769
975	362.166	3.44406
976	362.241	3.53939
977	362.791	0.3899
978	362.94	0.351699
979	363.029	2.35136
980	363.037	0.406919
981	363.119	2.27849
982	363.215	3.94142
983	363.254	4.07548
984	363.254	3.66416
985	364.788	0.390898
986	364.877	0.381202
987	364.938	0.351122
988	365.135	1.98358
989	365.196	3.1186
990	365.209	3.0323
991	365.233	4.08408
992	365.23	4.46857
993	365.269	4.20025
994	365.881	0.377082
995	366.236	4.07557
996	366.874	0.38084
997	367.105	0.426345
998	367.158	4.76813
999	367.212	3.07069
1000	367.246	4.88868
1001	368.215	3.0722
1002	368.736	0.400282
1003	368.871	0.380465
1004	368.889	0.377554
1005	369.173	5.13579
1006	369.228	3.04237
1007	370.231	2.96485
1008	370.822	0.388161
1009	371.023	0.509238
1010	371.199	3.55946
1011	372.027	0.499469
1012	372.819	0.388413
1013	372.901	0.323839
1014	373.02	0.514216
1015	373.904	0.330588
1016	374.132	4.89879
1017	374.817	0.388558
1018	374.906	0.378361
1019	375.217	3.12995
1020	375.275	4.71707
1021	376.151	2.36568
1022	376.225	3.30072
1023	376.768	0.38949
1024	376.903	0.371966
1025	377.085	0.460627
1026	377.142	4.46659
1027	377.163	4.69829
1028	377.233	3.44418
1029	378.088	0.4829
1030	378.241	3.48243
1031	378.765	0.389998
1032	378.918	0.35156
1033	379.082	0.472691
1034	379.158	4.69904
1035	379.179	5.1172
1036	379.21	3.64476
1037	379.244	3.48723
1038	379.921	0.351335
1039	379.971	0.549751
1040	380.161	4.69929
1041	380.851	0.381125
1042	381.156	4.69859
1043	381.173	4.9934
1044	381.227	3.50649
1045	381.968	0.556692
1046	382.1	2.04468
1047	382.177	5.11721
1048	382.848	0.381495
1049	383.172	5.12364
1050	383.189	5.37377
1051	383.207	2.9268
1052	384.193	5.39281
1053	384.718	0.434614
1054	384.846	0.380449
1055	384.863	0.377082
1056	384.935	0.360999
1057	385.223	2.78834
1058	385.938	0.361447
1059	386.226	2.78661
1060	386.715	0.435528
1061	386.762	0.445472
1062	386.796	0.388161
1063	386.939	0.344151
1064	386.998	0.507194
1065	387.215	4.06599
1066	387.286	3.16754
1067	388.218	4.06575
1068	388.712	0.43685
1069	388.759	0.447675
1070	388.794	0.388161
1071	388.995	0.499899
1072	389.051	0.8921
1073	389.051	1.73026
1074	389.233	4.0556
1075	389.269	4.33966
1076	390.756	0.446866
1077	390.791	0.399838
1078	390.88	0.378586
1079	391.212	3.08607
1080	391.285	4.44926
1081	392.182	2.29859
1082	392.288	4.43999
1083	392.749	0.416824
1084	392.877	0.37642
1085	393.006	0.501934
1086	393.228	3.09922
1087	393.301	4.46874
1088	394.009	0.487889
1089	394.746	0.418566
1090	394.892	0.35199
1091	395.002	0.495644
1092	395.152	3.94149
1093	395.189	5.16441
1094	395.243	3.47234
1095	396.247	3.46758
1096	396.743	0.426261
1097	396.825	0.381202
1098	397.178	2.86203
1099	397.222	3.5491
1100	397.22	3.03218
1101	397.22	2.08057
1102	398.694	0.435417
1103	398.822	0.381007
1104	400.155	4.9194
1105	400.692	0.436573
1106	400.909	0.360791
1107	401.142	4.41117
1108	401.163	4.60285
1109	401.194	3.44349
1110	401.953	0.532634
1111	402.689	0.435248
1112	402.736	0.447454
1113	402.778	0.39545
1114	402.907	0.360038
1115	403.034	0.485017
1116	403.158	4.61057
1117	403.21	3.56807
1118	403.233	2.52844
1119	403.306	5.14981
1120	403.95	0.540465
1121	404.161	4.60324
1122	404.213	3.55946
1123	404.686	0.435333
1124	404.733	0.451848
1125	404.775	0.397953
1126	405.028	0.667426
1127	405.173	4.76384
1128	405.191	2.88699
1129	405.228	3.93171
1130	406.73	0.4471
1131	406.772	0.399326
1132	406.854	0.378544
1133	407.168	3.44398
1134	407.189	5.1168
1135	407.207	2.86055
1136	407.28	3.29116
1137	408.21	2.86014
1138	408.979	0.484526
1139	409.205	5.41633
1140	409.223	2.71643
1141	410.72	0.417315
1142	410.976	0.469911
1143	411.042	0.530842
1144	411.215	3.99881
1145	411.238	2.95612
1146	411.348	4.94577
1147	411.982	0.167113
1148	411.982	2.78455
1149	412.045	0.523515
1150	412.192	4.70751
1151	412.218	3.99898
1152	412.718	0.418514
1153	412.807	0.389273
1154	412.964	0.422612
1155	413.231	4.07046
1156	414.804	0.388981
1157	414.988	0.496189
1158	415.197	2.89025
1159	416.666	0.4384
1160	416.801	0.389491
1161	416.883	0.362259
1162	417.154	0.418636
1163	417.213	3.06241
1164	417.228	3.52994
1165	417.927	0.522335
1166	418.663	0.436834
1167	418.752	0.391654
1168	418.999	0.524156
1169	419.153	4.06599
1170	419.205	3.55849
1171	419.228	3.1879
1172	419.301	4.02651
1173	420.749	0.396664
1174	422.747	0.395927
1175	422.836	0.386571
1176	424.247	3.49166
1177	424.833	0.387901
1178	424.911	0.334255
1179	425.218	2.5095
1180	425.363	5.10729
1181	426.265	3.46286
1182	426.83	0.386946
1183	427.016	0.522639
1184	427.158	4.52651
1185	427.197	2.95395
1186	427.21	3.50194
1187	428.213	3.50103
1188	428.781	0.38886
1189	428.982	0.496047
1190	429.15	3.44425
1191	429.173	4.7171
1192	429.194	4.70565
1193	430.778	0.389179
1194	430.928	0.351239
1195	431.183	3.54907
1196	432.775	0.389545
1197	432.865	0.380712
1198	433.024	0.522153
1199	433.259	3.43497
1200	434.862	0.379281
1201	435.044	0.481181
1202	435.2	3.09029
1203	436.283	3.94153
1204	436.723	0.389928
1205	437.041	0.482829
1206	437.286	3.94153
1207	437.29	3.68311
1208	437.327	4.45932
1209	437.93	0.542938
1210	438.298	3.92733
1211	438.81	0.387596
1212	439.342	4.65036
1213	439.927	0.543589
1214	440.223	5.1453
1215	440.807	0.38755
1216	440.888	0.332569
1217	441.203	5.06945
1218	441.212	3.1286
1219	441.249	3.47247
1220	441.358	4.41114
1221	442.676	0.435957
1222	442.804	0.386579
1223	442.893	0.372191
1224	444.332	3.61597
1225	444.673	0.434269
1226	444.755	0.389545
1227	444.891	0.373298
1228	444.956	0.484983
1229	445.296	3.49783
1230	445.332	4.72277
1231	446.228	3.4841
1232	446.291	3.27948
1233	446.335	4.72592
1234	446.752	0.38938
1235	446.905	0.351586
1236	446.953	0.48587
1237	447.145	4.69094
1238	447.294	3.2728
1239	447.347	4.96475
1240	448.306	3.33359
1241	448.839	0.380567
1242	448.998	0.509044
1243	449.254	3.06075
1244	449.31	3.33003
1245	450.262	3.59689
1246	450.299	4.12646
1247	450.313	3.33327
1248	450.836	0.380093
1249	450.964	0.478215
1250	451.27	3.14033
1251	452.278	3.82655
1252	452.705	0.41874
1253	452.922	0.360495
1254	452.961	0.4829
1255	453.281	3.8264
1256	453.285	3.29114
1257	453.358	4.67742
1258	453.925	0.35374
1259	454.289	3.29117
1260	454.284	3.8266
1261	454.702	0.419074
1262	454.784	0.384469
1263	455.006	0.505226
1264	455.202	4.07556
1265	456.206	4.07557
1266	456.257	1.91074
1267	456.781	0.381931
1268	457.226	5.13353
1269	458.65	0.436573
1270	458.867	0.374788
1271	459.111	0.616327
1272	459.272	3.68301
1273	459.912	0.523344
1274	460.115	0.614656
1275	460.27	2.83906
1276	460.647	0.43622
1277	460.865	0.37638
1278	461.273	2.83897
1279	461.29	3.18798
1280	461.909	0.515631
1281	462.286	3.01276
1282	462.299	4.03728
1283	462.644	0.434537
1284	462.734	0.395933
1285	462.879	0.351872
1286	463.291	4.2672
1287	463.289	3.0045
1288	463.302	4.03892
1289	463.306	3.70246
1290	463.953	0.534087
1291	464.214	2.01297
1292	464.301	3.04252
1293	464.309	3.72083
1294	464.314	4.34381
1295	464.731	0.397075
1296	464.812	0.381007
1297	465.304	3.0442
1298	465.317	4.34395
1299	465.321	3.44729
1300	466.293	4.00844
1301	466.308	3.04379
1302	466.33	4.36303
1303	466.81	0.380256
1304	466.938	0.484735
1305	467.228	3.24986
1306	467.314	4.72131
1307	467.374	4.90551
1308	468.377	4.89166
1309	468.679	0.409271
1310	468.896	0.360495
1311	468.935	0.476698
1312	469.94	0.510013
1313	470.348	3.66391
1314	470.676	0.41656
1315	470.766	0.38821
1316	471.197	3.56819
1317	472.763	0.389532
1318	472.946	0.470887
1319	473.274	3.45671
1320	473.363	4.95517
1321	474.76	0.389815
1322	474.841	0.378948
1323	475.194	2.85881
1324	475.267	3.29149
1325	475.306	3.9319
1326	476.271	3.29119
1327	476.278	3.7023
1328	477.281	3.70226
1329	478.293	3.93164
1330	478.708	0.394035
1331	479.202	4.01806
1332	479.297	3.93146
1333	479.301	3.39651
1334	480.309	4.20021
1335	480.304	3.39731
1336	480.296	2.79859
1337	480.705	0.390824
1338	480.795	0.387901
1339	481.093	0.611794
1340	481.312	4.20022
1341	482.097	0.615904
1342	482.315	4.20023
1343	482.792	0.388036
1344	483.11	0.685155
1345	483.369	4.39713
1346	484.039	2.16207
1347	484.283	3.33419
1348	484.789	0.388586
1349	484.87	0.36145
1350	485.166	2.57823
1351	485.286	3.33383
1352	486.28	3.33836
1353	486.304	2.13534
1354	486.74	0.38973
1355	486.881	0.331914
1356	488.737	0.389601
1357	489.358	4.16192
1358	489.356	4.90214
1359	490.194	2.13341
1360	490.734	0.390456
1361	490.824	0.381726
1362	490.983	0.500019
1363	491.374	5.15496
1364	492.82	0.382497
1365	493.317	3.07975
1366	495.197	3.49259
1367	495.259	3.25053
1368	495.405	5.38331
1369	496.769	0.385975
1370	497.067	0.616699
1371	497.138	3.44377
1372	497.275	3.10979
1373	497.348	3.28954
1374	498.262	3.54002
1375	498.766	0.388237
1376	498.915	0.34935
1377	498.93	5.23078
1378	499.933	5.19302
1379	500.278	3.71159
1380	500.278	3.0515
1381	500.763	0.386579
1382	500.852	0.378846
1383	500.926	5.19276
1384	501.281	3.71171
1385	501.281	3.05006
1386	502.275	3.05121
1387	502.284	3.70225
1388	502.294	3.82688
1389	502.632	0.431077
1390	502.85	0.368895
1391	503.075	0.609716
1392	504.27	3.96048
1393	505.092	0.670328
1394	506.095	0.677302
1395	506.265	3.33381
1396	506.797	0.38143
1397	507.223	2.99137
1398	507.268	3.33866
1399	508.262	3.33381
1400	508.288	2.18408
1401	508.794	0.38084
1402	508.923	0.472925
1403	509.239	3.08514
1404	509.292	2.18641
1405	510.791	0.381298
1406	510.881	0.370125
1407	510.92	0.47764
1408	511.327	3.29077
1409	511.4	4.95519
1410	512.299	3.5107
1411	512.964	0.482836
1412	513.302	3.51075
1413	514.284	3.45097
1414	514.892	0.351122
1415	515.287	3.41489
1416	516.273	3.26189
1417	516.294	3.33834
1418	516.322	3.96048
1419	516.609	0.432264
1420	516.826	0.380172
1421	517.297	3.33846
1422	517.389	4.39089
1423	517.87	0.506668
1424	518.3	3.34272
1425	518.606	0.43099
1426	518.823	0.378416
1427	519.867	0.520584
1428	520.265	3.80749
1429	520.603	0.428686
1430	520.909	0.3572
1431	521.066	0.68188
1432	521.913	0.372653
1433	522.26	3.05137
1434	522.771	0.381202
1435	523.263	3.05141
1436	524.257	3.05156
1437	524.278	3.69245
1438	524.335	3.96058
1439	524.768	0.386802
1440	524.849	0.332987
1441	524.896	0.473532
1442	525.27	2.74862
1443	525.281	3.69254
1444	525.339	3.96058
1445	526.294	3.77896
1446	526.314	3.67318
1447	526.351	3.95109
1448	526.855	0.370761
1449	526.894	0.473519
1450	527.074	0.66443
1451	527.213	2.84003
1452	527.297	3.77851
1453	527.318	3.67335
1454	527.354	3.95112
1455	528.216	2.8381
1456	528.286	3.61915
1457	528.309	3.96093
1458	528.357	3.9603
1459	530.286	4.04633
1460	530.302	3.8554
1461	530.866	0.351965
1462	531.305	3.846
1463	532.289	3.05023
1464	532.298	3.84578
1465	532.301	4.34427
1466	533.292	3.0509
1467	533.302	3.85033
1468	534.005	0.61101
1469	536.883	0.360791
1470	537.33	3.85469
1471	537.416	4.86028
1472	538.315	3.62226
1473	538.351	4.13213
1474	538.419	4.86014
1475	539.249	2.69272
1476	539.318	3.61651
1477	539.431	4.95494
1478	540.33	3.84587
1479	540.435	4.95495
1480	540.751	0.389997
1481	541.265	2.6566
1482	541.333	3.84615
1483	542.337	3.85467
1484	543.255	3.29121
1485	543.339	3.85406
1486	544.265	3.70217
1487	546.281	3.93103
1488	546.696	0.38949
1489	548.232	3.33058
1490	548.297	4.19036
1491	549.3	4.18921
1492	550.215	2.26248
1493	550.351	4.04696
1494	551.354	4.05577
1495	552.33	3.77232
1496	552.367	4.04685
1497	552.858	0.361565
1498	553.334	3.76959
1499	553.37	4.04696
1500	554.301	3.72129
1501	554.346	4.02758
1502	554.373	4.04691
1503	554.382	4.44936
1504	554.869	0.332467
1505	555.305	3.7212
1506	555.349	4.02758
1507	555.386	4.44966
1508	556.298	3.72128
1509	556.317	3.95093
1510	556.325	3.55903
1511	556.352	4.03714
1512	556.724	0.388944
1513	557.321	3.95095
1514	558.003	0.67897
1515	558.314	3.95103
1516	558.333	4.23824
1517	558.721	0.387247
1518	559.318	3.95093
1519	559.336	4.23831
1520	559.397	4.86062
1521	560.33	4.23852
1522	560.808	0.380229
1523	561.333	4.23844
1524	562.299	3.32983
1525	562.315	3.55466
1526	563.318	3.55852
1527	564.227	3.04435
1528	564.33	3.72129
1529	564.756	0.385975
1530	565.334	3.72129
1531	566.336	3.72116
1532	566.346	3.9503
1533	566.753	0.383651
1534	567.317	3.26201
1535	567.339	3.71668
1536	567.349	3.95014
1537	568.265	3.71083
1538	568.352	3.95023
1539	568.362	4.22903
1540	568.84	0.37853
1541	569.269	3.70234
1542	569.355	3.9504
1543	569.365	4.22903
1544	570.341	3.84586
1545	570.368	4.22895
1546	570.846	0.333007
1547	571.37	4.23842
1548	574.252	3.33934
1549	574.567	0.429981
1550	574.785	0.380256
1551	576.565	0.428972
1552	576.782	0.380465
1553	577.374	3.73999
1554	578.264	3.3386
1555	578.294	3.05126
1556	578.302	3.72132
1557	578.382	4.14499
1558	578.562	0.431163
1559	579.07	0.616003
1560	579.305	3.72143
1561	580.234	4.19144
1562	580.287	3.51158
1563	580.325	3.1861
1564	580.337	3.85521
1565	580.362	4.12255
1566	581.24	3.29073
1567	581.329	3.18575
1568	582.88	0.351122
1569	583.174	1.03252
1570	583.174	1.78217
1571	583.273	2.30581
1572	584.177	0.899465
1573	584.281	3.33848
1574	584.356	3.84586
1575	584.814	0.379329
1576	585.285	3.33928
1577	585.36	3.84582
1578	586.315	3.5575
1579	586.811	0.375265
1580	587.318	3.55018
1581	587.359	3.44369
1582	588.224	3.33887
1583	588.33	3.72136
1584	588.897	0.355342
1585	589.334	3.72136
1586	590.248	3.06097
1587	590.345	3.79803
1588	591.339	3.71208
1589	591.35	3.84557
1590	592.265	3.69224
1591	592.323	3.97017
1592	592.362	4.03706
1593	592.538	0.427834
1594	593.269	3.68306
1595	593.365	4.03905
1596	593.478	5.38062
1597	594.259	3.05023
1598	594.302	3.66395
1599	594.339	3.96049
1600	594.378	4.32476
1601	595.321	2.17872
1602	595.342	3.96488
1603	595.381	4.32529
1604	595.494	5.72267
1605	598.289	3.79787
1606	600.276	3.05143
1607	600.286	3.79803
1608	601.28	3.05206
1609	602.302	3.69295
1610	604.219	3.05157
1611	604.325	3.28079
1612	604.871	0.361264
1613	605.156	0.726319
1614	605.156	1.21891
1615	605.156	1.78266
1616	605.33	3.26731
1617	606.302	3.6165
1618	606.341	3.31063
1619	607.306	3.61609
1620	607.348	3.19458
1621	608.318	3.88546
1622	608.357	3.72137
1623	608.368	4.23783
1624	609.321	3.85542
1625	610.324	3.84583
1626	610.359	2.97424
1627	610.372	3.95046
1628	611.376	3.95175
1629	611.38	3.31933
1630	612.261	3.85517
1631	612.33	3.70219
1632	612.388	4.229
1633	613.263	3.85528
1634	613.334	3.70214
1635	613.359	2.97544
1636	613.392	4.22907
1637	614.346	3.77885
1638	614.362	2.98363
1639	614.683	0.388313
1640	615.349	3.78727
1641	616.284	4.18517
1642	616.362	3.97943
1643	616.68	0.389091
1644	617.315	2.37514
1645	617.365	3.97931
1646	617.737	2.58029
1647	618.239	2.5875
1648	620.354	4.05311
1649	621.119	0.826854
1650	621.131	0.651298
1651	621.358	4.05634
1652	622.289	3.72134
1653	622.334	4.02763
1654	623.337	4.02771
1655	623.343	2.91744
1656	624.304	3.96996
1657	624.339	3.10295
1658	625.359	3.23383
1659	626.32	4.25818
1660	627.138	0.53242
1661	627.253	2.04585
1662	627.375	3.08456
1663	628.141	0.527937
1664	628.325	3.25127
1665	628.378	3.08112
1666	630.299	2.28165
1667	632.318	3.72137
1668	633.321	3.7213
1669	634.324	3.7215
1670	634.333	3.96043
1671	635.337	3.96042
1672	636.085	0.971528
1673	636.085	1.76358
1674	636.261	3.7214
1675	636.34	3.95113
1676	636.349	4.22898
1677	637.353	4.22741
1678	638.276	3.951
1679	638.355	4.22253
1680	640.292	4.25758
1681	641.295	4.25769
1682	643.113	0.53041
1683	643.37	2.84758
1684	646.427	4.96465
1685	649.12	0.533498
1686	650.124	0.530316
1687	652.269	3.33934
1688	653.406	4.536
1689	654.303	3.54962
1690	654.409	4.53916
1691	655.422	4.54571
1692	656.318	3.72135
1693	656.885	0.355342
1694	657.321	3.72138
1695	658.324	3.72145
1696	660.168	3.26239
1697	660.261	3.72092
1698	660.349	4.03738
1699	661.171	3.26701
1700	665.095	0.516181
1701	666.358	2.18387
1702	668.264	3.05245
1703	668.287	4.24814
1704	671.102	0.51956
1705	672.859	0.36112
1706	674.29	3.61608
1707	676.305	3.79797
1708	677.309	3.79759
1709	680.049	0.540876
1710	680.248	3.80715
1711	680.318	3.69298
1712	681.322	3.69284
1713	687.076	0.511984
1714	687.321	2.34798
1715	688.342	4.05614
1716	691.399	4.54518
1717	693.084	0.505108
1718	696.772	2.52996
1719	697.273	2.53411
1720	700.306	3.72134
1721	701.309	3.72139
1722	701.427	4.54504
1723	702.321	3.97006
1724	702.431	4.54368
1725	703.133	0.645844
1726	703.325	3.97953
1727	704.337	4.22877
1728	705.34	4.22893
1729	716.266	3.04196
1730	716.853	2.43567
1731	717.354	2.43473
1732	719.535	4.11389
1733	720.538	4.12812
1734	724.306	3.73054
1735	725.115	0.533038
1736	725.309	3.7216
1737	731.317	2.28749
1738	741.379	2.28717
1739	744.293	3.78857
1740	746.554	4.38506
1741	747.097	0.525878
1742	748.306	3.69256

## Sheet: Sig posive ESI (Figure 3)
Table S1 C: Features differing significantly (Wilcoxon test, FDR corrected P < 0.1, > 2 fold change) in plasma of children with severe acute malnutrition compared to controls. Data was aquired by positive ESI.
Feature ID	mz	rt	Metabolite ID	adduct
19	72.0816	0.588227	valine	M-FA+H
63	86.0971	1.03219	leucine/isoleucine	M-HCOOH+H
76	91.0396	0.611834	Lactate	M+H
201	122.925	0.381642	salt cluster
232	129.066	0.45385	2-Amino-4-cyanobutanoic acid	M+H
239	131.049	2.02985	phenylalanine fragment	M-H2O-NH3+H
253	132.102	1.01773	leucine/isoleucine	M+H
271	136.076	0.918504	Tyrosine	M-HCOOH+H
305	146.06	2.20002	C9H7ON	M+H
307	146.081	1.43207	C6H11NO3	M+H
313	147.044	0.908983	Tyrosine fragment	M-H2O-NH3+H
315	147.076	0.435166	Glutamine	M+H
335	150.977	0.387735	salt cluster
355	153.068	2.0591	C7H8O2N2, aminonicotinic acid methyl ester-like	M+H
386	158.118	2.20981	Lentiginosine-like	M+H
414	163.034	2.2089	C8H7N2S	M+H
426	165.055	0.921254	Tyrosine	M-NH3+H
427	165.076	0.482144	2-Aceto-2-hydroxybutanoate	M+H2O+H
494	175.058	0.425554	C5H12O5 sugar alcohol	M+Na
497	175.119	0.424388	Arginine	M+H
509	177.087	2.35171	Gly-Thr	M+H
522	181.086	3.12665	C10H12O3	M+H
526	182.081	0.919053	Tyrosine	M+H
528	182.102	0.489947	1,5-Anhydrosorbitol	M+NH4
557	187.058	0.475395	1,5-Anhydrosorbitol	M+Na
559	187.108	0.628068	Pro-Ala	M+H
578	190.912	0.381093	salt cluster
584	192.065	2.00023	Kynurenine	M-NH4+H
588	192.91	0.380957	salt cluster
605	197.101	0.406507	Arginine	M+Na
631	204.123	0.596952	Acetylcarnitine	M+H
660	209.092	1.9974	Kynurenine	M+H
668	211.058	2.23179	Tetrahydro-2,5-furan-diacetic acid	M+Na
751	228.196	3.2467	C13H22O2	M+NH4
819	239.091	2.56159	C12H14O5	M+H
829	241.107	3.12623	3-Carboxy-4-methyl-5-propyl-2-furanpropionic acid (CMPF)	M+H
863	247.129	2.02466	Glu-Val	M+H
866	248.095	2.12254	C10H17O4NS	M+H
877	250.039	2.02908	Val-Arg	M+H
879	250.178	3.24569	C13H22O2	M+NH4+Na
917	258.899	0.378107	salt cluster
961	266.85	0.391678	salt cluster
967	268.894	0.421397	salt cluster
971	269.126	2.27564	C14H18O2N2	M+Na
989	273.17	2.99845	C14H24O5	M+H
998	274.881	0.387501	salt cluster
1019	278.123	0.558353	Queuine	M+H
1022	278.248	4.19745	C18H31ON sphingoid base	M+H
1034	280.139	0.597687	(1-Deoxy-1-fructosyl)valine	M+H
1074	285.221	4.07997	C20H28O Retinal derivative	M+H
1090	288.217	2.76676	Octanoylcarnitine	M+H
1093	288.922	0.364992	salt cluster
1127	295.129	2.24751	Glu-Phe	M+H
1179	303.232	4.0705	C20:4:1OH eicosanoids	M+H-H20
1190	305.248	4.08956	C20:3:1OH eicosanoids	M+H-H20
1203	311.124	2.04991	Glu-Tyr	M+H
1229	316.248	2.99818	Decanoylcarnitine	M+H
1235	317.248	4.44974	C20:3:O methyl ester eicosanoids	M+H-H20
1274	326.306	4.54579	Oleoyl ethanolamide	M+H
1276	326.887	0.375835	salt cluster
1277	327.232	4.00499	C22:6:1OH docosanoids	M+H-H20
1287	329.248	4.06113	C22:6:2OH docosanoids	M+H-2H2O
1321	336.834	0.393654	salt cluster
1350	343.227	3.46373	C22:6:2OH docosanoids	M+H-H20
1363	346.223	2.48473	C17H31O6N	M+H
1411	359.222	3.3683	C22:6:3OH docosanoids	M+H-3H20
1437	365.232	2.71519	C21H32O5	M+H
1501	381.079	0.453562	2C6 disaccharides	M+K
1509	383.219	3.47265	C22:6:2OH docosanoids	M+Na
1512	384.115	2.0835	Succinyladenosine	M+H
1517	386.29	3.13207	3-Hydroxy-5-tetradecenoylcarnitine	M+H
1546	394.875	0.372305	salt cluster
1611	415.209	3.04088	C20H26O4N6	M+H
1617	417.225	3.04587	17alpha,21-Dihydroxypregnenolone	M+HCOONa
1646	428.28	3.45618	C26H39O5N	M+H-H20
1662	432.9	2.34644	Angiotensin I	M+3H
1679	438.298	3.94716	PE 1: PE(P-16:0)	M+H
1700	446.29	3.02423	C26H39O5N	M+H
1712	450.754	0.397003	salt cluster
1716	452.314	4.13059	PC 1: PC(P-14:0)	M+H
1746	460.28	3.95674	PE 1: PE(P-16:0)	M+Na
1753	462.862	0.368914	salt cluster
1758	464.314	4.04198	PE 3: PE(P-18:1)	M+H
1763	466.33	4.34422	PE 2: PE(P-18:0)	M+H
1811	482.361	3.94892	PC 2: PC(O-16:0)	M+H
1818	484.364	3.38395	C27H50O6N	M+H
1823	486.296	4.04209	PE 3: PE(P-18:1)	M+Na
1829	488.312	4.34551	PE 2: PE(P-18:0)	M+Na
1844	494.361	4.13076	PC 3: PC(P-17:0)	M+H
1874	504.343	3.95852	PC 2: PC(O-16:0)	M+Na
1890	510.281	3.05612	Glycocholic acid	M+2Na
1894	510.393	4.44836	PC 4: PC(O-18:0)	M+H
1924	521.421	4.86476	C14H24O2	M+H
1953	528.794	2.17505	C58H75O9N10 peptide,TLDPERLGR, complement factor C3b fragment	M+2H
1967	532.374	4.4529	PC 4: PC(O-18:0)	M+Na
1976	534.392	4.14884	PC 6: PC C29H58O8NP	M+H
1987	538.387	4.51192	PC 5: PC C27H56NO7P	M+H
2047	561.413	4.8948	C32H58O6	M+Na
2052	563.429	4.96211	C32H60O6	M+Na
2085	585.411	4.95996	C32H60O6	M+2Na
2104	606.317	3.2467	C30H50O8NP	M+Na
2118	616.177	3.26263	heme	M+
2120	617.476	5.39686	C38H64O6	M+H
2130	629.39	3.02682	C34H52N4O7 hydroxyvitaminD3 derivative	M+H
2140	632.804	2.29466	desADS-FPA (C13)	M+2H
2159	657.204	3.25961	heme	M+ACN
2171	675.818	2.28785	desAD-FPA	M+2H
2184	684.165	3.26334	heme	M+NaFA
2191	689.712	2.51003	4132.252195 m/z peptide	M+6H
