# Supplementary material for: Post-acquisition filtering of salt cluster artefacts for LC-MS based human metabolomic studies
Source: J Cheminform. 2016 Sep 6;8(1):44. doi: 10.1186/s13321-016-0156-0 (PMC5013591; doi:10.1186/s13321-016-0156-0)
Supplement: Supplementary file 2 — 10.1186/s13321-016-0156-0 Mass defect of all endogenous and food-derived metabolites in the human metabolome database. [file 13321_2016_156_MOESM2_ESM.xlsx]

## Sheet: hmdb
Table S2: Mass defect of all endogenous and food-derived metabolites in the human metabolome database modelled as [M+H].
HMDB_ID	Name	origin	Formula	Neutral mass	M+H	mass defect	inclusion list
HMDB01453	Thiocyanate	Endogenous	CNS	57.9751	58.9824	0.982421	y
HMDB31453	Carbonate	Endogenous	CO3	59.9847	60.992	0.99202	y
HMDB00595	Hydrogencarbonate	Endogenous	CHO3	60.9926	61.9998	0.999845	y
HMDB02179	Peroxynitrite	Endogenous	NO3	61.9878	62.9951	0.995094	y
HMDB02878	Nitrate	Endogenous	NO3	61.9878	62.9951	0.995094	y
HMDB02077	Chlorite	Endogenous	ClO2	66.9587	67.966	0.965959	y
HMDB12974	Hypothiocyanite	Endogenous	CHNOS	74.9779	75.9852	0.985161	y
HMDB01443	Phosphite	Endogenous	O3P	78.9585	79.9658	0.965782	y
HMDB00240	Sulfite	Endogenous	O3S	79.9568	80.9641	0.964091	y
HMDB01033	Hydrogensulfite	Endogenous	HO3S	80.9646	81.9719	0.971916	y
HMDB11110	Hydrogenselenide	Endogenous	H2Se	81.9322	82.9394	0.939448	y
HMDB02036	Chlorate	Endogenous	ClO3	82.9536	83.9609	0.960873	y
HMDB31548	Dichloromethane	Endogenous	CH2Cl2	83.9534	84.9606	0.960632	y
HMDB12916	Cyanosulfurousacidanion	Endogenous	CH2NO2S	91.9806	92.9879	0.987901	y
HMDB31524	Bromomethane	Endogenous	CH3Br	93.9418	94.9491	0.949089	y
HMDB31331	Chloroaceticacid	Endogenous	C2H3ClO2	93.9822	94.9894	0.989434	y
HMDB05879	Dimethyldisulfide	Endogenous	C2H6S2	93.9911	94.9984	0.998368	y
HMDB31707	1,2-Ethanedithiol	Endogenous	C2H6S2	93.9911	94.9984	0.998368	y
HMDB32253	Ethane-1,1-dithiol	Endogenous	C2H6S2	93.9911	94.9984	0.998368	y
HMDB32428	Methylthiomethylmercaptan	Endogenous	C2H6S2	93.9911	94.9984	0.998368	y
HMDB01448	Sulfate	Endogenous	O4S	95.9517	96.959	0.959006	y
HMDB00973	Hydrogenphosphate	Endogenous	HO4P	95.9612	96.9685	0.968522	y
HMDB31436	Silicicacid	Endogenous	H4O4Si	95.9879	96.9952	0.995162	y
HMDB29571	1,2-Dichloroethane	Endogenous	C2H4Cl2	97.969	98.9763	0.976282	y
HMDB02142	Phosphoricacid	Endogenous	H3O4P	97.9769	98.9842	0.984172	y
HMDB06509	Nervonylcarnitine	Endogenous	C6H16N	102.128	103.136	0.135551	y
HMDB00257	Thiosulfate	Endogenous	O3S2	111.929	112.936	0.936162	y
HMDB29720	2-Thiophenethiol	Endogenous	C4H4S2	115.975	116.983	0.982718	y
HMDB29596	Chloroform	Endogenous	CHCl3	117.914	118.922	0.92166	y
HMDB31522	Mesoxalicacid	Endogenous	C3H2O5	117.99	118.997	0.9975	y
HMDB01417	Permanganate	Endogenous	MnO4	118.918	119.925	0.924985	y
HMDB29570	Dichlorodifluoromethane	Endogenous	CCl2F2	119.935	120.942	0.941788	y
HMDB01368	3-Mercaptopyruvicacid	Endogenous	C3H4O3S	119.988	120.995	0.995391	y
HMDB42052	Trimethylselenonium	Endogenous	C3H9Se	124.987	125.994	0.994224	y
HMDB13780	Dimethyltrisulfide	Endogenous	C2H6S3	125.963	126.97	0.970439	y
HMDB31832	Methylmethanethiosulfonate	Endogenous	C2H6O2S2	125.981	126.988	0.988197	y
HMDB11119	Selenite	Endogenous	O3Se	127.901	128.909	0.908542	y
HMDB31853	2-Thiophenemethanethiol	Endogenous	C5H6S2	129.991	130.998	0.998368	y
HMDB30878	Methyl2-propenylselenide	Endogenous	C4H8Se	135.979	136.986	0.986399	y
HMDB29716	Liquidthiophthene	Endogenous	C6H4S2	139.975	140.983	0.982718	y
HMDB31875	Methyl(methylthio)methyldisulfide	Endogenous	C3H8S3	139.979	140.986	0.986089	y
HMDB01494	Acetylphosphate	Endogenous	C2H5O5P	139.987	140.995	0.994736	y
HMDB04110	Phosphonoacetate	Endogenous	C2H5O5P	139.987	140.995	0.994736	y
HMDB01096	Carbamoylphosphate	Endogenous	CH4NO5P	140.983	141.99	0.989985	y
HMDB30879	Methylmethylthioselenide	Endogenous	C2H6SSe	141.936	142.943	0.942819	y
HMDB41796	2,2,2-Trichloroethanol	Endogenous	C2H3Cl3O	147.925	148.932	0.932224	y
HMDB29611	Asparagusicacid	Endogenous	C4H6O2S2	149.981	150.988	0.988197	y
HMDB01405	3-Sulfinylpyruvicacid	Endogenous	C3H3O5S	150.97	151.977	0.977395	y
HMDB31330	Carbontetrachloride	Endogenous	CCl4	151.875	152.883	0.882687	y
HMDB02332	B-Sulfinylpyruvate	Endogenous	C3H4O5S	151.978	152.985	0.985221	y
HMDB31470	3,5-Dimethyl-1,2,4-trithiolane	Endogenous	C4H8S3	151.979	152.986	0.986089	y
HMDB03585	Thiocysteine	Endogenous	C3H7NO2S2	152.992	153.999	0.999096	y
HMDB31333	Chloropentafluoroethane	Endogenous	C2ClF5	153.961	154.968	0.968145	y
HMDB31185	1,2,4,5-Tetrathiane	Endogenous	C2H4S4	155.92	156.927	0.926859	y
HMDB00816	Phosphoglycolicacid	Endogenous	C2H5O6P	155.982	156.99	0.989651	y
HMDB32554	Vinylchloride-vinylidenechloridecopolymer	Endogenous	C4H5Cl3	157.946	158.953	0.95296	y
HMDB06407	Selenophosphate	Endogenous	H2O3PSe	160.891	161.898	0.897954	y
HMDB03840	Phosphoroselenoicacid	Endogenous	H3O3PSe	161.899	162.906	0.905779	y
HMDB42048	Trichloroaceticacid	Endogenous	C2HCl3O2	161.904	162.911	0.911489	y
HMDB41805	2-Thiothiazolidine-4-carboxylicacid	Endogenous	C4H5NO2S2	162.976	163.983	0.983446	y
HMDB12260	Molybdate	Endogenous	H2MoO4	163.901	164.908	0.907993	y
HMDB31151	Dichloromaleimide	Endogenous	C4HCl2NO2	164.938	165.946	0.94571	y
HMDB29612	Asparagusicacidsyn-S-oxide	Endogenous	C4H6O3S2	165.976	166.983	0.983112	y
HMDB30524	2(3H)-Benzothiazolethione	Endogenous	C7H5NS2	166.986	167.994	0.993617	y
HMDB30877	Methyl(2-propenylthio)selenide	Endogenous	C4H8SSe	167.951	168.958	0.958469	y
HMDB30880	Methyl1-propene-1-sulfenoselenoate	Endogenous	C4H8SSe	167.951	168.958	0.958469	y
HMDB04045	3-Sulfopyruvicacid	Endogenous	C3H4O6S	167.973	168.98	0.980135	y
HMDB00263	Phosphoenolpyruvicacid	Endogenous	C3H5O6P	167.982	168.99	0.989651	y
HMDB03288	Selenocysteine	Endogenous	C3H7NO2Se	168.964	169.971	0.971477	y
HMDB31719	1,2,4,6-Tetrathiepane	Endogenous	C3H6S4	169.935	170.943	0.94251	y
HMDB32059	2-Bromophenol	Endogenous	C6H5BrO	171.952	172.96	0.959654	y
HMDB30876	Bis(methylthio)selenide	Endogenous	C2H6S2Se	173.908	174.915	0.91489	y
HMDB00250	Pyrophosphate	Endogenous	O7P2	173.912	174.919	0.919202	y
HMDB01061	Iodate	Endogenous	IO3	174.889	175.896	0.896489	y
HMDB32124	(Z)-Methyl3-(methylsulfinyl)-1-propenyldisulfide	Endogenous	C5H10OS3	181.989	182.997	0.996654	y
HMDB04113	Se-Methylselenocysteine	Endogenous	C4H9NO2Se	182.98	183.987	0.987127	y
HMDB04119	Selenohomocysteine	Endogenous	C4H9NO2Se	182.98	183.987	0.987127	y
HMDB31466	Selenomethylselenocysteine	Endogenous	C4H9NO2Se	182.98	183.987	0.987127	y
HMDB01024	Phosphohydroxypyruvicacid	Endogenous	C3H5O7P	183.977	184.985	0.984566	y
HMDB31155	1,1,2-Trichloro-1,2,2-trifluoroethane	Endogenous	C2Cl3F3	185.902	186.909	0.909044	y
HMDB31258	Lenthionine	Endogenous	C2H4S5	187.892	188.899	0.89893	y
HMDB31252	3-Iodopropanoicacid	Endogenous	C3H5IO2	199.933	200.941	0.940699	y
HMDB31292	Octafluorocyclobutane	Endogenous	C4F8	199.987	200.995	0.994502	y
HMDB00731	Cysteine-S-sulfate	Endogenous	C3H7NO5S2	200.977	201.984	0.98384	y
HMDB29643	1,3,5-Trichloro-2-methoxybenzene	Endogenous	C7H5Cl3O	209.941	210.948	0.947875	y
HMDB32287	Ferrocyanidesalts	Endogenous	C6FeN6	211.953	212.961	0.960663	y
HMDB06801	2-Oxo-3-hydroxy-4-phosphobutanoicacid	Endogenous	C4H7O8P	213.988	214.995	0.99513	y
HMDB11725	5-Sulfosalicylicacid	Endogenous	C7H6O6S	217.989	218.996	0.995785	y
HMDB41797	2,4-Dichlorophenoxyaceticacid	Endogenous	C8H6Cl2O3	219.969	220.977	0.976676	y
HMDB29627	1,2,3,5-Tetrachloro-4-methoxybenzene	Endogenous	C7H4Cl4O	243.902	244.909	0.908902	y
HMDB32079	2,4-Dibromophenol	Endogenous	C6H4Br2O	249.863	250.87	0.870167	y
HMDB32080	2,6-Dibromophenol	Endogenous	C6H4Br2O	249.863	250.87	0.870167	y
HMDB03379	Triphosphate	Endogenous	O10P3	252.87	253.878	0.877707	y
HMDB31980	Amino(methoxysulfinyl)pentasulfide	Endogenous	CH5NO2S6	254.864	255.872	0.871729	y
HMDB31224	Nabam	Endogenous	C4H6N2Na2S4	255.921	256.928	0.928197	y
HMDB12282	PPPi	Endogenous	H5O10P3	257.91	258.917	0.916833	y
HMDB05874	3-Bromotyrosine	Endogenous	C9H10BrNO3	258.984	259.992	0.991682	y
HMDB36546	Tinchloride(SnCl4)	Food	Cl4Sn	259.778	260.785	0.784884	y
HMDB31489	1,1,1,3,3,3-Hexachloro-2-propanone	Endogenous	C3Cl6O	261.808	262.815	0.815307	y
HMDB01270	Glycericacid1,3-biphosphate	Endogenous	C3H8O10P2	265.959	266.967	0.966546	y
HMDB01294	2,3-Diphosphoglycericacid	Endogenous	C3H8O10P2	265.959	266.967	0.966546	y
HMDB29807	[Nitrilotris(methylene)]trisphosphonicacid	Endogenous	C3H12NO9P3	298.972	299.98	0.979767	y
HMDB00021	Iodotyrosine	Endogenous	C9H10INO3	306.971	307.978	0.977813	y
HMDB11688	Ribose1,5-bisphosphate	Endogenous	C5H12O11P2	309.985	310.993	0.992761	y
HMDB29845	Chymopapain	Endogenous	C6H4Na2O8S2	313.914	314.922	0.921574	y
HMDB42049	Trichloroethanolglucuronide	Endogenous	C8H11Cl3O7	323.957	324.964	0.964312	y
HMDB29642	2,4,6-Tribromophenol	Endogenous	C6H3Br3O	327.773	328.781	0.780679	y
HMDB04122	Selenocystine	Endogenous	C6H12N2O4Se2	335.913	336.92	0.920027	y
HMDB40189	1,1-Dibromo-3-iodo-2-propanone	Food	C3H3Br2IO	339.76	340.767	0.76681	y
HMDB31592	Brevifolincarboxylicacid9-sulfate	Endogenous	C13H8O11S	371.979	372.986	0.986008	y
HMDB31806	(í‰Œ±)-Naled	Endogenous	C4H7Br2Cl2O4P	377.783	378.79	0.789853	y
HMDB00280	Phosphoribosylpyrophosphate	Endogenous	C5H13O14P3	389.952	390.959	0.959091	y
HMDB01143	Inositol1,3,4-trisphosphate	Endogenous	C6H15O15P3	419.962	420.97	0.969656	y
HMDB01498	Inositol1,4,5-trisphosphate	Endogenous	C6H15O15P3	419.962	420.97	0.969656	y
HMDB03474	3,5-Diiodo-L-tyrosine	Endogenous	C9H9I2NO3	432.867	433.874	0.874457	y
HMDB00998	dCTP	Endogenous	C9H16N3O13P3	466.99	467.997	0.996874	y
HMDB01191	Deoxyuridinetriphosphate	Endogenous	C9H15N2O14P3	467.974	468.981	0.980889	y
HMDB04112	Adenylylselenate	Endogenous	C10H14N5O10PSe	474.964	475.972	0.971627	y
HMDB37520	Tetrabromodiphenylethers	Food	C12H6Br4O	481.715	482.722	0.722492	y
HMDB37547	1,1'-Oxybis[2,4-dibromobenzene]	Food	C12H6Br4O	481.715	482.722	0.722492	y
HMDB01342	Thymidine5'-triphosphate	Endogenous	C10H17N2O14P3	481.989	482.997	0.996539	y
HMDB00082	Cytidinetriphosphate	Endogenous	C9H16N3O14P3	482.985	483.992	0.991788	y
HMDB00285	Uridinetriphosphate	Endogenous	C9H15N2O15P3	483.969	484.976	0.975804	y
HMDB01219	Chlordeconealcohol	Endogenous	C10H2Cl10O	487.699	488.706	0.706368	y
HMDB03537	2'-Deoxyinosinetriphosphate	Endogenous	C10H15N4O13P3	491.985	492.992	0.992123	y
HMDB01059	Inositol1,3,4,5-tetraphosphate	Endogenous	C6H16O18P4	499.929	500.936	0.935986	y
HMDB01187	1D-Myo-inositol1,3,4,6-tetrakisphosphate	Endogenous	C6H16O18P4	499.929	500.936	0.935986	y
HMDB03848	D-Myo-inositol3,4,5,6-tetrakisphosphate	Endogenous	C6H16O18P4	499.929	500.936	0.935986	y
HMDB04527	1D-Myo-inositol1,4,5,6-tetrakisphosphate	Endogenous	C6H16O18P4	499.929	500.936	0.935986	y
HMDB01134	Phosphoadenosinephosphosulfate	Endogenous	C10H15N5O13P2S	506.986	507.994	0.993506	y
HMDB00189	Inosinetriphosphate	Endogenous	C10H15N4O14P3	507.98	508.987	0.987037	y
HMDB02206	Molybdopterin	Endogenous	C10H12MoN5O8PS2	522.892	523.899	0.899175	y
HMDB01273	Guanosinetriphosphate	Endogenous	C10H16N5O14P3	522.991	523.998	0.997936	y
HMDB11615	8-Oxo-dGTP	Endogenous	C10H16N5O14P3	522.991	523.998	0.997936	y
HMDB00293	Xanthosine5-triphosphate	Endogenous	C10H15N4O15P3	523.975	524.982	0.981952	y
HMDB00582	3,5-Diiodothyronine	Endogenous	C15H13I2NO4	524.893	525.901	0.900671	y
HMDB05869	3,3'-Diiodothyronine	Endogenous	C15H13I2NO4	524.893	525.901	0.900671	y
HMDB29855	CochinealRedA	Endogenous	C20H14N2O10S3	537.981	538.988	0.988333	y
HMDB12261	Molybdenumcofactor(sulfide)	Endogenous	C10H12MoN5O7PS3	538.869	539.876	0.876331	y
HMDB11104	3-Phosphoadenylylselenate	Endogenous	C10H15N5O13P2Se	554.931	555.938	0.937957	y
HMDB03529	Inositol1,3,4,5,6-pentakisphosphate	Endogenous	C6H17O21P5	579.895	580.902	0.902317	y
HMDB01364	Adenosinetetraphosphate	Endogenous	C10H17N5O16P4	586.962	587.969	0.969352	y
HMDB38053	Calciumtrimetaphosphate	Food	Ca3H6O18P6	599.686	600.693	0.693033	y
HMDB00693	Heparansulfate	Endogenous	C14H23NO21S3	636.992	638	0.999745	y
HMDB04249	Phosphatidylinositol-3,4,5-trisphosphate	Endogenous	C12H24O22P4	643.971	644.978	0.978245	y
HMDB00265	Liothyronine	Endogenous	C15H12I3NO4	650.79	651.797	0.797315	y
HMDB03502	Myo-inositolhexakisphosphate	Endogenous	C6H18O24P6	659.861	660.869	0.868647	y
HMDB06803	2-Propyn-1-al	Endogenous	C3H2O	54.0106	55.0178	0.0178413	n
HMDB01659	Acetone	Endogenous	C3H6O	58.0419	59.0491	0.0491414	n
HMDB03366	Propanal	Endogenous	C3H6O	58.0419	59.0491	0.0491414	n
HMDB31558	Methyloxirane	Endogenous	C3H6O	58.0419	59.0491	0.0491414	n
HMDB31652	Allylalcohol	Endogenous	C3H6O	58.0419	59.0491	0.0491414	n
HMDB01122	N-Methylformamide	Endogenous	C2H5NO	59.0371	60.0444	0.0443904	n
HMDB03656	Acetaldehydeoxime	Endogenous	C2H5NO	59.0371	60.0444	0.0443904	n
HMDB31645	Acetamide	Endogenous	C2H5NO	59.0371	60.0444	0.0443904	n
HMDB01842	Guanidine	Endogenous	CH5N3	59.0483	60.0556	0.0556238	n
HMDB00906	Trimethylamine	Food	C3H9N	59.0735	60.0808	0.0807759	n
HMDB34006	1-Propylamine	Food	C3H9N	59.0735	60.0808	0.0807759	n
HMDB03344	Glycolaldehyde	Endogenous	C2H4O2	60.0211	61.0284	0.028406	n
HMDB00294	Urea	Endogenous	CH4N2O	60.0324	61.0396	0.0396394	n
HMDB00820	Propylalcohol	Endogenous	C3H8O	60.0575	61.0648	0.0647915	n
HMDB00863	Isopropylalcohol	Endogenous	C3H8O	60.0575	61.0648	0.0647915	n
HMDB03551	Carbamicacid	Endogenous	CH3NO2	61.0164	62.0237	0.0236549	n
HMDB00149	Ethanolamine	Endogenous	C2H7NO	61.0528	62.06	0.0600405	n
HMDB03538	Carbonicacid	Endogenous	CH2O3	62.0004	63.0077	0.00767053	n
HMDB35731	Boricacid(H3BO3)	Food	BH3O3	62.0175	63.0248	0.024801	n
HMDB31430	Dimethylperoxide	Endogenous	C2H6O2	62.0368	63.0441	0.044056	n
HMDB32262	Ethyleneoxide/propyleneoxidecopolymer(avgmw9,760-13,200)	Endogenous	C2H6O2	62.0368	63.0441	0.044056	n
HMDB31323	3-Butenenitrile	Endogenous	C4H5N	67.0422	68.0495	0.0494758	n
HMDB35924	Pyrrole	Food	C4H5N	67.0422	68.0495	0.0494758	n
HMDB06853	3-Butyn-1-al	Endogenous	C4H4O	68.0262	69.0335	0.0334914	n
HMDB13785	Furan	Endogenous	C4H4O	68.0262	69.0335	0.0334914	n
HMDB12497	1-Pyrroline	Endogenous	C4H7N	69.0578	70.0651	0.0651258	n
HMDB06804	Propynoicacid	Endogenous	C3H2O2	70.0055	71.0128	0.0127559	n
HMDB04101	Beta-Aminopropionitrile	Endogenous	C3H6N2	70.0531	71.0604	0.0603748	n
HMDB04296	Acrylamide	Endogenous	C3H5NO	71.0371	72.0444	0.0443904	n
HMDB31641	Pyrrolidine	Endogenous	C4H9N	71.0735	72.0808	0.0807759	n
HMDB01167	Pyruvaldehyde	Endogenous	C3H4O2	72.0211	73.0284	0.028406	n
HMDB06112	Malondialdehyde	Endogenous	C3H4O2	72.0211	73.0284	0.028406	n
HMDB31647	Acrylicacid	Endogenous	C3H4O2	72.0211	73.0284	0.028406	n
HMDB00246	Tetrahydrofuran	Endogenous	C4H8O	72.0575	73.0648	0.0647915	n
HMDB00474	Butanone	Endogenous	C4H8O	72.0575	73.0648	0.0647915	n
HMDB03543	Butanal	Endogenous	C4H8O	72.0575	73.0648	0.0647915	n
HMDB31243	2-Methylpropanal	Endogenous	C4H8O	72.0575	73.0648	0.0647915	n
HMDB31324	3-Buten-1-ol	Endogenous	C4H8O	72.0575	73.0648	0.0647915	n
HMDB33858	2-Buten-1-ol	Food	C4H8O	72.0575	73.0648	0.0647915	n
HMDB34431	2,2-Dimethyloxirane	Food	C4H8O	72.0575	73.0648	0.0647915	n
HMDB29603	Pentane	Endogenous	C5H12	72.0939	73.1012	0.101177	n
HMDB34106	Methylisothiocyanate	Food	C2H3NS	72.9986	74.0059	0.00589639	n
HMDB01106	3-Aminopropionaldehyde	Endogenous	C3H7NO	73.0528	74.06	0.0600405	n
HMDB02134	Aminoacetone	Endogenous	C3H7NO	73.0528	74.06	0.0600405	n
HMDB01522	Methylguanidine	Endogenous	C2H7N3	73.064	74.0713	0.0712738	n
HMDB31321	1-Butylamine	Endogenous	C4H11N	73.0891	74.0964	0.096426	n
HMDB32179	sec-Butylamine	Endogenous	C4H11N	73.0891	74.0964	0.096426	n
HMDB41878	Diethylamine	Endogenous	C4H11N	73.0891	74.0964	0.096426	n
HMDB34198	2-Methyl-1-propylamine	Food	C4H11N	73.0891	74.0964	0.096426	n
HMDB00119	Glyoxylicacid	Endogenous	C2H2O3	74.0004	75.0077	0.00767053	n
HMDB31635	2-Propene-1-thiol	Endogenous	C3H6S	74.019	75.0263	0.0262975	n
HMDB40345	1-Propene-1-thiol	Food	C3H6S	74.019	75.0263	0.0262975	n
HMDB03052	Lactaldehyde	Endogenous	C3H6O2	74.0368	75.0441	0.044056	n
HMDB03453	3-Hydroxypropanal	Endogenous	C3H6O2	74.0368	75.0441	0.044056	n
HMDB06458	D-Lactaldehyde	Endogenous	C3H6O2	74.0368	75.0441	0.044056	n
HMDB06961	Hydroxyacetone	Endogenous	C3H6O2	74.0368	75.0441	0.044056	n
HMDB31229	Ethylformate	Endogenous	C3H6O2	74.0368	75.0441	0.044056	n
HMDB31523	Methylacetate	Endogenous	C3H6O2	74.0368	75.0441	0.044056	n
HMDB00237	Propionicacid	Food	C3H6O2	74.0368	75.0441	0.044056	n
HMDB31419	N-Nitrosodimethylamine	Endogenous	C2H6N2O	74.048	75.0553	0.0552894	n
HMDB04327	1-Butanol	Endogenous	C4H10O	74.0732	75.0804	0.0804415	n
HMDB06006	Isobutanol	Endogenous	C4H10O	74.0732	75.0804	0.0804415	n
HMDB11469	2-Butanol	Endogenous	C4H10O	74.0732	75.0804	0.0804415	n
HMDB31456	2-Methylpropan-2-ol	Endogenous	C4H10O	74.0732	75.0804	0.0804415	n
HMDB00002	1,3-Diaminopropane	Endogenous	C3H10N2	74.0844	75.0917	0.0916749	n
HMDB13136	1,2Diaminopropane	Endogenous	C3H10N2	74.0844	75.0917	0.0916749	n
HMDB00123	Glycine	Endogenous	C2H5NO2	75.032	76.0393	0.039305	n
HMDB31239	Ethylnitrite	Endogenous	C2H5NO2	75.032	76.0393	0.039305	n
HMDB12136	1-Amino-propan-2-ol	Endogenous	C3H9NO	75.0684	76.0757	0.0756905	n
HMDB31188	Ethanethioicacid	Endogenous	C2H4OS	75.9983	77.0056	0.00556204	n
HMDB34155	Thiourea	Food	CH4N2S	76.0095	77.0168	0.0167954	n
HMDB00115	Glycolicacid	Endogenous	C2H4O3	76.016	77.0233	0.0233206	n
HMDB31608	Peraceticacid	Endogenous	C2H4O3	76.016	77.0233	0.0233206	n
HMDB31238	Ethylmethylsulfide	Endogenous	C3H8S	76.0347	77.0419	0.0419475	n
HMDB31634	2-Propanethiol	Endogenous	C3H8S	76.0347	77.0419	0.0419475	n
HMDB34238	1-Propanethiol	Food	C3H8S	76.0347	77.0419	0.0419475	n
HMDB06213	(S)-Propane-1,2-diol	Endogenous	C3H8O2	76.0524	77.0597	0.0597061	n
HMDB02991	Cysteamine	Endogenous	C2H7NS	77.0299	78.0372	0.0371965	n
HMDB12295	Trimethylsulfonium	Endogenous	C3H9S	77.0425	78.0498	0.0497726	n
HMDB31332	Chloromethylmethylether	Endogenous	C2H5ClO	80.0029	81.0102	0.0101691	n
HMDB03361	Pyrimidine	Endogenous	C4H4N2	80.0374	81.0447	0.0447247	n
HMDB34176	Pyrazine	Food	C4H4N2	80.0374	81.0447	0.0447247	n
HMDB33113	1-Methylpyrrole	Food	C5H7N	81.0578	82.0651	0.0651258	n
HMDB33114	2-Methylpyrrole	Food	C5H7N	81.0578	82.0651	0.0651258	n
HMDB13749	2-Methylfuran	Endogenous	C5H6O	82.0419	83.0491	0.0491414	n
HMDB31597	2,4-Pentadienal	Endogenous	C5H6O	82.0419	83.0491	0.0491414	n
HMDB31544	3-Methylcyclopentene	Endogenous	C6H10	82.0783	83.0855	0.0855269	n
HMDB03929	5-Aminoimidazole	Endogenous	C3H5N3	83.0483	84.0556	0.0556238	n
HMDB33529	(+)-2,3-Dihydro-3-methyl-1H-pyrrole	Food	C5H9N	83.0735	84.0808	0.0807759	n
HMDB40173	Pentanenitrile	Food	C5H9N	83.0735	84.0808	0.0807759	n
HMDB29718	Thiophene	Endogenous	C4H4S	84.0034	85.0106	0.0106474	n
HMDB32330	4-Hydroxy-2-butenoicacidgamma-lactone	Endogenous	C4H4O2	84.0211	85.0284	0.028406	n
HMDB04363	Imidazolone	Endogenous	C3H4N2O	84.0324	85.0396	0.0396394	n
HMDB01184	Methylpropenylketone	Endogenous	C5H8O	84.0575	85.0648	0.0647915	n
HMDB12157	3-Methyl-2-butenal	Endogenous	C5H8O	84.0575	85.0648	0.0647915	n
HMDB31407	Cyclopentanone	Endogenous	C5H8O	84.0575	85.0648	0.0647915	n
HMDB31512	Tiglicaldehyde	Endogenous	C5H8O	84.0575	85.0648	0.0647915	n
HMDB31530	3-Methyl-3-buten-2-one	Endogenous	C5H8O	84.0575	85.0648	0.0647915	n
HMDB31601	2-Pentenal	Endogenous	C5H8O	84.0575	85.0648	0.0647915	n
HMDB31606	4-Penten-2-one	Endogenous	C5H8O	84.0575	85.0648	0.0647915	n
HMDB31607	1-Penten-3-one	Endogenous	C5H8O	84.0575	85.0648	0.0647915	n
HMDB32458	4-Pentenal	Endogenous	C5H8O	84.0575	85.0648	0.0647915	n
HMDB37788	xi-2,3-Dihydro-3-methylfuran	Food	C5H8O	84.0575	85.0648	0.0647915	n
HMDB40584	2,3-Dihydro-4-methylfuran	Food	C5H8O	84.0575	85.0648	0.0647915	n
HMDB29597	Cyclohexane	Endogenous	C6H12	84.0939	85.1012	0.101177	n
HMDB31542	Methylcyclopentane	Endogenous	C6H12	84.0939	85.1012	0.101177	n
HMDB29713	Thiazole	Endogenous	C3H3NS	84.9986	86.0059	0.00589639	n
HMDB02039	2-Pyrrolidinone	Endogenous	C4H7NO	85.0528	86.06	0.0600405	n
HMDB34301	Piperidine	Food	C5H11N	85.0891	86.0964	0.096426	n
HMDB33875	2,3-Dihydrothiophene	Food	C4H6S	86.019	87.0263	0.0262975	n
HMDB33922	Divinylsulfide	Food	C4H6S	86.019	87.0263	0.0262975	n
HMDB00549	Gamma-Butyrolactone	Endogenous	C4H6O2	86.0368	87.0441	0.044056	n
HMDB02523	Oxolan-3-one	Endogenous	C4H6O2	86.0368	87.0441	0.044056	n
HMDB03407	Diacetyl	Endogenous	C4H6O2	86.0368	87.0441	0.044056	n
HMDB10720	But-2-enoicacid	Endogenous	C4H6O2	86.0368	87.0441	0.044056	n
HMDB31209	Ethenylacetate	Endogenous	C4H6O2	86.0368	87.0441	0.044056	n
HMDB34439	Isocrotonicacid	Endogenous	C4H6O2	86.0368	87.0441	0.044056	n
HMDB33977	Methylacrylate	Food	C4H6O2	86.0368	87.0441	0.044056	n
HMDB30124	Prenol	Endogenous	C5H10O	86.0732	87.0804	0.0804415	n
HMDB30126	3-Methyl-3-buten-1-ol	Endogenous	C5H10O	86.0732	87.0804	0.0804415	n
HMDB31206	Pentanal	Endogenous	C5H10O	86.0732	87.0804	0.0804415	n
HMDB31525	(S)-2-Methylbutanal	Endogenous	C5H10O	86.0732	87.0804	0.0804415	n
HMDB31526	(í‰Œ±)-2-Methylbutanal	Endogenous	C5H10O	86.0732	87.0804	0.0804415	n
HMDB31604	(E)-2-Penten-1-ol	Endogenous	C5H10O	86.0732	87.0804	0.0804415	n
HMDB31605	1-Penten-3-ol	Endogenous	C5H10O	86.0732	87.0804	0.0804415	n
HMDB06478	Iso-Valeraldehyde	Food	C5H10O	86.0732	87.0804	0.0804415	n
HMDB33854	Isoprenylalcohol	Food	C5H10O	86.0732	87.0804	0.0804415	n
HMDB34235	2-Pentanone	Food	C5H10O	86.0732	87.0804	0.0804415	n
HMDB34465	2-Methyl-2-buten-1-ol	Food	C5H10O	86.0732	87.0804	0.0804415	n
HMDB39779	xi-3-Methyl-3-buten-2-ol	Food	C5H10O	86.0732	87.0804	0.0804415	n
HMDB29600	Hexane	Endogenous	C6H14	86.1096	87.1168	0.116827	n
HMDB39426	3-Isoxazolidinone	Food	C3H5NO2	87.032	88.0393	0.039305	n
HMDB03609	2-Aminoacrylicacid	Microbial	C3H5NO2	87.032	88.0393	0.039305	n
HMDB01080	4-Aminobutyraldehyde	Endogenous	C4H9NO	87.0684	88.0757	0.0756905	n
HMDB31215	N-Ethylacetamide	Endogenous	C4H9NO	87.0684	88.0757	0.0756905	n
HMDB31581	Morpholine	Endogenous	C4H9NO	87.0684	88.0757	0.0756905	n
HMDB33870	Butyramide	Food	C4H9NO	87.0684	88.0757	0.0756905	n
HMDB31659	3-Methyl-1-butylamine	Endogenous	C5H13N	87.1048	88.1121	0.112076	n
HMDB32392	2-Methylbutylamine	Endogenous	C5H13N	87.1048	88.1121	0.112076	n
HMDB00243	Pyruvicacid	Endogenous	C3H4O3	88.016	89.0233	0.0233206	n
HMDB11111	Malonicsemialdehyde	Endogenous	C3H4O3	88.016	89.0233	0.0233206	n
HMDB40261	Glucosereductone	Food	C3H4O3	88.016	89.0233	0.0233206	n
HMDB31653	3-(Methylthio)-1-propene	Endogenous	C4H8S	88.0347	89.0419	0.0419475	n
HMDB39807	cis-2,3-Dimethylthiirane	Food	C4H8S	88.0347	89.0419	0.0419475	n
HMDB00039	Butyricacid	Endogenous	C4H8O2	88.0524	89.0597	0.0597061	n
HMDB01873	Isobutyricacid	Endogenous	C4H8O2	88.0524	89.0597	0.0597061	n
HMDB30062	Methylpropionate	Endogenous	C4H8O2	88.0524	89.0597	0.0597061	n
HMDB31217	Ethylacetate	Endogenous	C4H8O2	88.0524	89.0597	0.0597061	n
HMDB31507	1-Hydroxy-2-butanone	Endogenous	C4H8O2	88.0524	89.0597	0.0597061	n
HMDB40253	Propylformate	Food	C4H8O2	88.0524	89.0597	0.0597061	n
HMDB40579	Isopropylformate	Food	C4H8O2	88.0524	89.0597	0.0597061	n
HMDB03243	Acetoin	Plant	C4H8O2	88.0524	89.0597	0.0597061	n
HMDB29198	Dimethylurea	Endogenous	C3H8N2O	88.0637	89.0709	0.0709395	n
HMDB06007	Isopentanol	Endogenous	C5H12O	88.0888	89.0961	0.0960916	n
HMDB13036	1-Pentanol	Endogenous	C5H12O	88.0888	89.0961	0.0960916	n
HMDB31527	(S)-2-Methyl-1-butanol	Endogenous	C5H12O	88.0888	89.0961	0.0960916	n
HMDB31599	2-Pentanol	Food	C5H12O	88.0888	89.0961	0.0960916	n
HMDB33772	2-Methyl-2-butanol	Food	C5H12O	88.0888	89.0961	0.0960916	n
HMDB33777	3-Methyl-2-butanol	Food	C5H12O	88.0888	89.0961	0.0960916	n
HMDB01414	Putrescine	Endogenous	C4H12N2	88.1	89.1073	0.107325	n
HMDB00056	Beta-Alanine	Endogenous	C3H7NO2	89.0477	90.055	0.0549551	n
HMDB00161	L-Alanine	Endogenous	C3H7NO2	89.0477	90.055	0.0549551	n
HMDB00271	Sarcosine	Endogenous	C3H7NO2	89.0477	90.055	0.0549551	n
HMDB01310	D-Alanine	Endogenous	C3H7NO2	89.0477	90.055	0.0549551	n
HMDB31219	Ethylcarbamate	Endogenous	C3H7NO2	89.0477	90.055	0.0549551	n
HMDB32231	Dimethylethanolamine	Endogenous	C4H11NO	89.0841	90.0913	0.0913406	n
HMDB30025	1-Mercapto-2-propanone	Endogenous	C3H6OS	90.0139	91.0212	0.0212121	n
HMDB31189	S-Methylthioacetate	Endogenous	C3H6OS	90.0139	91.0212	0.0212121	n
HMDB31636	(E)-1-Propene-1-sulfenicacid	Endogenous	C3H6OS	90.0139	91.0212	0.0212121	n
HMDB31718	(Methylthio)acetaldehyde	Endogenous	C3H6OS	90.0139	91.0212	0.0212121	n
HMDB40346	Thial-1-Propene-1-thiolS-oxide	Food	C3H6OS	90.0139	91.0212	0.0212121	n
HMDB00190	L-Lacticacid	Endogenous	C3H6O3	90.0317	91.039	0.0389707	n
HMDB00700	Hydroxypropionicacid	Endogenous	C3H6O3	90.0317	91.039	0.0389707	n
HMDB01051	Glyceraldehyde	Endogenous	C3H6O3	90.0317	91.039	0.0389707	n
HMDB01311	D-Lacticacid	Endogenous	C3H6O3	90.0317	91.039	0.0389707	n
HMDB01882	Dihydroxyacetone	Endogenous	C3H6O3	90.0317	91.039	0.0389707	n
HMDB29580	Dimethylcarbonate	Endogenous	C3H6O3	90.0317	91.039	0.0389707	n
HMDB31232	Monoethylcarbonate	Endogenous	C3H6O3	90.0317	91.039	0.0389707	n
HMDB41929	Methoxyaceticacid	Endogenous	C3H6O3	90.0317	91.039	0.0389707	n
HMDB31245	2-Methyl-1-propanethiol	Endogenous	C4H10S	90.0503	91.0576	0.0575976	n
HMDB31322	1-Butanethiol	Endogenous	C4H10S	90.0503	91.0576	0.0575976	n
HMDB31666	Diethylsulfide	Endogenous	C4H10S	90.0503	91.0576	0.0575976	n
HMDB40576	2-(Methylthio)propane	Food	C4H10S	90.0503	91.0576	0.0575976	n
HMDB03156	2,3-Butanediol	Endogenous	C4H10O2	90.0681	91.0754	0.0753562	n
HMDB30061	1,1-Dimethoxyethane	Endogenous	C4H10O2	90.0681	91.0754	0.0753562	n
HMDB31213	2-Ethoxyethanol	Endogenous	C4H10O2	90.0681	91.0754	0.0753562	n
HMDB31320	1,3-Butanediol	Endogenous	C4H10O2	90.0681	91.0754	0.0753562	n
HMDB34232	(Chloromethyl)oxirane	Food	C3H5ClO	92.0029	93.0102	0.0101691	n
HMDB30299	Cibulins	Endogenous	C3H8OS	92.0296	93.0369	0.0368622	n
HMDB32425	2-(Methylthio)ethanol	Endogenous	C3H8OS	92.0296	93.0369	0.0368622	n
HMDB00131	Glycerol	Endogenous	C3H8O3	92.0473	93.0546	0.0546207	n
HMDB34168	Toluene	Food	C7H8	92.0626	93.0699	0.0698769	n
HMDB03012	Aniline	Endogenous	C6H7N	93.0578	94.0651	0.0651258	n
HMDB31335	2-Chloro-1-propanol	Endogenous	C3H7ClO	94.0185	95.0258	0.0258192	n
HMDB33112	Methylpyrazine	Food	C5H6N2	94.0531	95.0604	0.0603748	n
HMDB31532	1-Methyl-1,3-cyclohexadiene	Endogenous	C7H10	94.0783	95.0855	0.0855269	n
HMDB32395	2-Methyl-1,3-cyclohexadiene	Endogenous	C7H10	94.0783	95.0855	0.0855269	n
HMDB13751	2-Hydroxypyridine	Endogenous	C5H5NO	95.0371	96.0444	0.0443904	n
HMDB36057	1H-Pyrrole-2-carboxaldehyde	Food	C5H5NO	95.0371	96.0444	0.0443904	n
HMDB32973	2,5-Dimethyl-1H-pyrrole	Food	C6H9N	95.0735	96.0808	0.0807759	n
HMDB32914	2-Furancarboxaldehyde	Food	C5H4O2	96.0211	97.0284	0.028406	n
HMDB31545	2-Methyl-2-cyclopenten-1-one	Endogenous	C6H8O	96.0575	97.0648	0.0647915	n
HMDB31546	3-Methyl-2-cyclopenten-1-one	Endogenous	C6H8O	96.0575	97.0648	0.0647915	n
HMDB32965	2,4-Dimethylfuran	Food	C6H8O	96.0575	97.0648	0.0647915	n
HMDB33182	2,5-Dimethylfuran	Food	C6H8O	96.0575	97.0648	0.0647915	n
HMDB34729	(E,E)-2,4-Hexadienal	Food	C6H8O	96.0575	97.0648	0.0647915	n
HMDB40587	2-Ethylfuran	Food	C6H8O	96.0575	97.0648	0.0647915	n
HMDB40588	3-Ethylfuran	Food	C6H8O	96.0575	97.0648	0.0647915	n
HMDB31339	1-Cyano-2-hydroxy-3-butene	Endogenous	C5H7NO	97.0528	98.06	0.0600405	n
HMDB32968	2,4-Dimethyloxazole	Food	C5H7NO	97.0528	98.06	0.0600405	n
HMDB32969	2,5-Dimethyloxazole	Food	C5H7NO	97.0528	98.06	0.0600405	n
HMDB32970	4,5-Dimethyloxazole	Food	C5H7NO	97.0528	98.06	0.0600405	n
HMDB33118	2-Methylthiophene	Food	C5H6S	98.019	99.0263	0.0262975	n
HMDB33119	3-Methylthiophene	Food	C5H6S	98.019	99.0263	0.0262975	n
HMDB13742	2-Furanmethanol	Endogenous	C5H6O2	98.0368	99.0441	0.044056	n
HMDB29609	5-Methyl-2(3H)-furanone	Endogenous	C5H6O2	98.0368	99.0441	0.044056	n
HMDB40145	5-Hydroxy-4-pentenoicacidd-lactone	Food	C5H6O2	98.0368	99.0441	0.044056	n
HMDB03315	Cyclohexanone	Endogenous	C6H10O	98.0732	99.0804	0.0804415	n
HMDB30332	2-Methyl-4-pentenal	Endogenous	C6H10O	98.0732	99.0804	0.0804415	n
HMDB31196	4-Methyl-2-pentenal	Endogenous	C6H10O	98.0732	99.0804	0.0804415	n
HMDB31496	2-Hexenal	Endogenous	C6H10O	98.0732	99.0804	0.0804415	n
HMDB31497	3-Hexenal	Endogenous	C6H10O	98.0732	99.0804	0.0804415	n
HMDB31498	(Z)-3-Hexenal	Endogenous	C6H10O	98.0732	99.0804	0.0804415	n
HMDB31563	4-Methyl-3-penten-2-one,9CI	Endogenous	C6H10O	98.0732	99.0804	0.0804415	n
HMDB31564	4-Methyl-4-penten-2-one	Endogenous	C6H10O	98.0732	99.0804	0.0804415	n
HMDB33714	2-Methyl-2-pentenal	Endogenous	C6H10O	98.0732	99.0804	0.0804415	n
HMDB33549	(E)-4-Hexenal	Food	C6H10O	98.0732	99.0804	0.0804415	n
HMDB35239	4-Hexen-3-one	Food	C6H10O	98.0732	99.0804	0.0804415	n
HMDB40264	(Z)-2-Hexenal	Food	C6H10O	98.0732	99.0804	0.0804415	n
HMDB40271	(Z)-4-Hexenal	Food	C6H10O	98.0732	99.0804	0.0804415	n
HMDB37787	xi-4,5-Dihydro-2,4(5)-dimethyl-1H-imidazole	Food	C5H10N2	98.0844	99.0917	0.0916749	n
HMDB05843	Allylisothiocyanate	Endogenous	C4H5NS	99.0143	100.022	0.0215465	n
HMDB29755	3-Thiocyanato-1-propene	Endogenous	C4H5NS	99.0143	100.022	0.0215465	n
HMDB33116	4-Methylthiazole	Food	C4H5NS	99.0143	100.022	0.0215465	n
HMDB33117	5-Methylthiazole	Food	C4H5NS	99.0143	100.022	0.0215465	n
HMDB38624	Thiiraneacetonitrile	Food	C4H5NS	99.0143	100.022	0.0215465	n
HMDB30276	(R)-Dihydromaleimide	Endogenous	C4H5NO2	99.032	100.039	0.039305	n
HMDB11749	2-Piperidinone	Endogenous	C5H9NO	99.0684	100.076	0.0756905	n
HMDB34587	1-Pyrrolidinecarboxaldehyde	Food	C5H9NO	99.0684	100.076	0.0756905	n
HMDB40518	2,5-Dihydro-2,4-dimethyloxazole	Food	C5H9NO	99.0684	100.076	0.0756905	n
HMDB31404	Cyclohexylamine	Endogenous	C6H13N	99.1048	100.112	0.112076	n
HMDB32416	2-Methylpiperidine	Endogenous	C6H13N	99.1048	100.112	0.112076	n
HMDB32523	Succinicanhydride	Endogenous	C4H4O3	100.016	101.023	0.0233206	n
HMDB33564	2,3-Dihydro-2-methylthiophene	Food	C5H8S	100.035	101.042	0.0419475	n
HMDB33565	2,3-Dihydro-5-methylthiophene	Food	C5H8S	100.035	101.042	0.0419475	n
HMDB00509	Senecioicacid	Endogenous	C5H8O2	100.052	101.06	0.0597061	n
HMDB01470	Tiglicacid	Endogenous	C5H8O2	100.052	101.06	0.0597061	n
HMDB01862	2-Ethylacrylicacid	Endogenous	C5H8O2	100.052	101.06	0.0597061	n
HMDB02167	3-Methylbutyrolactone	Endogenous	C5H8O2	100.052	101.06	0.0597061	n
HMDB29599	Glutaral	Endogenous	C5H8O2	100.052	101.06	0.0597061	n
HMDB29608	Angelicacid	Endogenous	C5H8O2	100.052	101.06	0.0597061	n
HMDB31598	2,3-Pentanedione	Endogenous	C5H8O2	100.052	101.06	0.0597061	n
HMDB31602	4-Pentenoicacid	Endogenous	C5H8O2	100.052	101.06	0.0597061	n
HMDB31648	2,4-Pentanedione	Endogenous	C5H8O2	100.052	101.06	0.0597061	n
HMDB32351	Isopropenylacetate	Endogenous	C5H8O2	100.052	101.06	0.0597061	n
HMDB32385	Methylmethacrylate	Endogenous	C5H8O2	100.052	101.06	0.0597061	n
HMDB32459	2-Pentenoicacid	Endogenous	C5H8O2	100.052	101.06	0.0597061	n
HMDB31178	Dihydro-2-methyl-3(2H)-furanone	Food	C5H8O2	100.052	101.06	0.0597061	n
HMDB33840	Dihydro-5-methyl-2(3H)-furanone	Food	C5H8O2	100.052	101.06	0.0597061	n
HMDB33978	Ethylacrylate	Food	C5H8O2	100.052	101.06	0.0597061	n
HMDB35143	Dihydro-3-methyl-2(3H)-furanone	Food	C5H8O2	100.052	101.06	0.0597061	n
HMDB31642	N-Nitroso-pyrrolidine	Endogenous	C4H8N2O	100.064	101.071	0.0709395	n
HMDB33952	Gyromitrin	Food	C4H8N2O	100.064	101.071	0.0709395	n
HMDB00753	3-Hexanone	Endogenous	C6H12O	100.089	101.096	0.0960916	n
HMDB01318	4-Methylpentanal	Endogenous	C6H12O	100.089	101.096	0.0960916	n
HMDB02939	Methylisobutylketone	Endogenous	C6H12O	100.089	101.096	0.0960916	n
HMDB05842	2-Oxohexane	Endogenous	C6H12O	100.089	101.096	0.0960916	n
HMDB05846	Ethylisopropylketone	Endogenous	C6H12O	100.089	101.096	0.0960916	n
HMDB05994	Hexanal	Endogenous	C6H12O	100.089	101.096	0.0960916	n
HMDB30003	(E)-3-Hexen-1-ol	Endogenous	C6H12O	100.089	101.096	0.0960916	n
HMDB30952	2-Hexen-1-ol	Endogenous	C6H12O	100.089	101.096	0.0960916	n
HMDB31220	2-Ethylbutanal	Endogenous	C6H12O	100.089	101.096	0.0960916	n
HMDB31502	(E)-4-Hexen-1-ol	Endogenous	C6H12O	100.089	101.096	0.0960916	n
HMDB31503	1-Hexen-3-ol	Endogenous	C6H12O	100.089	101.096	0.0960916	n
HMDB31578	2-Methylpentanal	Endogenous	C6H12O	100.089	101.096	0.0960916	n
HMDB31447	N-Heptane	Endogenous	C7H16	100.125	101.132	0.132477	n
HMDB29555	4,5-Dihydro-2-methylthiazole	Endogenous	C4H7NS	101.03	102.037	0.0371965	n
HMDB29387	L-3-Aminodihydro-2(3H)-furanone	Endogenous	C4H7NO2	101.048	102.055	0.0549551	n
HMDB29615	(S)-2-Azetidinecarboxylicacid	Endogenous	C4H7NO2	101.048	102.055	0.0549551	n
HMDB12815	5-Aminopentanal	Endogenous	C5H11NO	101.084	102.091	0.0913406	n
HMDB32323	Hexylamine	Endogenous	C6H15N	101.12	102.128	0.127726	n
HMDB32539	Triethylamine	Endogenous	C6H15N	101.12	102.128	0.127726	n
HMDB31242	Dihydro-3(2H)-thiophenone	Endogenous	C4H6OS	102.014	103.021	0.0212121	n
HMDB31253	Dihydro-2(3H)-thiophenone	Endogenous	C4H6OS	102.014	103.021	0.0212121	n
HMDB00005	2-Ketobutyricacid	Endogenous	C4H6O3	102.032	103.039	0.0389707	n
HMDB00060	Acetoaceticacid	Endogenous	C4H6O3	102.032	103.039	0.0389707	n
HMDB01172	2-Methyl-3-oxopropanoicacid	Endogenous	C4H6O3	102.032	103.039	0.0389707	n
HMDB01259	Succinicacidsemialdehyde	Endogenous	C4H6O3	102.032	103.039	0.0389707	n
HMDB02217	(S)-Methylmalonicacidsemialdehyde	Endogenous	C4H6O3	102.032	103.039	0.0389707	n
HMDB03381	4-Hydroxycrotonicacid	Endogenous	C4H6O3	102.032	103.039	0.0389707	n
HMDB31646	Aceticanhydride	Endogenous	C4H6O3	102.032	103.039	0.0389707	n
HMDB31529	3-Methyl-2-butene-1-thiol	Endogenous	C5H10S	102.05	103.058	0.0575976	n
HMDB38892	1-(Methylthio)-1-butene	Food	C5H10S	102.05	103.058	0.0575976	n
HMDB39771	Cyclopentanethiol	Food	C5H10S	102.05	103.058	0.0575976	n
HMDB40347	2-Methyl-1-propenethiol	Food	C5H10S	102.05	103.058	0.0575976	n
HMDB00718	Isovalericacid	Endogenous	C5H10O2	102.068	103.075	0.0753562	n
HMDB00892	Valericacid	Endogenous	C5H10O2	102.068	103.075	0.0753562	n
HMDB02176	Ethylmethylaceticacid	Endogenous	C5H10O2	102.068	103.075	0.0753562	n
HMDB30058	Ethylpropionate	Endogenous	C5H10O2	102.068	103.075	0.0753562	n
HMDB31241	Isopropylacetate	Endogenous	C5H10O2	102.068	103.075	0.0753562	n
HMDB31247	2-Methylpropylformate	Endogenous	C5H10O2	102.068	103.075	0.0753562	n
HMDB31249	Methylisobutyrate	Endogenous	C5H10O2	102.068	103.075	0.0753562	n
HMDB32230	2,4-Dimethyl-1,3-dioxolane	Endogenous	C5H10O2	102.068	103.075	0.0753562	n
HMDB32263	Ethyleneoxide/propyleneoxidecopolymer	Endogenous	C5H10O2	102.068	103.075	0.0753562	n
HMDB33742	(S)-2-Methylbutanoicacid	Endogenous	C5H10O2	102.068	103.075	0.0753562	n
HMDB33890	Methylbutyrate	Endogenous	C5H10O2	102.068	103.075	0.0753562	n
HMDB41992	Pivalicacid	Endogenous	C5H10O2	102.068	103.075	0.0753562	n
HMDB31175	Tetrahydro-2-furanmethanol	Food	C5H10O2	102.068	103.075	0.0753562	n
HMDB31516	3-Hydroxy-2-pentanone	Food	C5H10O2	102.068	103.075	0.0753562	n
HMDB39799	Tetrahydro-2-methyl-3-furanol	Food	C5H10O2	102.068	103.075	0.0753562	n
HMDB40575	Butylformate	Food	C5H10O2	102.068	103.075	0.0753562	n
HMDB01252	Betainealdehyde	Endogenous	C5H12NO	102.092	103.099	0.0991656	n
HMDB12971	1-Hexanol	Endogenous	C6H14O	102.104	103.112	0.111742	n
HMDB31326	2-Ethoxybutane	Endogenous	C6H14O	102.104	103.112	0.111742	n
HMDB31493	3-Hexanol	Endogenous	C6H14O	102.104	103.112	0.111742	n
HMDB33676	(í‰Œ±)-3-Methyl-1-pentanol	Food	C6H14O	102.104	103.112	0.111742	n
HMDB02322	Cadaverine	Endogenous	C5H14N2	102.116	103.123	0.122975	n
HMDB03661	N-Methylputrescine	Endogenous	C5H14N2	102.116	103.123	0.122975	n
HMDB02455	Pyruvatoxime	Endogenous	C3H5NO3	103.027	104.034	0.0342196	n
HMDB11602	3-Oxoalanine	Endogenous	C3H5NO3	103.027	104.034	0.0342196	n
HMDB31682	(í‰Œ±)-2-Methylthiazolidine	Endogenous	C4H9NS	103.046	104.053	0.0528466	n
HMDB00092	Dimethylglycine	Endogenous	C4H9NO2	103.063	104.071	0.0706051	n
HMDB00112	Gamma-Aminobutyricacid	Endogenous	C4H9NO2	103.063	104.071	0.0706051	n
HMDB00452	L-Alpha-aminobutyricacid	Endogenous	C4H9NO2	103.063	104.071	0.0706051	n
HMDB00650	D-Alpha-aminobutyricacid	Endogenous	C4H9NO2	103.063	104.071	0.0706051	n
HMDB01906	2-Aminoisobutyricacid	Endogenous	C4H9NO2	103.063	104.071	0.0706051	n
HMDB02166	(S)-b-aminoisobutyricacid	Endogenous	C4H9NO2	103.063	104.071	0.0706051	n
HMDB02299	(R)-b-aminoisobutyricacid	Endogenous	C4H9NO2	103.063	104.071	0.0706051	n
HMDB03911	3-Aminoisobutanoicacid	Endogenous	C4H9NO2	103.063	104.071	0.0706051	n
HMDB31329	Butylnitrite	Endogenous	C4H9NO2	103.063	104.071	0.0706051	n
HMDB31654	3-Aminobutanoicacid	Endogenous	C4H9NO2	103.063	104.071	0.0706051	n
HMDB41945	N-Ethylglycine	Endogenous	C4H9NO2	103.063	104.071	0.0706051	n
HMDB38394	O-Acetylethanolamine	Food	C4H9NO2	103.063	104.071	0.0706051	n
HMDB31259	Neurine	Endogenous	C5H13NO	103.1	104.107	0.106991	n
HMDB31413	Diethylenetriamine	Endogenous	C4H13N3	103.111	104.118	0.118224	n
HMDB01352	Hydroxypyruvicacid	Endogenous	C3H4O4	104.011	105.018	0.0182352	n
HMDB06938	Tartronatesemialdehyde	Endogenous	C3H4O4	104.011	105.018	0.0182352	n
HMDB31190	S-Ethylthioacetate	Endogenous	C4H8OS	104.03	105.037	0.0368622	n
HMDB31192	S-Methylpropanethioate	Endogenous	C4H8OS	104.03	105.037	0.0368622	n
HMDB31857	3-(Methylthio)propanal	Endogenous	C4H8OS	104.03	105.037	0.0368622	n
HMDB31982	3-Mercapto-2-butanone	Food	C4H8OS	104.03	105.037	0.0368622	n
HMDB40170	(Methylthio)acetone	Food	C4H8OS	104.03	105.037	0.0368622	n
HMDB41015	4-Mercapto-2-butanone	Food	C4H8OS	104.03	105.037	0.0368622	n
HMDB00008	2-Hydroxybutyricacid	Endogenous	C4H8O3	104.047	105.055	0.0546207	n
HMDB00011	(R)-3-Hydroxybutyricacid	Endogenous	C4H8O3	104.047	105.055	0.0546207	n
HMDB00023	(S)-3-Hydroxyisobutyricacid	Endogenous	C4H8O3	104.047	105.055	0.0546207	n
HMDB00336	(R)-3-Hydroxyisobutyricacid	Endogenous	C4H8O3	104.047	105.055	0.0546207	n
HMDB00357	3-Hydroxybutyricacid	Endogenous	C4H8O3	104.047	105.055	0.0546207	n
HMDB00442	(S)-3-Hydroxybutyricacid	Endogenous	C4H8O3	104.047	105.055	0.0546207	n
HMDB00710	4-Hydroxybutyricacid	Endogenous	C4H8O3	104.047	105.055	0.0546207	n
HMDB31212	Ethoxyaceticacid	Endogenous	C4H8O3	104.047	105.055	0.0546207	n
HMDB02006	2,3-Diaminopropionicacid	Endogenous	C3H8N2O2	104.059	105.066	0.0658541	n
HMDB34240	Styrene	Food	C8H8	104.063	105.07	0.0698769	n
HMDB32457	1-Pentanethiol	Endogenous	C5H12S	104.066	105.073	0.0732477	n
HMDB33902	Isopentylmercaptan	Food	C5H12S	104.066	105.073	0.0732477	n
HMDB35418	2-Methyl-1-butanethiol	Food	C5H12S	104.066	105.073	0.0732477	n
HMDB36180	3-Methyl-2-butanethiol	Food	C5H12S	104.066	105.073	0.0732477	n
HMDB41010	(í‰Œ±)-2-Pentanethiol	Food	C5H12S	104.066	105.073	0.0732477	n
HMDB00187	L-Serine	Endogenous	C3H7NO3	105.043	106.05	0.0498697	n
HMDB03406	D-Serine	Endogenous	C3H7NO3	105.043	106.05	0.0498697	n
HMDB31226	N-Nitroethylenediamine	Endogenous	C2H7N3O2	105.054	106.061	0.0611031	n
HMDB31520	2-Mercaptopropanoicacid	Endogenous	C3H6O2S	106.009	107.016	0.0161267	n
HMDB41604	3-Mercaptopropanoicacid	Food	C3H6O2S	106.009	107.016	0.0161267	n
HMDB00139	Glycericacid	Endogenous	C3H6O4	106.027	107.034	0.0338853	n
HMDB06372	L-Glycericacid	Endogenous	C3H6O4	106.027	107.034	0.0338853	n
HMDB31818	D-2,3-Dihydroxypropanoicacid	Endogenous	C3H6O4	106.027	107.034	0.0338853	n
HMDB06115	Benzaldehyde	Endogenous	C7H6O	106.042	107.049	0.0491414	n
HMDB31716	3-(Methylthio)-1-propanol	Endogenous	C4H10OS	106.045	107.053	0.0525122	n
HMDB40185	3-Mercapto-2-butanol	Food	C4H10OS	106.045	107.053	0.0525122	n
HMDB41475	4-Mercapto-2-butanol	Food	C4H10OS	106.045	107.053	0.0525122	n
HMDB34778	(2R*,3R*)-1,2,3-Butanetriol	Food	C4H10O3	106.063	107.07	0.0702708	n
HMDB29734	3-Ethylpyridine	Endogenous	C7H9N	107.073	108.081	0.0807759	n
HMDB32244	2,4-Dimethylpyridine	Endogenous	C7H9N	107.073	108.081	0.0807759	n
HMDB32972	2,6-Dimethylpyridine	Food	C7H9N	107.073	108.081	0.0807759	n
HMDB33871	Benzylamine	Food	C7H9N	107.073	108.081	0.0807759	n
HMDB31317	Bis(methylthio)methane	Endogenous	C3H8S2	108.007	109.014	0.0140182	n
HMDB31631	1,2-Propanedithiol	Endogenous	C3H8S2	108.007	109.014	0.0140182	n
HMDB31632	1,3-Propanedithiol	Endogenous	C3H8S2	108.007	109.014	0.0140182	n
HMDB32912	Ethylmethyldisulfide	Food	C3H8S2	108.007	109.014	0.0140182	n
HMDB03364	Quinone	Endogenous	C6H4O2	108.021	109.028	0.028406	n
HMDB12133	1,2-Benzoquinone	Endogenous	C6H4O2	108.021	109.028	0.028406	n
HMDB34260	2,2-Dihydroperoxypropane	Food	C3H8O4	108.042	109.05	0.0495353	n
HMDB01858	p-Cresol	Endogenous	C7H8O	108.058	109.065	0.0647915	n
HMDB02048	m-Cresol	Endogenous	C7H8O	108.058	109.065	0.0647915	n
HMDB33895	Anisole	Food	C7H8O	108.058	109.065	0.0647915	n
HMDB02055	o-Cresol	Microbial	C7H8O	108.058	109.065	0.0647915	n
HMDB31849	2-Ethylpyrazine	Endogenous	C6H8N2	108.069	109.076	0.0760249	n
HMDB32971	2,3-Dimethylpyrazine	Food	C6H8N2	108.069	109.076	0.0760249	n
HMDB35248	2,6-Dimethylpyrazine	Food	C6H8N2	108.069	109.076	0.0760249	n
HMDB35289	2,5-Dimethylpyrazine	Food	C6H8N2	108.069	109.076	0.0760249	n
HMDB00965	Hypotaurine	Endogenous	C2H7NO2S	109.02	110.027	0.0270258	n
HMDB01169	4-Aminophenol	Endogenous	C6H7NO	109.053	110.06	0.0600405	n
HMDB35882	2-Acetylpyrrole	Food	C6H7NO	109.053	110.06	0.0600405	n
HMDB40582	1-Methyl-2-pyrrolecarboxaldehyde	Food	C6H7NO	109.053	110.06	0.0600405	n
HMDB29722	1,2,5-Trimethyl-1H-pyrrole	Endogenous	C7H11N	109.089	110.096	0.096426	n
HMDB31334	Glycerolalpha-monochlorohydrin	Endogenous	C3H7ClO2	110.013	111.021	0.0207338	n
HMDB29726	2-Vinylthiophene	Endogenous	C6H6S	110.019	111.026	0.0262975	n
HMDB33746	Benzenethiol	Food	C6H6S	110.019	111.026	0.0262975	n
HMDB00957	Pyrocatechol	Endogenous	C6H6O2	110.037	111.044	0.044056	n
HMDB31180	(E,E)-2,4-Hexadienedial	Endogenous	C6H6O2	110.037	111.044	0.044056	n
HMDB32037	1,3-Benzenediol	Endogenous	C6H6O2	110.037	111.044	0.044056	n
HMDB33002	5-Methyl-2-furancarboxaldehyde	Food	C6H6O2	110.037	111.044	0.044056	n
HMDB33127	2-Acetylfuran	Food	C6H6O2	110.037	111.044	0.044056	n
HMDB03905	Imidazole-4-acetaldehyde	Endogenous	C5H6N2O	110.048	111.055	0.0552894	n
HMDB33156	Methoxypyrazine	Food	C5H6N2O	110.048	111.055	0.0552894	n
HMDB29721	2,3,5-Trimethylfuran	Endogenous	C7H10O	110.073	111.08	0.0804415	n
HMDB29728	2-Ethyl-5-methylfuran	Endogenous	C7H10O	110.073	111.08	0.0804415	n
HMDB31541	3-Methyl-2-cyclohexen-1-one	Endogenous	C7H10O	110.073	111.08	0.0804415	n
HMDB40277	2-Propylfuran	Food	C7H10O	110.073	111.08	0.0804415	n
HMDB40278	2-Isopropylfuran	Food	C7H10O	110.073	111.08	0.0804415	n
HMDB40966	1,3-Octadiene	Food	C8H14	110.11	111.117	0.116827	n
HMDB04230	Pyrrole-2-carboxylicacid	Endogenous	C5H5NO2	111.032	112.039	0.039305	n
HMDB38175	2-Acetyloxazole	Food	C5H5NO2	111.032	112.039	0.039305	n
HMDB00630	Cytosine	Endogenous	C4H5N3O	111.043	112.051	0.0505384	n
HMDB31163	N-Acetyl-2,3-dihydro-1H-pyrrole	Endogenous	C6H9NO	111.068	112.076	0.0756905	n
HMDB31308	5-Acetyl-3,4-dihydro-2H-pyrrole	Endogenous	C6H9NO	111.068	112.076	0.0756905	n
HMDB37837	2-Ethyl-4-methyloxazole	Food	C6H9NO	111.068	112.076	0.0756905	n
HMDB37838	4-Ethyl-2-methyloxazole	Food	C6H9NO	111.068	112.076	0.0756905	n
HMDB37858	2-Ethyl-5-methyloxazole	Food	C6H9NO	111.068	112.076	0.0756905	n
HMDB37859	5-Ethyl-2-methyloxazole	Food	C6H9NO	111.068	112.076	0.0756905	n
HMDB37863	5-Ethyl-4-methyloxazole	Food	C6H9NO	111.068	112.076	0.0756905	n
HMDB39584	5-Imino-2-methyl-1-cyclopenten-1-ol	Food	C6H9NO	111.068	112.076	0.0756905	n
HMDB40148	Trimethyloxazole	Food	C6H9NO	111.068	112.076	0.0756905	n
HMDB00870	Histamine	Endogenous	C5H9N3	111.08	112.087	0.0869239	n
HMDB29717	2-Thiophenecarboxaldehyde	Endogenous	C5H4OS	111.998	113.006	0.00556204	n
HMDB00444	3-Furoicacid	Endogenous	C5H4O3	112.016	113.023	0.0233206	n
HMDB00617	2-Furoicacid	Endogenous	C5H4O3	112.016	113.023	0.0233206	n
HMDB32994	3-Hydroxy-2H-pyran-2-one	Food	C5H4O3	112.016	113.023	0.0233206	n
HMDB39437	2,3-Dihydroxy-2,4-cyclopentadien-1-one	Food	C5H4O3	112.016	113.023	0.0233206	n
HMDB00300	Uracil	Endogenous	C4H4N2O2	112.027	113.035	0.034554	n
HMDB32977	2,3-Dimethylthiophene	Food	C6H8S	112.035	113.042	0.0419475	n
HMDB32978	2,4-Dimethylthiophene	Food	C6H8S	112.035	113.042	0.0419475	n
HMDB32979	2,5-Dimethylthiophene	Food	C6H8S	112.035	113.042	0.0419475	n
HMDB32980	3,4-Dimethylthiophene	Food	C6H8S	112.035	113.042	0.0419475	n
HMDB35384	2-Ethylthiophene	Food	C6H8S	112.035	113.042	0.0419475	n
HMDB35385	3-Ethylthiophene	Food	C6H8S	112.035	113.042	0.0419475	n
HMDB01164	trans-1,2-Dihydrobenzene-1,2-diol	Endogenous	C6H8O2	112.052	113.06	0.0597061	n
HMDB29581	(2E,4E)-2,4-Hexadienoicacid	Endogenous	C6H8O2	112.052	113.06	0.0597061	n
HMDB31344	1,2-Cyclohexanedione	Endogenous	C6H8O2	112.052	113.06	0.0597061	n
HMDB31543	3-Methyl-1,2-cyclopentanedione	Endogenous	C6H8O2	112.052	113.06	0.0597061	n
HMDB31759	(E)-4-Oxo-2-hexen-1-al	Endogenous	C6H8O2	112.052	113.06	0.0597061	n
HMDB32233	2,5-Dimethyl-3(2H)-furanone	Endogenous	C6H8O2	112.052	113.06	0.0597061	n
HMDB33569	Syoyualdehyde	Food	C6H8O2	112.052	113.06	0.0597061	n
HMDB34247	2-(Methoxymethyl)furan	Food	C6H8O2	112.052	113.06	0.0597061	n
HMDB39778	xi-3,5-Dimethyl-2(5H)-furanone	Food	C6H8O2	112.052	113.06	0.0597061	n
HMDB40260	5,5-Dimethyl-2(5H)-furanone	Food	C6H8O2	112.052	113.06	0.0597061	n
HMDB31483	(Z)-4-Heptenal	Endogenous	C7H12O	112.089	113.096	0.0960916	n
HMDB31486	3-Hepten-2-one	Endogenous	C7H12O	112.089	113.096	0.0960916	n
HMDB31488	2-Hepten-4-one	Endogenous	C7H12O	112.089	113.096	0.0960916	n
HMDB31539	2-Methylcyclohexanone	Endogenous	C7H12O	112.089	113.096	0.0960916	n
HMDB31540	4-Methylcyclohexanone	Endogenous	C7H12O	112.089	113.096	0.0960916	n
HMDB31550	5-Methyl-3-hexen-2-one	Endogenous	C7H12O	112.089	113.096	0.0960916	n
HMDB31551	5-Methyl-5-hexen-2-one	Endogenous	C7H12O	112.089	113.096	0.0960916	n
HMDB32301	trans-2-trans-4-Heptadien-1-ol	Endogenous	C7H12O	112.089	113.096	0.0960916	n
HMDB40339	2,5-Heptadien-1-ol	Endogenous	C7H12O	112.089	113.096	0.0960916	n
HMDB31487	(E)-4-Hepten-2-one	Food	C7H12O	112.089	113.096	0.0960916	n
HMDB33667	(R)-3-Methylcyclohexanone	Food	C7H12O	112.089	113.096	0.0960916	n
HMDB33827	2-Heptenal	Food	C7H12O	112.089	113.096	0.0960916	n
HMDB34372	xi-3-Methyl-3-cyclohexen-1-ol	Food	C7H12O	112.089	113.096	0.0960916	n
HMDB32449	1-Octene	Endogenous	C8H16	112.125	113.132	0.132477	n
HMDB32974	2,4-Dimethylthiazole	Food	C5H7NS	113.03	114.037	0.0371965	n
HMDB32975	2,5-Dimethylthiazole	Food	C5H7NS	113.03	114.037	0.0371965	n
HMDB32976	4,5-Dimethylthiazole	Food	C5H7NS	113.03	114.037	0.0371965	n
HMDB33867	4-Isothiocyanato-1-butene	Food	C5H7NS	113.03	114.037	0.0371965	n
HMDB38460	Thiiranepropanenitrile	Food	C5H7NS	113.03	114.037	0.0371965	n
HMDB40036	2-Ethylthiazole	Food	C5H7NS	113.03	114.037	0.0371965	n
HMDB01301	1-Pyrroline-5-carboxylicacid	Endogenous	C5H7NO2	113.048	114.055	0.0549551	n
HMDB06875	1-Pyrroline-2-carboxylicacid	Endogenous	C5H7NO2	113.048	114.055	0.0549551	n
HMDB00562	Creatinine	Endogenous	C4H7N3O	113.059	114.066	0.0661885	n
HMDB31199	2,5-Dihydro-2,4,5-trimethyloxazole	Endogenous	C6H11NO	113.084	114.091	0.0913406	n
HMDB31702	1-Piperidinecarboxaldehyde	Endogenous	C6H11NO	113.084	114.091	0.0913406	n
HMDB37293	2-Acetylpyrrolidine	Food	C6H11NO	113.084	114.091	0.0913406	n
HMDB32915	2-Furanmethanethiol	Food	C5H6OS	114.014	115.021	0.0212121	n
HMDB32993	2-Thiophenemethanol	Food	C5H6OS	114.014	115.021	0.0212121	n
HMDB36611	2-Methyl-3-furanthiol	Food	C5H6OS	114.014	115.021	0.0212121	n
HMDB39798	5-Methyl-3-furanthiol	Food	C5H6OS	114.014	115.021	0.0212121	n
HMDB41504	3-Thiophenemethanol	Food	C5H6OS	114.014	115.021	0.0212121	n
HMDB31859	Norfuraneol	Endogenous	C5H6O3	114.032	115.039	0.0389707	n
HMDB00076	Dihydrouracil	Endogenous	C4H6N2O2	114.043	115.05	0.050204	n
HMDB03646	N-Methylhydantoin	Endogenous	C4H6N2O2	114.043	115.05	0.050204	n
HMDB36491	Di-2-propenylsulfide	Food	C6H10S	114.05	115.058	0.0575976	n
HMDB40234	Di-1-propenylsulfide	Food	C6H10S	114.05	115.058	0.0575976	n
HMDB00453	Delta-Hexanolactone	Endogenous	C6H10O2	114.068	115.075	0.0753562	n
HMDB03843	Gamma-Caprolactone	Endogenous	C6H10O2	114.068	115.075	0.0753562	n
HMDB10719	trans-Hex-2-enoicacid	Endogenous	C6H10O2	114.068	115.075	0.0753562	n
HMDB29487	Allylpropionate	Endogenous	C6H10O2	114.068	115.075	0.0753562	n
HMDB31158	2-Methyl-4-pentenoicacid	Endogenous	C6H10O2	114.068	115.075	0.0753562	n
HMDB31491	2,3-Hexanedione	Endogenous	C6H10O2	114.068	115.075	0.0753562	n
HMDB31492	3,4-Hexanedione	Endogenous	C6H10O2	114.068	115.075	0.0753562	n
HMDB31559	4-Methyl-2,3-pentanedione	Endogenous	C6H10O2	114.068	115.075	0.0753562	n
HMDB31560	2-Methyl-2-pentenoicacid	Endogenous	C6H10O2	114.068	115.075	0.0753562	n
HMDB31561	4-Methyl-2-pentenoicacid	Endogenous	C6H10O2	114.068	115.075	0.0753562	n
HMDB31562	2-Methyl-3-pentenoicacid	Endogenous	C6H10O2	114.068	115.075	0.0753562	n
HMDB32490	Prenylformate	Endogenous	C6H10O2	114.068	115.075	0.0753562	n
HMDB39581	Ethylcrotonate	Endogenous	C6H10O2	114.068	115.075	0.0753562	n
HMDB40328	Methyl4-pentenoate	Endogenous	C6H10O2	114.068	115.075	0.0753562	n
HMDB31501	3-Hexenoicacid	Food	C6H10O2	114.068	115.075	0.0753562	n
HMDB33568	5-Oxohexanal	Food	C6H10O2	114.068	115.075	0.0753562	n
HMDB00323	3-Amino-2-piperidone	Endogenous	C5H10N2O	114.079	115.087	0.0865896	n
HMDB03671	2-Heptanone	Endogenous	C7H14O	114.104	115.112	0.111742	n
HMDB04814	4-Heptanone	Endogenous	C7H14O	114.104	115.112	0.111742	n
HMDB05841	Ethylisobutylketone	Endogenous	C7H14O	114.104	115.112	0.111742	n
HMDB31405	(Z)-4-Hepten-1-ol	Endogenous	C7H14O	114.104	115.112	0.111742	n
HMDB31429	2,4-Dimethyl-3-pentanone	Endogenous	C7H14O	114.104	115.112	0.111742	n
HMDB31475	Heptanal	Endogenous	C7H14O	114.104	115.112	0.111742	n
HMDB31482	3-Heptanone	Endogenous	C7H14O	114.104	115.112	0.111742	n
HMDB31538	3-Methylcyclohexanol	Endogenous	C7H14O	114.104	115.112	0.111742	n
HMDB31549	5-Methyl-2-hexanone	Endogenous	C7H14O	114.104	115.112	0.111742	n
HMDB32405	3-Methylhexanal	Endogenous	C7H14O	114.104	115.112	0.111742	n
HMDB41320	(2R,4Z)-4-Hepten-2-ol	Endogenous	C7H14O	114.104	115.112	0.111742	n
HMDB38052	1-Ethoxy-3-methyl-2-butene	Food	C7H14O	114.104	115.112	0.111742	n
HMDB40191	(í‰Œ±)-2-Methylhexanal	Food	C7H14O	114.104	115.112	0.111742	n
HMDB01485	Octane	Endogenous	C8H18	114.141	115.148	0.148127	n
HMDB31418	3,3-Dimethylhexane	Endogenous	C8H18	114.141	115.148	0.148127	n
HMDB31583	3-Methylheptane	Endogenous	C8H18	114.141	115.148	0.148127	n
HMDB37617	xi-2,3-Dimethylhexane	Food	C8H18	114.141	115.148	0.148127	n
HMDB29172	3-keto-2-Methylbutyrate	Endogenous	C5H7O3	115.04	116.047	0.0467957	n
HMDB31328	1-Isothiocyanatobutane	Endogenous	C5H9NS	115.046	116.053	0.0528466	n
HMDB32345	Isobutylisothiocyanate	Endogenous	C5H9NS	115.046	116.053	0.0528466	n
HMDB40331	xi-2,5-Dihydro-2,4-dimethylthiazole	Food	C5H9NS	115.046	116.053	0.0528466	n
HMDB03411	D-Proline	Endogenous	C5H9NO2	115.063	116.071	0.0706051	n
HMDB12880	Acetamidopropanal	Endogenous	C5H9NO2	115.063	116.071	0.0706051	n
HMDB30409	4-Amino-2-methylenebutanoicacid	Endogenous	C5H9NO2	115.063	116.071	0.0706051	n
HMDB34208	Pterolactam	Food	C5H9NO2	115.063	116.071	0.0706051	n
HMDB31651	N-(3-Methylbutyl)acetamide	Endogenous	C6H13NO	115.1	116.107	0.106991	n
HMDB34203	N-(2-Methylpropyl)acetamide	Food	C6H13NO	115.1	116.107	0.106991	n
HMDB31244	Isobutylpropylamine	Endogenous	C7H17N	115.136	116.143	0.143376	n
HMDB00134	Fumaricacid	Endogenous	C4H4O4	116.011	117.018	0.0182352	n
HMDB00176	Maleicacid	Endogenous	C4H4O4	116.011	117.018	0.0182352	n
HMDB38556	xI-Dihydro-2-methyl-3(2H)-thiophenone	Food	C5H8OS	116.03	117.037	0.0368622	n
HMDB40150	Dihydro-5-methyl-2(3H)-thiophenone	Food	C5H8OS	116.03	117.037	0.0368622	n
HMDB40258	xi-2-Acetylthietane	Food	C5H8OS	116.03	117.037	0.0368622	n
HMDB40580	Dihydro-2-methyl-3(2H)-furanthione	Food	C5H8OS	116.03	117.037	0.0368622	n
HMDB29616	Diazenedicarboxamide	Endogenous	C2H4N4O2	116.033	117.041	0.040702	n
HMDB00019	Alpha-ketoisovalericacid	Endogenous	C5H8O3	116.047	117.055	0.0546207	n
HMDB00310	Methylacetoaceticacid	Endogenous	C5H8O3	116.047	117.055	0.0546207	n
HMDB00720	Levulinicacid	Endogenous	C5H8O3	116.047	117.055	0.0546207	n
HMDB01865	2-Oxovalericacid	Endogenous	C5H8O3	116.047	117.055	0.0546207	n
HMDB03771	2-Methylacetoaceticacid	Endogenous	C5H8O3	116.047	117.055	0.0546207	n
HMDB12233	Glutaratesemialdehyde	Endogenous	C5H8O3	116.047	117.055	0.0546207	n
HMDB31643	Ethylpyruvate	Endogenous	C5H8O3	116.047	117.055	0.0546207	n
HMDB34466	Acetoxyacetone	Food	C5H8O3	116.047	117.055	0.0546207	n
HMDB32411	2-Methyl-1-methylthio-2-butene	Endogenous	C6H12S	116.066	117.073	0.0732477	n
HMDB40244	1-Propenylpropylsulfide	Food	C6H12S	116.066	117.073	0.0732477	n
HMDB00535	Caproicacid	Endogenous	C6H12O2	116.084	117.091	0.0910062	n
HMDB00689	Isocaproicacid	Endogenous	C6H12O2	116.084	117.091	0.0910062	n
HMDB29762	Methyl(S)-2-Methylbutanoate	Endogenous	C6H12O2	116.084	117.091	0.0910062	n
HMDB30027	Methyl3-methylbutanoate	Endogenous	C6H12O2	116.084	117.091	0.0910062	n
HMDB30056	Isopropylpropionate	Endogenous	C6H12O2	116.084	117.091	0.0910062	n
HMDB30059	Propylpropionate	Endogenous	C6H12O2	116.084	117.091	0.0910062	n
HMDB31207	Methylpentanoate	Endogenous	C6H12O2	116.084	117.091	0.0910062	n
HMDB31221	2-Ethylbutanoicacid	Endogenous	C6H12O2	116.084	117.091	0.0910062	n
HMDB31246	2-Methylpropylacetate	Endogenous	C6H12O2	116.084	117.091	0.0910062	n
HMDB31248	Ethyl2-methylpropanoate	Endogenous	C6H12O2	116.084	117.091	0.0910062	n
HMDB31325	n-Butylacetate	Endogenous	C6H12O2	116.084	117.091	0.0910062	n
HMDB31511	Diacetonealcohol	Endogenous	C6H12O2	116.084	117.091	0.0910062	n
HMDB31580	(í‰Œ±)-2-Methylpentanoicacid	Endogenous	C6H12O2	116.084	117.091	0.0910062	n
HMDB33774	3-Methylpentanoicacid	Endogenous	C6H12O2	116.084	117.091	0.0910062	n
HMDB33889	Ethylbutyrate	Endogenous	C6H12O2	116.084	117.091	0.0910062	n
HMDB34163	3-Methylbutylformate	Food	C6H12O2	116.084	117.091	0.0910062	n
HMDB37266	2,2,4-Trimethyl-1,3-dioxolane	Food	C6H12O2	116.084	117.091	0.0910062	n
HMDB40279	2,4,5-Trimethyl-1,3-dioxolane	Food	C6H12O2	116.084	117.091	0.0910062	n
HMDB40327	Pentylformate	Food	C6H12O2	116.084	117.091	0.0910062	n
HMDB12176	5-Aminopentanamide	Endogenous	C5H12N2O	116.095	117.102	0.10224	n
HMDB12296	Trimethylaminoacetone	Endogenous	C6H14NO	116.108	117.115	0.114816	n
HMDB31479	1-Heptanol	Endogenous	C7H16O	116.12	117.127	0.127392	n
HMDB32407	Methylhexylether	Endogenous	C7H16O	116.12	117.127	0.127392	n
HMDB33908	(í‰Œ±)-2-Heptanol	Endogenous	C7H16O	116.12	117.127	0.127392	n
HMDB31481	xi-3-Heptanol	Food	C7H16O	116.12	117.127	0.127392	n
HMDB02287	Homocysteinethiolactone	Endogenous	C4H7NOS	117.025	118.032	0.0321111	n
HMDB00532	Acetylglycine	Endogenous	C4H7NO3	117.043	118.05	0.0498697	n
HMDB06454	L-2-Amino-3-oxobutanoicacid	Endogenous	C4H7NO3	117.043	118.05	0.0498697	n
HMDB12249	L-Aspartate-semialdehyde	Endogenous	C4H7NO3	117.043	118.05	0.0498697	n
HMDB00128	Guanidoaceticacid	Endogenous	C3H7N3O2	117.054	118.061	0.0611031	n
HMDB00738	Indole	Endogenous	C8H7N	117.058	118.065	0.0651258	n
HMDB34171	Benzeneacetonitrile	Food	C8H7N	117.058	118.065	0.0651258	n
HMDB00043	Betaine	Endogenous	C5H11NO2	117.079	118.086	0.0862552	n
HMDB02141	N-Methyl-a-aminoisobutyricacid	Endogenous	C5H11NO2	117.079	118.086	0.0862552	n
HMDB03355	5-Aminopentanoicacid	Endogenous	C5H11NO2	117.079	118.086	0.0862552	n
HMDB13716	Norvaline	Endogenous	C5H11NO2	117.079	118.086	0.0862552	n
HMDB00883	L-Valine	Food	C5H11NO2	117.079	118.086	0.0862552	n
HMDB33971	2-Diethylaminoethanol	Food	C6H15NO	117.115	118.123	0.122641	n
HMDB39786	Dihydro-4-mercapto-3(2H)-furanone	Food	C4H6O2S	118.009	119.016	0.0161267	n
HMDB00202	Methylmalonicacid	Endogenous	C4H6O4	118.027	119.034	0.0338853	n
HMDB00254	Succinicacid	Endogenous	C4H6O4	118.027	119.034	0.0338853	n
HMDB00349	Erythrono-1,4-lactone	Endogenous	C4H6O4	118.027	119.034	0.0338853	n
HMDB00940	Threonolactone	Endogenous	C4H6O4	118.027	119.034	0.0338853	n
HMDB31204	4-Hydroxy-2-oxobutanoicacid	Endogenous	C4H6O4	118.027	119.034	0.0338853	n
HMDB39324	xi-3-Hydroxy-2-oxobutanoicacid	Food	C4H6O4	118.027	119.034	0.0338853	n
HMDB30968	2,4,6-Octatriyn-1-ol	Endogenous	C8H6O	118.042	119.049	0.0491414	n
HMDB38998	3,5,7-Octatriyn-1-ol	Endogenous	C8H6O	118.042	119.049	0.0491414	n
HMDB40549	xi-2,3-Octadiene-5,7-diyn-1-ol	Endogenous	C8H6O	118.042	119.049	0.0491414	n
HMDB31191	S-Methylbutanethioate	Endogenous	C5H10OS	118.045	119.053	0.0525122	n
HMDB31316	4-(Methylthio)-2-butanone	Endogenous	C5H10OS	118.045	119.053	0.0525122	n
HMDB32376	4-Mercapto-2-pentanone	Endogenous	C5H10OS	118.045	119.053	0.0525122	n
HMDB33856	S-Propylthioacetate	Food	C5H10OS	118.045	119.053	0.0525122	n
HMDB34896	3-Mercapto-2-pentanone	Food	C5H10OS	118.045	119.053	0.0525122	n
HMDB35171	2-Mercapto-3-pentanone	Food	C5H10OS	118.045	119.053	0.0525122	n
HMDB35244	Tetrahydro-2-methylthiophen-3-ol	Food	C5H10OS	118.045	119.053	0.0525122	n
HMDB36138	Tetrahydro-2-methyl-3-furanthiol	Food	C5H10OS	118.045	119.053	0.0525122	n
HMDB37193	1-(Methylthio)-2-butanone	Food	C5H10OS	118.045	119.053	0.0525122	n
HMDB37474	4-(Methylthio)butanal	Food	C5H10OS	118.045	119.053	0.0525122	n
HMDB39826	xi-2-Methyl-1,3-oxathiane	Food	C5H10OS	118.045	119.053	0.0525122	n
HMDB41491	3-(Methylthio)butanal	Food	C5H10OS	118.045	119.053	0.0525122	n
HMDB41558	3-(Methylthio)-2-butanone	Food	C5H10OS	118.045	119.053	0.0525122	n
HMDB33576	7-Azaindolizine	Food	C7H6N2	118.053	119.06	0.0603748	n
HMDB40040	5H-Cyclopentapyrazine	Food	C7H6N2	118.053	119.06	0.0603748	n
HMDB00351	3-Hydroxy-2-methyl-[R-(R,S)]-butanoicacid	Endogenous	C5H10O3	118.063	119.07	0.0702708	n
HMDB00354	2-Methyl-3-hydroxybutyricacid	Endogenous	C5H10O3	118.063	119.07	0.0702708	n
HMDB00396	2-Ethylhydracrylicacid	Endogenous	C5H10O3	118.063	119.07	0.0702708	n
HMDB00407	2-Hydroxy-3-methylbutyricacid	Endogenous	C5H10O3	118.063	119.07	0.0702708	n
HMDB00410	3-Hydroxy-2-methyl-[S-(R,R)]-butanoicacid	Endogenous	C5H10O3	118.063	119.07	0.0702708	n
HMDB00531	3-Hydroxyvalericacid	Endogenous	C5H10O3	118.063	119.07	0.0702708	n
HMDB00642	Erythronilicacid	Endogenous	C5H10O3	118.063	119.07	0.0702708	n
HMDB00754	3-Hydroxyisovalericacid	Endogenous	C5H10O3	118.063	119.07	0.0702708	n
HMDB01863	2-Hydroxyvalericacid	Endogenous	C5H10O3	118.063	119.07	0.0702708	n
HMDB01987	2-Hydroxy-2-methylbutyricacid	Endogenous	C5H10O3	118.063	119.07	0.0702708	n
HMDB02011	4-Hydroxyisovalericacid	Endogenous	C5H10O3	118.063	119.07	0.0702708	n
HMDB41603	Methyl3-hydroxybutyrate	Endogenous	C5H10O3	118.063	119.07	0.0702708	n
HMDB40735	Ethyllactate	Food	C5H10O3	118.063	119.07	0.0702708	n
HMDB06284	L-2,4-diaminobutyricacid	Endogenous	C4H10N2O2	118.074	119.082	0.0815042	n
HMDB29579	Diisopropylsulfide	Endogenous	C6H14S	118.082	119.089	0.0888977	n
HMDB31431	Dipropylsulfide	Endogenous	C6H14S	118.082	119.089	0.0888977	n
HMDB39806	1-Hexanethiol	Food	C6H14S	118.082	119.089	0.0888977	n
HMDB31327	2-Butoxyethanol	Endogenous	C6H14O2	118.099	119.107	0.106656	n
HMDB31490	(í‰Œ±)-1,5-Hexanediol	Endogenous	C6H14O2	118.099	119.107	0.106656	n
HMDB31644	1,1-Diethoxyethane	Endogenous	C6H14O2	118.099	119.107	0.106656	n
HMDB01147	Aminomalonicacid	Endogenous	C3H5NO4	119.022	120.029	0.0291343	n
HMDB34259	Bovinocidin	Food	C3H5NO4	119.022	120.029	0.0291343	n
HMDB00719	L-Homoserine	Endogenous	C4H9NO3	119.058	120.066	0.0655198	n
HMDB04041	L-Allothreonine	Endogenous	C4H9NO3	119.058	120.066	0.0655198	n
HMDB31473	1,3-Dithiane	Endogenous	C4H8S2	120.007	121.014	0.0140182	n
HMDB31474	1,4-Dithiane	Endogenous	C4H8S2	120.007	121.014	0.0140182	n
HMDB33052	Ethylvinyldisulfide	Food	C4H8S2	120.007	121.014	0.0140182	n
HMDB36179	2-Methyl-1,3-dithiolane	Food	C4H8S2	120.007	121.014	0.0140182	n
HMDB40250	xi-Tetrahydro-2-thiophenethiol	Food	C4H8S2	120.007	121.014	0.0140182	n
HMDB41389	Methyl2-propenyldisulfide	Food	C4H8S2	120.007	121.014	0.0140182	n
HMDB41391	(E)-Methyl1-propenyldisulfide	Food	C4H8S2	120.007	121.014	0.0140182	n
HMDB01527	3-Methylthiopropionicacid	Endogenous	C4H8O2S	120.025	121.032	0.0317768	n
HMDB35646	Methyl2-(methylthio)acetate	Endogenous	C4H8O2S	120.025	121.032	0.0317768	n
HMDB00337	(S)-3,4-Dihydroxybutyricacid	Endogenous	C4H8O4	120.042	121.05	0.0495353	n
HMDB00360	2,4-Dihydroxybutanoicacid	Endogenous	C4H8O4	120.042	121.05	0.0495353	n
HMDB00498	4-Deoxyerythronicacid	Endogenous	C4H8O4	120.042	121.05	0.0495353	n
HMDB02453	4-Deoxythreonicacid	Endogenous	C4H8O4	120.042	121.05	0.0495353	n
HMDB02601	A,b-Dihydroxyisobutyricacid	Endogenous	C4H8O4	120.042	121.05	0.0495353	n
HMDB06293	L-Erythrulose	Endogenous	C4H8O4	120.042	121.05	0.0495353	n
HMDB02649	Erythrose	Food	C4H8O4	120.042	121.05	0.0495353	n
HMDB01366	Purine	Endogenous	C5H4N4	120.044	121.051	0.0508727	n
HMDB04072	4-Hydroxystyrene	Endogenous	C8H8O	120.058	121.065	0.0647915	n
HMDB06236	Phenylacetaldehyde	Endogenous	C8H8O	120.058	121.065	0.0647915	n
HMDB13815	2,3-Dihydrobenzofuran	Endogenous	C8H8O	120.058	121.065	0.0647915	n
HMDB29636	2-Methylbenzaldehyde	Endogenous	C8H8O	120.058	121.065	0.0647915	n
HMDB29637	3-Methylbenzaldehyde	Endogenous	C8H8O	120.058	121.065	0.0647915	n
HMDB29638	4-Methylbenzaldehyde	Endogenous	C8H8O	120.058	121.065	0.0647915	n
HMDB38997	Lentialexin	Endogenous	C8H8O	120.058	121.065	0.0647915	n
HMDB32373	3-Mercapto-2-methyl-1-butanol	Endogenous	C5H12OS	120.061	121.068	0.0681623	n
HMDB36149	3-Mercapto-3-methyl-1-butanol	Food	C5H12OS	120.061	121.068	0.0681623	n
HMDB39781	xi-2-Mercapto-3-methyl-1-butanol	Food	C5H12OS	120.061	121.068	0.0681623	n
HMDB41476	4-(Methylthio)-2-butanol	Food	C5H12OS	120.061	121.068	0.0681623	n
HMDB41562	4-(Methylthio)-1-butanol	Food	C5H12OS	120.061	121.068	0.0681623	n
HMDB37134	(1-Methylethenyl)pyrazine	Food	C7H8N2	120.069	121.076	0.0760249	n
HMDB37282	2-Methyl-5-vinylpyrazine	Food	C7H8N2	120.069	121.076	0.0760249	n
HMDB39989	2-Methyl-3-vinylpyrazine	Food	C7H8N2	120.069	121.076	0.0760249	n
HMDB40124	1-Propenylpyrazine	Food	C7H8N2	120.069	121.076	0.0760249	n
HMDB13733	1,2,4-Trimethylbenzene	Endogenous	C9H12	120.094	121.101	0.101177	n
HMDB34029	Isopropylbenzene	Food	C9H12	120.094	121.101	0.101177	n
HMDB40458	1,2,4-Tris(methylene)cyclohexane	Food	C9H12	120.094	121.101	0.101177	n
HMDB03417	D-Cysteine	Endogenous	C3H7NO2S	121.02	122.027	0.0270258	n
HMDB04461	Benzamide	Endogenous	C7H7NO	121.053	122.06	0.0600405	n
HMDB33131	3-Acetylpyridine	Food	C7H7NO	121.053	122.06	0.0600405	n
HMDB35281	2-Acetylpyridine	Food	C7H7NO	121.053	122.06	0.0600405	n
HMDB01020	N,N-Dimethylaniline	Endogenous	C8H11N	121.089	122.096	0.096426	n
HMDB02017	1-Phenylethylamine	Endogenous	C8H11N	121.089	122.096	0.096426	n
HMDB12275	Phenylethylamine	Endogenous	C8H11N	121.089	122.096	0.096426	n
HMDB29729	5-Ethyl-2-methylpyridine	Endogenous	C8H11N	121.089	122.096	0.096426	n
HMDB32497	2-Propylpyridine	Endogenous	C8H11N	121.089	122.096	0.096426	n
HMDB40041	2-Ethyl-5-methylpyridine	Food	C8H11N	121.089	122.096	0.096426	n
HMDB02127	3-Mercaptolacticacid	Endogenous	C3H6O3S	122.004	123.011	0.0110413	n
HMDB29572	Diethyldisulfide	Endogenous	C4H10S2	122.022	123.03	0.0296683	n
HMDB31157	2,3-Butanedithiol	Endogenous	C4H10S2	122.022	123.03	0.0296683	n
HMDB31708	1,2-Bis(methylthio)ethane	Endogenous	C4H10S2	122.022	123.03	0.0296683	n
HMDB31872	Methylpropyldisulfide	Endogenous	C4H10S2	122.022	123.03	0.0296683	n
HMDB33552	(í‰Œ±)-1,3-Butanedithiol	Food	C4H10S2	122.022	123.03	0.0296683	n
HMDB41492	1,2-Butanedithiol	Food	C4H10S2	122.022	123.03	0.0296683	n
HMDB11718	4-Hydroxybenzaldehyde	Endogenous	C7H6O2	122.037	123.044	0.044056	n
HMDB01870	Benzoicacid	Food	C7H6O2	122.037	123.044	0.044056	n
HMDB32918	3-(2-Furanyl)-2-propenal	Food	C7H6O2	122.037	123.044	0.044056	n
HMDB34170	2-Hydroxybenzaldehyde	Food	C7H6O2	122.037	123.044	0.044056	n
HMDB42033	Thiodiglycol	Endogenous	C4H10O2S	122.04	123.047	0.0474269	n
HMDB01406	Niacinamide	Endogenous	C6H6N2O	122.048	123.055	0.0552894	n
HMDB31861	2-Acetylpyrazine	Endogenous	C6H6N2O	122.048	123.055	0.0552894	n
HMDB02994	Erythritol	Endogenous	C4H10O4	122.058	123.065	0.0651854	n
HMDB04136	D-Threitol	Endogenous	C4H10O4	122.058	123.065	0.0651854	n
HMDB29306	4-Ethylphenol	Endogenous	C8H10O	122.073	123.08	0.0804415	n
HMDB30540	2,5-Dimethylphenol	Endogenous	C8H10O	122.073	123.08	0.0804415	n
HMDB32074	1-Methoxy-2-methylbenzene	Endogenous	C8H10O	122.073	123.08	0.0804415	n
HMDB32076	1-Methoxy-4-methylbenzene	Endogenous	C8H10O	122.073	123.08	0.0804415	n
HMDB32148	2,3-Dimethylphenol	Endogenous	C8H10O	122.073	123.08	0.0804415	n
HMDB32150	2,6-Dimethylphenol	Endogenous	C8H10O	122.073	123.08	0.0804415	n
HMDB32151	3,4-Dimethylphenol	Endogenous	C8H10O	122.073	123.08	0.0804415	n
HMDB32619	1-Phenylethanol	Endogenous	C8H10O	122.073	123.08	0.0804415	n
HMDB33944	2-Phenylethanol	Food	C8H10O	122.073	123.08	0.0804415	n
HMDB41609	4-Methylbenzylalcohol	Food	C8H10O	122.073	123.08	0.0804415	n
HMDB31844	Trimethylpyrazine	Endogenous	C7H10N2	122.084	123.092	0.0916749	n
HMDB41254	2-Ethyl-3-methylpyrazine,9CI	Food	C7H10N2	122.084	123.092	0.0916749	n
HMDB41568	2-Ethyl-5-methylpyrazine,9CI,8CI	Food	C7H10N2	122.084	123.092	0.0916749	n
HMDB41569	2-Ethyl-6-methylpyrazine	Food	C7H10N2	122.084	123.092	0.0916749	n
HMDB41570	Isopropylpyrazine	Food	C7H10N2	122.084	123.092	0.0916749	n
HMDB41571	Propylpyrazine	Food	C7H10N2	122.084	123.092	0.0916749	n
HMDB41799	2,4-Toluenediamine	Food	C7H10N2	122.084	123.092	0.0916749	n
HMDB38140	Santene	Food	C9H14	122.11	123.117	0.116827	n
HMDB02243	Picolinicacid	Endogenous	C6H5NO2	123.032	124.039	0.039305	n
HMDB31713	2-Hydroxy-4-imino-2,5-cyclohexadienone	Endogenous	C6H5NO2	123.032	124.039	0.039305	n
HMDB29300	p-Anisidine	Endogenous	C7H9NO	123.068	124.076	0.0756905	n
HMDB32492	2-Propionylpyrrole	Endogenous	C7H9NO	123.068	124.076	0.0756905	n
HMDB32578	4-Hydroxybenzylamine	Endogenous	C7H9NO	123.068	124.076	0.0756905	n
HMDB36058	1-Ethyl-1H-pyrrole-2-carboxaldehyde	Food	C7H9NO	123.068	124.076	0.0756905	n
HMDB40360	2-Acetyl-1-methylpyrrole	Food	C7H9NO	123.068	124.076	0.0756905	n
HMDB33365	2-(1-Propenyl)-delta1-piperideine	Food	C8H13N	123.105	124.112	0.112076	n
HMDB29633	Phenylmethanethiol	Endogenous	C7H8S	124.035	125.042	0.0419475	n
HMDB29634	2-Methylbenzenethiol	Endogenous	C7H8S	124.035	125.042	0.0419475	n
HMDB34448	Methylphenylsulfide	Food	C7H8S	124.035	125.042	0.0419475	n
HMDB00873	4-Methylcatechol	Endogenous	C7H8O2	124.052	125.06	0.0597061	n
HMDB01398	Guaiacol	Endogenous	C7H8O2	124.052	125.06	0.0597061	n
HMDB11724	4-Hydroxybenzylalcohol	Endogenous	C7H8O2	124.052	125.06	0.0597061	n
HMDB29696	Mequinol	Endogenous	C7H8O2	124.052	125.06	0.0597061	n
HMDB38963	4,6-Heptadiyne-1,3-diol	Endogenous	C7H8O2	124.052	125.06	0.0597061	n
HMDB32917	1-(2-Furanyl)-2-propanone	Food	C7H8O2	124.052	125.06	0.0597061	n
HMDB34877	2-Acetyl-3-methylfuran	Food	C7H8O2	124.052	125.06	0.0597061	n
HMDB35226	2-Acetyl-5-methylfuran	Food	C7H8O2	124.052	125.06	0.0597061	n
HMDB40280	1-(2-Furanyl)-1-propanone	Food	C7H8O2	124.052	125.06	0.0597061	n
HMDB04181	Methylimidazoleacetaldehyde	Endogenous	C6H8N2O	124.064	125.071	0.0709395	n
HMDB31852	2-Methoxy-3-methylpyrazine	Endogenous	C6H8N2O	124.064	125.071	0.0709395	n
HMDB40141	2-Methoxy-5-methylpyrazine	Food	C6H8N2O	124.064	125.071	0.0709395	n
HMDB40143	2-Methoxy-6-methylpyrazine	Food	C6H8N2O	124.064	125.071	0.0709395	n
HMDB31414	2,3-Dimethyl-2-cyclohexen-1-one	Endogenous	C8H12O	124.089	125.096	0.0960916	n
HMDB31582	6-Methyl-3,5-heptadien-2-one	Endogenous	C8H12O	124.089	125.096	0.0960916	n
HMDB31686	(E,E)-2,4-Octadienal	Endogenous	C8H12O	124.089	125.096	0.0960916	n
HMDB32446	trans,trans-3,5-Octadien-2-one	Endogenous	C8H12O	124.089	125.096	0.0960916	n
HMDB32447	1,5-Octadien-3-one	Endogenous	C8H12O	124.089	125.096	0.0960916	n
HMDB33238	2-Isopropyl-5-methylfuran	Food	C8H12O	124.089	125.096	0.0960916	n
HMDB39844	(E,E)-2,6-Octadienal	Food	C8H12O	124.089	125.096	0.0960916	n
HMDB40246	3,5,5-Trimethyl-2-cyclopenten-1-one	Food	C8H12O	124.089	125.096	0.0960916	n
HMDB40272	2-Butylfuran	Food	C8H12O	124.089	125.096	0.0960916	n
HMDB31415	2,6-Dimethyl-2,4-heptadiene	Endogenous	C9H16	124.125	125.132	0.132477	n
HMDB32344	Isobutylene-isoprenecopolymer	Endogenous	C9H16	124.125	125.132	0.132477	n
HMDB37777	2-Isopropyl-1,4-hexadiene	Food	C9H16	124.125	125.132	0.132477	n
HMDB00251	Taurine	Endogenous	C2H7NO3S	125.015	126.022	0.0219404	n
HMDB11747	Ciliatine	Endogenous	C2H8NO3P	125.024	126.031	0.0314562	n
HMDB31858	4-Methyl-5-vinylthiazole	Endogenous	C6H7NS	125.03	126.037	0.0371965	n
HMDB41346	2-Pyridinemethanethiol	Food	C6H7NS	125.03	126.037	0.0371965	n
HMDB02894	5-Methylcytosine	Endogenous	C5H7N3O	125.059	126.066	0.0661885	n
HMDB04339	2-O-Methylcytosine	Endogenous	C5H7N3O	125.059	126.066	0.0661885	n
HMDB11601	3-Methylcytosine	Endogenous	C5H7N3O	125.059	126.066	0.0661885	n
HMDB30345	6-Acetyl-1,2,3,4-tetrahydropyridine	Endogenous	C7H11NO	125.084	126.091	0.0913406	n
HMDB34883	3,4-Dihydro-5-propanoyl-2H-pyrrole	Food	C7H11NO	125.084	126.091	0.0913406	n
HMDB37853	2-Methyl-4-propyloxazole	Food	C7H11NO	125.084	126.091	0.0913406	n
HMDB37854	4-Methyl-2-propyloxazole	Food	C7H11NO	125.084	126.091	0.0913406	n
HMDB37860	2-Methyl-5-propyloxazole	Food	C7H11NO	125.084	126.091	0.0913406	n
HMDB37861	5-Methyl-2-propyloxazole	Food	C7H11NO	125.084	126.091	0.0913406	n
HMDB37865	2-Ethyl-4,5-dimethyloxazole	Food	C7H11NO	125.084	126.091	0.0913406	n
HMDB37866	4-Ethyl-2,5-dimethyloxazole	Food	C7H11NO	125.084	126.091	0.0913406	n
HMDB37867	5-Ethyl-2,4-dimethyloxazole	Food	C7H11NO	125.084	126.091	0.0913406	n
HMDB38288	4-Butyloxazole	Food	C7H11NO	125.084	126.091	0.0913406	n
HMDB38289	5-Butyloxazole	Food	C7H11NO	125.084	126.091	0.0913406	n
HMDB39583	2-Ethyl-5-imino-1-cyclopenten-1-ol	Food	C7H11NO	125.084	126.091	0.0913406	n
HMDB00898	1-Methylhistamine	Endogenous	C6H11N3	125.095	126.103	0.102574	n
HMDB01861	3-Methylhistamine	Endogenous	C6H11N3	125.095	126.103	0.102574	n
HMDB03903	2-Hydroxyethanesulfonate	Endogenous	C2H6O4S	125.999	127.006	0.00595597	n
HMDB31233	Ethylhydrogensulfate	Endogenous	C2H6O4S	125.999	127.006	0.00595597	n
HMDB12228	Ethylphosphate	Endogenous	C2H7O4P	126.008	127.015	0.0154718	n
HMDB32431	5-Methyl-2-thiophenecarboxaldehyde	Endogenous	C6H6OS	126.014	127.021	0.0212121	n
HMDB33133	2-Acetylthiophene	Food	C6H6OS	126.014	127.021	0.0212121	n
HMDB33134	3-Acetylthiophene	Food	C6H6OS	126.014	127.021	0.0212121	n
HMDB33152	2-(Methylthio)pyrazine	Food	C5H6N2S	126.025	127.032	0.0324455	n
HMDB36186	Pyrazinemethanethiol	Food	C5H6N2S	126.025	127.032	0.0324455	n
HMDB13674	1,2,3-Trihydroxybenzene	Endogenous	C6H6O3	126.032	127.039	0.0389707	n
HMDB13675	1,3,5-Trihydroxybenzene	Endogenous	C6H6O3	126.032	127.039	0.0389707	n
HMDB29750	Methyl2-furoate	Endogenous	C6H6O3	126.032	127.039	0.0389707	n
HMDB30776	Maltol	Endogenous	C6H6O3	126.032	127.039	0.0389707	n
HMDB31256	4-Hydroxy-2H-pyran-3-carboxaldehyde	Endogenous	C6H6O3	126.032	127.039	0.0389707	n
HMDB32651	(Z)-Tamarindienal	Endogenous	C6H6O3	126.032	127.039	0.0389707	n
HMDB34355	5-Hydroxymethyl-2-furancarboxaldehyde	Food	C6H6O3	126.032	127.039	0.0389707	n
HMDB00262	Thymine	Endogenous	C5H6N2O2	126.043	127.05	0.050204	n
HMDB02024	Imidazoleaceticacid	Endogenous	C5H6N2O2	126.043	127.05	0.050204	n
HMDB29736	1H-Imidazole-1-aceticacid	Endogenous	C5H6N2O2	126.043	127.05	0.050204	n
HMDB29733	2-Ethyl-5-methylthiophene	Endogenous	C7H10S	126.05	127.058	0.0575976	n
HMDB33160	2-Propylthiophene	Food	C7H10S	126.05	127.058	0.0575976	n
HMDB03192	5-Aminoimidazole-4-carboxamide	Endogenous	C4H6N4O	126.054	127.061	0.0614374	n
HMDB29582	Methylsorbate	Endogenous	C7H10O2	126.068	127.075	0.0753562	n
HMDB31222	3-Ethyl-1,2-cyclopentanedione	Endogenous	C7H10O2	126.068	127.075	0.0753562	n
HMDB31223	Enol-3-Ethyl-1,2-cyclopentanedione	Endogenous	C7H10O2	126.068	127.075	0.0753562	n
HMDB32067	Allylcrotonate	Endogenous	C7H10O2	126.068	127.075	0.0753562	n
HMDB32333	4-Hydroxy-4-methyl-5-hexenoicacidgammalactone	Endogenous	C7H10O2	126.068	127.075	0.0753562	n
HMDB37026	3,4-Dimethyl-1,2-cyclopentanedione	Endogenous	C7H10O2	126.068	127.075	0.0753562	n
HMDB33629	xi-4-Hydroxy-4-methyl-2-cyclohexen-1-one	Food	C7H10O2	126.068	127.075	0.0753562	n
HMDB34080	3-Methyl-1,2-cyclohexanedione	Food	C7H10O2	126.068	127.075	0.0753562	n
HMDB34835	3-(3-Ethyloxiranyl)-2-propenal	Food	C7H10O2	126.068	127.075	0.0753562	n
HMDB37027	3,5-Dimethyl-1,2-cyclopentanedione	Food	C7H10O2	126.068	127.075	0.0753562	n
HMDB40445	2-(Ethoxymethyl)furan	Food	C7H10O2	126.068	127.075	0.0753562	n
HMDB41474	xi-5-Isopropyl-2(5H)-furanone	Food	C7H10O2	126.068	127.075	0.0753562	n
HMDB13809	(E)-2-octenal	Endogenous	C8H14O	126.104	127.112	0.111742	n
HMDB30961	2-Octenal	Endogenous	C8H14O	126.104	127.112	0.111742	n
HMDB30966	(3xi,5Z)-1,5-Octadien-3-ol	Endogenous	C8H14O	126.104	127.112	0.111742	n
HMDB31197	2,4,4-Trimethylcyclopentanone	Endogenous	C8H14O	126.104	127.112	0.111742	n
HMDB31301	2-Octen-4-one	Endogenous	C8H14O	126.104	127.112	0.111742	n
HMDB31309	1-Octen-3-one	Endogenous	C8H14O	126.104	127.112	0.111742	n
HMDB31590	3-Methyl-3-hepten-2-one	Endogenous	C8H14O	126.104	127.112	0.111742	n
HMDB31591	5-Methyl-5-hepten-2-one	Endogenous	C8H14O	126.104	127.112	0.111742	n
HMDB32403	6-Methyl-3-hepten-2-one,trans-	Endogenous	C8H14O	126.104	127.112	0.111742	n
HMDB32451	4-Octen-3-one	Endogenous	C8H14O	126.104	127.112	0.111742	n
HMDB35915	Sulcatone	Endogenous	C8H14O	126.104	127.112	0.111742	n
HMDB40146	2,5-Octadien-1-ol	Endogenous	C8H14O	126.104	127.112	0.111742	n
HMDB40149	(3E,5Z)-3,5-Octadien-1-ol	Endogenous	C8H14O	126.104	127.112	0.111742	n
HMDB40151	(2E,4E)-2,4-Octadien-1-ol	Endogenous	C8H14O	126.104	127.112	0.111742	n
HMDB33547	3-Octen-2-one	Food	C8H14O	126.104	127.112	0.111742	n
HMDB35242	(S,E)-Filbertone	Food	C8H14O	126.104	127.112	0.111742	n
HMDB35390	5-Octen-2-one	Food	C8H14O	126.104	127.112	0.111742	n
HMDB37152	2-Ethylidenehexanal	Food	C8H14O	126.104	127.112	0.111742	n
HMDB39769	6-Octenal	Food	C8H14O	126.104	127.112	0.111742	n
HMDB39770	(Z)-5-Octenal	Food	C8H14O	126.104	127.112	0.111742	n
HMDB31270	1-Nonene	Endogenous	C9H18	126.141	127.148	0.148127	n
HMDB38191	Isopropylcyclohexane	Food	C9H18	126.141	127.148	0.148127	n
HMDB32964	2-Acetylthiazole	Food	C5H5NOS	127.009	128.016	0.0164611	n
HMDB34368	Hydroxyminaline	Food	C5H5NO3	127.027	128.034	0.0342196	n
HMDB29730	2-Ethyl-4-methylthiazole	Endogenous	C6H9NS	127.046	128.053	0.0528466	n
HMDB29731	4-Ethyl-2-methylthiazole	Endogenous	C6H9NS	127.046	128.053	0.0528466	n
HMDB29732	5-Ethyl-4-methylthiazole	Endogenous	C6H9NS	127.046	128.053	0.0528466	n
HMDB31337	Thiiranebutanenitrile	Endogenous	C6H9NS	127.046	128.053	0.0528466	n
HMDB33155	Trimethylthiazole	Food	C6H9NS	127.046	128.053	0.0528466	n
HMDB34300	5-Isothiocyanato-1-pentene	Food	C6H9NS	127.046	128.053	0.0528466	n
HMDB40062	4-Ethyl-5-methylthiazole	Food	C6H9NS	127.046	128.053	0.0528466	n
HMDB40096	5-Ethyl-2-methylthiazole	Food	C6H9NS	127.046	128.053	0.0528466	n
HMDB01084	D-1-Piperideine-2-carboxylicacid	Endogenous	C6H9NO2	127.063	128.071	0.0706051	n
HMDB12130	(S)-2,3,4,5-Tetrahydropiperidine-2-carboxylate	Endogenous	C6H9NO2	127.063	128.071	0.0706051	n
HMDB29434	(í‰Œ±)-4-Methylene-2-pyrrolidinecarboxylicacid	Endogenous	C6H9NO2	127.063	128.071	0.0706051	n
HMDB31667	Nor-psi-tropine	Endogenous	C7H13NO	127.1	128.107	0.106991	n
HMDB40030	1-(1-Pyrrolidinyl)-2-propanone	Food	C7H13NO	127.1	128.107	0.106991	n
HMDB30285	(S)-2-Propylpiperidine	Endogenous	C8H17N	127.136	128.143	0.143376	n
HMDB32916	2-(Methylthiomethyl)furan	Food	C6H8OS	128.03	129.037	0.0368622	n
HMDB36610	2-Methyl-3-(methylthio)furan	Food	C6H8OS	128.03	129.037	0.0368622	n
HMDB39586	2-(1-Mercaptoethyl)furan	Food	C6H8OS	128.03	129.037	0.0368622	n
HMDB39800	5-Methyl-2-furanmethanethiol	Food	C6H8OS	128.03	129.037	0.0368622	n
HMDB40197	2,5-Dimethyl-3-furanthiol	Food	C6H8OS	128.03	129.037	0.0368622	n
HMDB41566	2-Methyl-5-(methylthio)furan	Food	C6H8OS	128.03	129.037	0.0368622	n
HMDB31303	Osmundalactone	Endogenous	C6H8O3	128.047	129.055	0.0546207	n
HMDB31306	3-Hydroxy-4,5-dimethyl-2(5H)-furanone	Endogenous	C6H8O3	128.047	129.055	0.0546207	n
HMDB31847	2-Ethyl-3,4-dihydroxyfuran	Endogenous	C6H8O3	128.047	129.055	0.0546207	n
HMDB33285	L-erythro-5-(1-Hydroxyethyl)-2(5H)-furanone	Food	C6H8O3	128.047	129.055	0.0546207	n
HMDB33517	5,6-Dihydro-4-methoxy-2H-pyran-2-one	Food	C6H8O3	128.047	129.055	0.0546207	n
HMDB38072	xi-5-Acetyltetrahydro-2(3H)-furanone	Food	C6H8O3	128.047	129.055	0.0546207	n
HMDB40594	(í‰Œ±)-Furaneol	Food	C6H8O3	128.047	129.055	0.0546207	n
HMDB40732	2,7-Oxepanedione	Food	C6H8O3	128.047	129.055	0.0546207	n
HMDB00079	Dihydrothymine	Endogenous	C5H8N2O2	128.059	129.066	0.0658541	n
HMDB29874	Squamolone	Endogenous	C5H8N2O2	128.059	129.066	0.0658541	n
HMDB31547	L-Cyclo(alanylglycyl)	Endogenous	C5H8N2O2	128.059	129.066	0.0658541	n
HMDB29751	Naphthalene	Endogenous	C10H8	128.063	129.07	0.0698769	n
HMDB29314	Isopentenylacetate	Endogenous	C7H12O2	128.084	129.091	0.0910062	n
HMDB30330	1-Methoxy-3-methylene-2-pentanone	Endogenous	C7H12O2	128.084	129.091	0.0910062	n
HMDB31342	Cyclohexanecarboxylicacid	Endogenous	C7H12O2	128.084	129.091	0.0910062	n
HMDB31351	Cyclohexylformate	Endogenous	C7H12O2	128.084	129.091	0.0910062	n
HMDB31476	2,3-Heptanedione	Endogenous	C7H12O2	128.084	129.091	0.0910062	n
HMDB31477	3,4-Heptanedione	Endogenous	C7H12O2	128.084	129.091	0.0910062	n
HMDB31484	2-Heptenoicacid	Endogenous	C7H12O2	128.084	129.091	0.0910062	n
HMDB31500	Methyl2E-hexenoate	Endogenous	C7H12O2	128.084	129.091	0.0910062	n
HMDB31504	Methyl(Z)-3-hexenoate	Endogenous	C7H12O2	128.084	129.091	0.0910062	n
HMDB31593	5-Methyl-2,3-hexanedione	Endogenous	C7H12O2	128.084	129.091	0.0910062	n
HMDB31603	Ethyl4-pentenoate	Endogenous	C7H12O2	128.084	129.091	0.0910062	n
HMDB32391	3-Methyl-3-butenylacetate	Endogenous	C7H12O2	128.084	129.091	0.0910062	n
HMDB32460	4-Pentenylacetate	Endogenous	C7H12O2	128.084	129.091	0.0910062	n
HMDB33793	4-Heptenoicacid	Endogenous	C7H12O2	128.084	129.091	0.0910062	n
HMDB38962	Ethyltiglate	Endogenous	C7H12O2	128.084	129.091	0.0910062	n
HMDB39819	2,4-Dimethyl-2-pentenoicacid	Endogenous	C7H12O2	128.084	129.091	0.0910062	n
HMDB40591	Allylbutyrate	Endogenous	C7H12O2	128.084	129.091	0.0910062	n
HMDB31174	4-Methyl-5-hexanolide	Food	C7H12O2	128.084	129.091	0.0910062	n
HMDB31681	Dihydro-5-propyl-2(3H)-furanone	Food	C7H12O2	128.084	129.091	0.0910062	n
HMDB38271	2-Hexenylformate	Food	C7H12O2	128.084	129.091	0.0910062	n
HMDB40214	cis-3-Hexenylformate	Food	C7H12O2	128.084	129.091	0.0910062	n
HMDB29165	1,3-Diacetylpropane		C7H12O2	128.084	129.091	0.0910062	n
HMDB01140	Octanal	Endogenous	C8H16O	128.12	129.127	0.127392	n
HMDB29574	2,5-Diethyltetrahydrofuran	Endogenous	C8H16O	128.12	129.127	0.127392	n
HMDB30030	(R)-Sulcatol	Endogenous	C8H16O	128.12	129.127	0.127392	n
HMDB31294	2-Octanone	Endogenous	C8H16O	128.12	129.127	0.127392	n
HMDB31295	Ethylpentylketone	Endogenous	C8H16O	128.12	129.127	0.127392	n
HMDB31298	(Z)-5-Octen-1-ol	Endogenous	C8H16O	128.12	129.127	0.127392	n
HMDB31299	(R)-1-Octen-3-ol	Endogenous	C8H16O	128.12	129.127	0.127392	n
HMDB31300	(í‰Œ±)-(E)-2-Octen-4-ol	Endogenous	C8H16O	128.12	129.127	0.127392	n
HMDB32402	2-Methyl-3-heptanone	Endogenous	C8H16O	128.12	129.127	0.127392	n
HMDB32450	trans-3-Octen-2-ol	Endogenous	C8H16O	128.12	129.127	0.127392	n
HMDB35768	(E)-3-Octen-1-ol	Endogenous	C8H16O	128.12	129.127	0.127392	n
HMDB37181	xi-7-Octen-2-ol	Endogenous	C8H16O	128.12	129.127	0.127392	n
HMDB31296	(E)-2-Octen-1-ol	Food	C8H16O	128.12	129.127	0.127392	n
HMDB35231	(Z)-3-Octen-1-ol	Food	C8H16O	128.12	129.127	0.127392	n
HMDB29595	Nonane	Endogenous	C9H20	128.157	129.164	0.163777	n
HMDB30301	2,2,3,4-Tetramethylpentane	Endogenous	C9H20	128.157	129.164	0.163777	n
HMDB30302	2,3,4-Trimethylhexane	Endogenous	C9H20	128.157	129.164	0.163777	n
HMDB31416	3,4-Dimethylheptane	Endogenous	C9H20	128.157	129.164	0.163777	n
HMDB31556	Isononane	Endogenous	C9H20	128.157	129.164	0.163777	n
HMDB33561	2-Acetyl-4,5-dihydrothiazole	Food	C5H7NOS	129.025	130.032	0.0321111	n
HMDB37178	5-Methoxy-2-methylthiazole	Food	C5H7NOS	129.025	130.032	0.0321111	n
HMDB41282	2-Ethoxythiazole	Food	C5H7NOS	129.025	130.032	0.0321111	n
HMDB00267	Pyroglutamicacid	Endogenous	C5H7NO3	129.043	130.05	0.0498697	n
HMDB00805	Pyrrolidonecarboxylicacid	Endogenous	C5H7NO3	129.043	130.05	0.0498697	n
HMDB01369	Pyrrolinehydroxycarboxylicacid	Endogenous	C5H7NO3	129.043	130.05	0.0498697	n
HMDB01843	N-Acryloylglycine	Endogenous	C5H7NO3	129.043	130.05	0.0498697	n
HMDB02234	1-Pyrroline-4-hydroxy-2-carboxylate	Endogenous	C5H7NO3	129.043	130.05	0.0498697	n
HMDB11664	3-Methylene-indolenine	Endogenous	C9H7N	129.058	130.065	0.0651258	n
HMDB33731	Quinoline	Food	C9H7N	129.058	130.065	0.0651258	n
HMDB32341	Isoamylisothiocyanate	Endogenous	C6H11NS	129.061	130.068	0.0684966	n
HMDB38433	1-Isothiocyanatopentane	Food	C6H11NS	129.061	130.068	0.0684966	n
HMDB38973	2,5-Dihydro-2,4,5-trimethylthiazole	Food	C6H11NS	129.061	130.068	0.0684966	n
HMDB00070	Pipecolicacid	Endogenous	C6H11NO2	129.079	130.086	0.0862552	n
HMDB00716	L-Pipecolicacid	Endogenous	C6H11NO2	129.079	130.086	0.0862552	n
HMDB04226	N4-Acetylaminobutanal	Endogenous	C6H11NO2	129.079	130.086	0.0862552	n
HMDB05960	D-Pipecolicacid	Endogenous	C6H11NO2	129.079	130.086	0.0862552	n
HMDB29435	L-trans-4-Methyl-2-pyrrolidinecarboxylicacid	Endogenous	C6H11NO2	129.079	130.086	0.0862552	n
HMDB29444	2-Pyrrolidineaceticacid	Endogenous	C6H11NO2	129.079	130.086	0.0862552	n
HMDB33548	4-Hydroxy-5-methyl-3(2H)-thiophenone	Food	C5H6O2S	130.009	131.016	0.0161267	n
HMDB00620	Glutaconicacid	Endogenous	C5H6O4	130.027	131.034	0.0338853	n
HMDB00634	Citraconicacid	Endogenous	C5H6O4	130.027	131.034	0.0338853	n
HMDB00749	Mesaconicacid	Endogenous	C5H6O4	130.027	131.034	0.0338853	n
HMDB02092	Itaconicacid	Endogenous	C5H6O4	130.027	131.034	0.0338853	n
HMDB13233	Gamma-delta-Dioxovalericacid	Endogenous	C5H6O4	130.027	131.034	0.0338853	n
HMDB33809	Methylhydrogenfumarate	Endogenous	C5H6O4	130.027	131.034	0.0338853	n
HMDB31370	2-[(Methylthio)methyl]-2-butenal	Endogenous	C6H10OS	130.045	131.053	0.0525122	n
HMDB37493	S-2-Propenylpropanethioate	Food	C6H10OS	130.045	131.053	0.0525122	n
HMDB40238	2-Ethyldihydro-3(2H)-thiophenone	Food	C6H10OS	130.045	131.053	0.0525122	n
HMDB00408	2-Methyl-3-ketovalericacid	Endogenous	C6H10O3	130.063	131.07	0.0702708	n
HMDB00491	3-Methyl-2-oxovalericacid	Endogenous	C6H10O3	130.063	131.07	0.0702708	n
HMDB00695	Ketoleucine	Endogenous	C6H10O3	130.063	131.07	0.0702708	n
HMDB01864	2-Ketohexanoicacid	Endogenous	C6H10O3	130.063	131.07	0.0702708	n
HMDB06024	Mevalonolactone	Endogenous	C6H10O3	130.063	131.07	0.0702708	n
HMDB10717	3-Oxohexanoicacid	Endogenous	C6H10O3	130.063	131.07	0.0702708	n
HMDB12882	Adipatesemialdehyde	Endogenous	C6H10O3	130.063	131.07	0.0702708	n
HMDB31214	5-Ethoxy-4,5-dihydro-2(3H)furanone	Endogenous	C6H10O3	130.063	131.07	0.0702708	n
HMDB31216	Ethylacetoacetate	Endogenous	C6H10O3	130.063	131.07	0.0702708	n
HMDB31218	Ethyl3-oxobutanoate	Endogenous	C6H10O3	130.063	131.07	0.0702708	n
HMDB33286	Sherrylactone	Food	C6H10O3	130.063	131.07	0.0702708	n
HMDB33302	(4S,6S)-3,4,5,6-Tetrahydro-4-hydroxy-6-methyl-2H-pyran-2-one	Food	C6H10O3	130.063	131.07	0.0702708	n
HMDB33698	Acetoinacetate	Food	C6H10O3	130.063	131.07	0.0702708	n
HMDB41602	Methyllevulinate	Food	C6H10O3	130.063	131.07	0.0702708	n
HMDB29396	L-cis-3-Amino-2-pyrrolidinecarboxylicacid	Endogenous	C5H10N2O2	130.074	131.082	0.0815042	n
HMDB30405	D-1-Amino-2-pyrrolidinecarboxylicacid	Endogenous	C5H10N2O2	130.074	131.082	0.0815042	n
HMDB31537	3-Methylcyclohexanethiol	Endogenous	C7H14S	130.082	131.089	0.0888977	n
HMDB00666	Heptanoicacid	Endogenous	C7H14O2	130.099	131.107	0.106656	n
HMDB30028	Ethylisovalerate	Endogenous	C7H14O2	130.099	131.107	0.106656	n
HMDB30052	Butylpropionate	Endogenous	C7H14O2	130.099	131.107	0.106656	n
HMDB31528	Isopentylacetate	Endogenous	C7H14O2	130.099	131.107	0.106656	n
HMDB31594	2-Methylhexanoicacid	Endogenous	C7H14O2	130.099	131.107	0.106656	n
HMDB31595	5-Methylhexanoicacid	Endogenous	C7H14O2	130.099	131.107	0.106656	n
HMDB31600	(í‰Œ±)-2-Pentanolacetate	Endogenous	C7H14O2	130.099	131.107	0.106656	n
HMDB32204	cis-andtrans-2-Isopropyl-4-methyl-1,3-dioxolane	Endogenous	C7H14O2	130.099	131.107	0.106656	n
HMDB33745	Ethyl2-methylbutyrate	Endogenous	C7H14O2	130.099	131.107	0.106656	n
HMDB36237	Methyl(í‰Œ±)-2-methylpentanoate	Endogenous	C7H14O2	130.099	131.107	0.106656	n
HMDB36238	Methyl4-methylpentanoate	Endogenous	C7H14O2	130.099	131.107	0.106656	n
HMDB39618	Propylbutyrate	Endogenous	C7H14O2	130.099	131.107	0.106656	n
HMDB39619	Isopropylbutyrate	Endogenous	C7H14O2	130.099	131.107	0.106656	n
HMDB40297	Ethylpentanoate	Endogenous	C7H14O2	130.099	131.107	0.106656	n
HMDB32874	Hexylformate	Food	C7H14O2	130.099	131.107	0.106656	n
HMDB34166	2-Methylbutylacetate	Food	C7H14O2	130.099	131.107	0.106656	n
HMDB34239	2-Methylpropylpropanoate	Food	C7H14O2	130.099	131.107	0.106656	n
HMDB35238	Methylhexanoate	Food	C7H14O2	130.099	131.107	0.106656	n
HMDB36209	Propyl2-methylpropanoate	Food	C7H14O2	130.099	131.107	0.106656	n
HMDB38227	Isopropyl2-methylpropanoate	Food	C7H14O2	130.099	131.107	0.106656	n
HMDB39095	Pentylacetate	Food	C7H14O2	130.099	131.107	0.106656	n
HMDB02064	N-Acetylputrescine	Endogenous	C6H14N2O	130.111	131.118	0.11789	n
HMDB01432	Agmatine	Endogenous	C5H14N4	130.122	131.129	0.129123	n
HMDB01345	4-Trimethylammoniobutanal	Endogenous	C7H16NO	130.123	131.13	0.130466	n
HMDB01183	Octanol	Endogenous	C8H18O	130.136	131.143	0.143042	n
HMDB13818	2-Ethyl-4-methyl-1-pentanol	Endogenous	C8H18O	130.136	131.143	0.143042	n
HMDB30070	(S)-3-Octanol	Endogenous	C8H18O	130.136	131.143	0.143042	n
HMDB31231	xi-2-Ethyl-1-hexanol	Endogenous	C8H18O	130.136	131.143	0.143042	n
HMDB31589	4-Methyl-2-heptanol	Endogenous	C8H18O	130.136	131.143	0.143042	n
HMDB34261	(í‰Œ±)-2-Octanol	Endogenous	C8H18O	130.136	131.143	0.143042	n
HMDB36166	2,3,4-Trimethyl-3-pentanol	Food	C8H18O	130.136	131.143	0.143042	n
HMDB37791	(2xi,4xi)-2,4-Dimethyl-1-hexanol	Food	C8H18O	130.136	131.143	0.143042	n
HMDB01131	Iminoasparticacid	Endogenous	C4H5NO4	131.022	132.029	0.0291343	n
HMDB00725	4-Hydroxyproline	Endogenous	C5H9NO3	131.058	132.066	0.0655198	n
HMDB00766	N-Acetyl-L-alanine	Endogenous	C5H9NO3	131.058	132.066	0.0655198	n
HMDB00783	Propionylglycine	Endogenous	C5H9NO3	131.058	132.066	0.0655198	n
HMDB01149	5-Aminolevulinicacid	Endogenous	C5H9NO3	131.058	132.066	0.0655198	n
HMDB02104	L-Glutamicgamma-semialdehyde	Endogenous	C5H9NO3	131.058	132.066	0.0655198	n
HMDB02113	3-Hydroxy-L-proline	Endogenous	C5H9NO3	131.058	132.066	0.0655198	n
HMDB06055	4-Hydroxy-L-proline	Endogenous	C5H9NO3	131.058	132.066	0.0655198	n
HMDB06272	5-Amino-2-oxopentanoicacid	Endogenous	C5H9NO3	131.058	132.066	0.0655198	n
HMDB36576	4-Hydroxy-2-pyrrolidinecarboxylicacid	Food	C5H9NO3	131.058	132.066	0.0655198	n
HMDB00064	Creatine	Endogenous	C4H9N3O2	131.069	132.077	0.0767531	n
HMDB13222	Beta-Guanidinopropionicacid	Endogenous	C4H9N3O2	131.069	132.077	0.0767531	n
HMDB00466	3-Methylindole	Endogenous	C9H9N	131.073	132.081	0.0807759	n
HMDB34236	Benzenepropanenitrile	Food	C9H9N	131.073	132.081	0.0807759	n
HMDB40058	(í‰Œ±)-2-Propylthiazolidine	Food	C6H13NS	131.077	132.084	0.0841467	n
HMDB00557	L-Alloisoleucine	Endogenous	C6H13NO2	131.095	132.102	0.101905	n
HMDB01645	L-Norleucine	Endogenous	C6H13NO2	131.095	132.102	0.101905	n
HMDB03640	Beta-Leucine	Endogenous	C6H13NO2	131.095	132.102	0.101905	n
HMDB13773	D-Leucine	Endogenous	C6H13NO2	131.095	132.102	0.101905	n
HMDB33923	(í‰Œ±)-erythro-Isoleucine	Food	C6H13NO2	131.095	132.102	0.101905	n
HMDB36382	6-Deoxyfagomine	Food	C6H13NO2	131.095	132.102	0.101905	n
HMDB29168	3-Aminocaproicacid		C6H13NO2	131.095	132.102	0.101905	n
HMDB33458	N-Carbamoylputrescine	Food	C5H13N3O	131.106	132.113	0.113139	n
HMDB11634	Norspermidine	Endogenous	C6H17N3	131.142	132.15	0.149524	n
HMDB00223	Oxalaceticacid	Endogenous	C4H4O5	132.006	133.013	0.0131498	n
HMDB39791	2,3-Dihydro-5-methyl-3-thiophenethiol	Food	C5H8S2	132.007	133.014	0.0140182	n
HMDB39792	4,5-Dihydro-2-methyl-3-thiophenethiol	Food	C5H8S2	132.007	133.014	0.0140182	n
HMDB39796	4,5-Dihydro-5-methyl-3-thiophenethiol	Food	C5H8S2	132.007	133.014	0.0140182	n
HMDB30967	2,4,6-Octatriynoicacid	Endogenous	C8H4O2	132.021	133.028	0.028406	n
HMDB00576	Monoethylmalonicacid	Endogenous	C5H8O4	132.042	133.05	0.0495353	n
HMDB00622	Ethylmalonicacid	Endogenous	C5H8O4	132.042	133.05	0.0495353	n
HMDB00661	Glutaricacid	Endogenous	C5H8O4	132.042	133.05	0.0495353	n
HMDB01844	Methylsuccinicacid	Endogenous	C5H8O4	132.042	133.05	0.0495353	n
HMDB02001	Dimethylmalonicacid	Endogenous	C5H8O4	132.042	133.05	0.0495353	n
HMDB06833	2-Acetolactate	Endogenous	C5H8O4	132.042	133.05	0.0495353	n
HMDB06855	(S)-2-Acetolactate	Endogenous	C5H8O4	132.042	133.05	0.0495353	n
HMDB29884	2-C-Methyl-1,4-erythrono-D-lactone	Food	C5H8O4	132.042	133.05	0.0495353	n
HMDB33958	2-Deoxy-L-ribono-1,4-lactone	Food	C5H8O4	132.042	133.05	0.0495353	n
HMDB40531	2-Hydroxy-4-oxopentanoicacid	Food	C5H8O4	132.042	133.05	0.0495353	n
HMDB00026	Ureidopropionicacid	Endogenous	C4H8N2O3	132.053	133.061	0.0607687	n
HMDB00168	L-Asparagine	Endogenous	C4H8N2O3	132.053	133.061	0.0607687	n
HMDB11733	Glycyl-glycine	Endogenous	C4H8N2O3	132.053	133.061	0.0607687	n
HMDB12265	N-Carbamoylsarcosine	Endogenous	C4H8N2O3	132.053	133.061	0.0607687	n
HMDB33780	D-Asparagine	Endogenous	C4H8N2O3	132.053	133.061	0.0607687	n
HMDB32072	(Z)-3-Phenyl-2-propenal	Endogenous	C9H8O	132.058	133.065	0.0647915	n
HMDB03441	Cinnamaldehyde	Plant	C9H8O	132.058	133.065	0.0647915	n
HMDB31519	4-Mercapto-4-methyl-2-pentanone	Endogenous	C6H12OS	132.061	133.068	0.0681623	n
HMDB32237	2,5-Dimethyl-3-mercaptotetrahydrofuran	Endogenous	C6H12OS	132.061	133.068	0.0681623	n
HMDB32430	4-(Methylthio)-2-pentanone	Endogenous	C6H12OS	132.061	133.068	0.0681623	n
HMDB35176	3-Mercapto-2-methylpentanal	Food	C6H12OS	132.061	133.068	0.0681623	n
HMDB39843	S-Methyl3-methylthiobutyrate	Food	C6H12OS	132.061	133.068	0.0681623	n
HMDB33171	1-Methylpyrrolo[1,2-a]pyrazine	Food	C8H8N2	132.069	133.076	0.0760249	n
HMDB33173	4-Methylpyrrolo[1,2-a]pyrazine	Food	C8H8N2	132.069	133.076	0.0760249	n
HMDB00317	2-Hydroxy-3-methylpentanoicacid	Endogenous	C6H12O3	132.079	133.086	0.0859208	n
HMDB00409	(5R)-5-Hydroxyhexanoicacid	Endogenous	C6H12O3	132.079	133.086	0.0859208	n
HMDB00525	5-Hydroxyhexanoicacid	Endogenous	C6H12O3	132.079	133.086	0.0859208	n
HMDB00624	D-Leucicacid	Endogenous	C6H12O3	132.079	133.086	0.0859208	n
HMDB00665	Leucinicacid	Endogenous	C6H12O3	132.079	133.086	0.0859208	n
HMDB00746	Hydroxyisocaproicacid	Endogenous	C6H12O3	132.079	133.086	0.0859208	n
HMDB01624	2-Hydroxycaproicacid	Endogenous	C6H12O3	132.079	133.086	0.0859208	n
HMDB01975	2-Ethyl-2-Hydroxybutyricacid	Endogenous	C6H12O3	132.079	133.086	0.0859208	n
HMDB10718	(R)-3-Hydroxyhexanoicacid	Endogenous	C6H12O3	132.079	133.086	0.0859208	n
HMDB12843	6-Hydroxyhexanoicacid	Endogenous	C6H12O3	132.079	133.086	0.0859208	n
HMDB32158	(+/-)-1-Acetoxy-1-ethoxyethane	Endogenous	C6H12O3	132.079	133.086	0.0859208	n
HMDB32456	Paraldehyde	Endogenous	C6H12O3	132.079	133.086	0.0859208	n
HMDB33851	4,4-Dimethoxy-2-butanone	Endogenous	C6H12O3	132.079	133.086	0.0859208	n
HMDB41844	Butoxyaceticacid	Endogenous	C6H12O3	132.079	133.086	0.0859208	n
HMDB40409	Ethyl(í‰Œ±)-3-hydroxybutyrate	Food	C6H12O3	132.079	133.086	0.0859208	n
HMDB29166	2-Methyl-3-hydroxyvalericacid		C6H12O3	132.079	133.086	0.0859208	n
HMDB00214	Ornithine	Endogenous	C5H12N2O2	132.09	133.097	0.0971542	n
HMDB03374	D-Ornithine	Endogenous	C5H12N2O2	132.09	133.097	0.0971542	n
HMDB32455	L-Ornithinemonochlorohydrate/ornithine	Endogenous	C5H12N2O2	132.09	133.097	0.0971542	n
HMDB29641	p-Mentha-1,3,5,8-tetraene	Endogenous	C10H12	132.094	133.101	0.101177	n
HMDB32303	2-Heptanethiol	Endogenous	C7H16S	132.097	133.105	0.104548	n
HMDB32304	Heptane-1-thiol	Endogenous	C7H16S	132.097	133.105	0.104548	n
HMDB39228	(3-Aminopropoxy)guanidine	Food	C4H12N4O	132.101	133.108	0.108388	n
HMDB13812	1-Nitrohexane	Endogenous	C6H14NO2	132.102	133.11	0.10973	n
HMDB37636	xi-1-Butoxy-1-methoxyethane	Food	C7H16O2	132.115	133.122	0.122306	n
HMDB38442	1-Isothiocyanato-2-(methylthio)ethane	Food	C4H7NS2	133.002	134.009	0.00926721	n
HMDB00191	L-Asparticacid	Endogenous	C4H7NO4	133.038	134.045	0.0447843	n
HMDB06483	D-Asparticacid	Endogenous	C4H7NO4	133.038	134.045	0.0447843	n
HMDB11753	Iminodiaceticacid	Endogenous	C4H7NO4	133.038	134.045	0.0447843	n
HMDB04094	Indoxyl	Endogenous	C8H7NO	133.053	134.06	0.0600405	n
HMDB29757	4-Hydroxybenzeneacetonitrile	Endogenous	C8H7NO	133.053	134.06	0.0600405	n
HMDB32390	2-Methyl-4,5-benzoxazole	Endogenous	C8H7NO	133.053	134.06	0.0600405	n
HMDB34666	(í‰Œ±)-2-Hydroxy-2-phenylacetonitrile	Food	C8H7NO	133.053	134.06	0.0600405	n
HMDB33172	3-Methylpyrrolo[1,2-a]pyrazine	Food	C7H7N3	133.064	134.071	0.0712738	n
HMDB31658	L-2-Amino-5-hydroxypentanoicacid	Endogenous	C5H11NO3	133.074	134.081	0.0811698	n
HMDB32356	N-Lactoylethanolamine	Endogenous	C5H11NO3	133.074	134.081	0.0811698	n
HMDB12489	1,2,3,4-Tetrahydroisoquinoline	Endogenous	C9H11N	133.089	134.096	0.096426	n
HMDB00156	L-Malicacid	Endogenous	C4H6O5	134.022	135.029	0.0287999	n
HMDB00744	Malicacid	Endogenous	C4H6O5	134.022	135.029	0.0287999	n
HMDB31518	D-Malicacid	Endogenous	C4H6O5	134.022	135.029	0.0287999	n
HMDB32872	Velcorin	Food	C4H6O5	134.022	135.029	0.0287999	n
HMDB38974	3,3-Dimethyl-1,2-dithiolane	Food	C5H10S2	134.022	135.03	0.0296683	n
HMDB39789	Tetrahydro-2-methyl-2-thiophenethiol	Food	C5H10S2	134.022	135.03	0.0296683	n
HMDB39790	Tetrahydro-2-methyl-3-thiophenethiol	Food	C5H10S2	134.022	135.03	0.0296683	n
HMDB01005	(S)-Ureidoglycolicacid	Endogenous	C3H6N2O4	134.033	135.04	0.0400333	n
HMDB32469	Phthalide	Endogenous	C8H6O2	134.037	135.044	0.044056	n
HMDB31521	Ethyl2-mercaptopropionate	Endogenous	C5H10O2S	134.04	135.047	0.0474269	n
HMDB32409	Methyl3-mercaptobutanoate	Endogenous	C5H10O2S	134.04	135.047	0.0474269	n
HMDB34377	Methyl3-(methylthio)propanoate	Endogenous	C5H10O2S	134.04	135.047	0.0474269	n
HMDB40263	Ethyl2-(methylthio)acetate	Endogenous	C5H10O2S	134.04	135.047	0.0474269	n
HMDB40410	Ethyl3-mercaptopropanoicacid	Food	C5H10O2S	134.04	135.047	0.0474269	n
HMDB00421	2,3-Dihydroxyvalericacid	Endogenous	C5H10O4	134.058	135.065	0.0651854	n
HMDB01292	1-Deoxy-D-xylulose	Endogenous	C5H10O4	134.058	135.065	0.0651854	n
HMDB03224	Deoxyribose	Endogenous	C5H10O4	134.058	135.065	0.0651854	n
HMDB12141	(R)-2,3-Dihydroxy-isovalerate	Endogenous	C5H10O4	134.058	135.065	0.0651854	n
HMDB12485	(R)-glycerol1-acetate	Endogenous	C5H10O4	134.058	135.065	0.0651854	n
HMDB29576	2,3-Dihydroxy-2-methylbutanoicacid	Endogenous	C5H10O4	134.058	135.065	0.0651854	n
HMDB01441	Dihydropteridine	Endogenous	C6H6N4	134.059	135.067	0.0665228	n
HMDB12251	L-Canaline	Endogenous	C4H10N2O3	134.069	135.076	0.0764188	n
HMDB29639	(4-Methylphenyl)acetaldehyde	Endogenous	C9H10O	134.073	135.08	0.0804415	n
HMDB29697	Cinnamylalcohol	Endogenous	C9H10O	134.073	135.08	0.0804415	n
HMDB29698	trans-Cinnamylalcohol	Endogenous	C9H10O	134.073	135.08	0.0804415	n
HMDB30839	(Z)-4-(1-Propenyl)phenol	Endogenous	C9H10O	134.073	135.08	0.0804415	n
HMDB31626	2-Phenylpropanal	Endogenous	C9H10O	134.073	135.08	0.0804415	n
HMDB32024	4-Ethylbenzaldehyde	Endogenous	C9H10O	134.073	135.08	0.0804415	n
HMDB32142	2,4-Dimethylbenzaldehyde	Endogenous	C9H10O	134.073	135.08	0.0804415	n
HMDB32608	4'-Methylacetophenone	Endogenous	C9H10O	134.073	135.08	0.0804415	n
HMDB32623	1-Phenyl-1-propanone	Endogenous	C9H10O	134.073	135.08	0.0804415	n
HMDB34563	7-Nonene-3,5-diyn-1-ol	Endogenous	C9H10O	134.073	135.08	0.0804415	n
HMDB33716	3-Phenylpropanal	Food	C9H10O	134.073	135.08	0.0804415	n
HMDB34107	Chavicol	Food	C9H10O	134.073	135.08	0.0804415	n
HMDB36441	o-Vinylanisole	Food	C9H10O	134.073	135.08	0.0804415	n
HMDB32277	(+/-)-3-(Ethylthio)butanol	Endogenous	C6H14OS	134.077	135.084	0.0838124	n
HMDB32374	2-Mercapto-2-methyl-1-pentanol	Endogenous	C6H14OS	134.077	135.084	0.0838124	n
HMDB32375	(+/-)-4-Mercapto-4-methyl-2-pentanol	Endogenous	C6H14OS	134.077	135.084	0.0838124	n
HMDB34878	3-Mercapto-2-methylpentanol	Food	C6H14OS	134.077	135.084	0.0838124	n
HMDB36194	4-Methoxy-2-methyl-2-butanethiol	Food	C6H14OS	134.077	135.084	0.0838124	n
HMDB40152	3-Mercapto-1-hexanol	Food	C6H14OS	134.077	135.084	0.0838124	n
HMDB33154	5,6,7,8-Tetrahydroquinoxaline	Food	C8H10N2	134.084	135.092	0.0916749	n
HMDB34891	3,5-Dimethyl-2-vinylpyrazine	Food	C8H10N2	134.084	135.092	0.0916749	n
HMDB37148	6,7-Dihydro-2-methyl-5H-cyclopenta[b]pyrazine	Food	C8H10N2	134.084	135.092	0.0916749	n
HMDB37149	6,7-Dihydro-5-methyl-5H-cyclopenta[b]pyrazine	Food	C8H10N2	134.084	135.092	0.0916749	n
HMDB39990	2-Methyl-6-(1-propenyl)pyrazine	Food	C8H10N2	134.084	135.092	0.0916749	n
HMDB39991	2-Methyl-3-(1-propenyl)pyrazine	Food	C8H10N2	134.084	135.092	0.0916749	n
HMDB39992	2-Methyl-6-(2-propenyl)pyrazine	Food	C8H10N2	134.084	135.092	0.0916749	n
HMDB39993	2-Methyl-5-(2-propenyl)pyrazine	Food	C8H10N2	134.084	135.092	0.0916749	n
HMDB39994	2-Methyl-3-(2-propenyl)pyrazine	Food	C8H10N2	134.084	135.092	0.0916749	n
HMDB39997	2-Methyl-5-(1-propenyl)pyrazine	Food	C8H10N2	134.084	135.092	0.0916749	n
HMDB32478	Polypropyleneglycol(mw1,200-3,000)	Endogenous	C6H14O3	134.094	135.102	0.101571	n
HMDB32627	1-Methyl-2-propylbenzene	Endogenous	C10H14	134.11	135.117	0.116827	n
HMDB37013	p-Mentha-1,3,8-triene	Endogenous	C10H14	134.11	135.117	0.116827	n
HMDB37050	1-Isopropyl-2-methylbenzene	Food	C10H14	134.11	135.117	0.116827	n
HMDB37051	1-Isopropyl-3-methylbenzene	Food	C10H14	134.11	135.117	0.116827	n
HMDB05805	p-Cymene	Plant	C10H14	134.11	135.117	0.116827	n
HMDB32930	Benzothiazole	Food	C7H5NS	135.014	136.022	0.0215465	n
HMDB32931	2-Benzoxazolol	Food	C7H5NO2	135.032	136.039	0.039305	n
HMDB02108	Methylcysteine	Food	C4H9NO2S	135.035	136.043	0.0426758	n
HMDB29389	(+)-threo-2-Amino-3,4-dihydroxybutanoicacid	Endogenous	C4H9NO4	135.053	136.06	0.0604344	n
HMDB00034	Adenine	Endogenous	C5H5N5	135.054	136.062	0.0617718	n
HMDB32593	4-(Hydroxymethyl)benzenediazonium(1+)	Endogenous	C7H7N2O	135.056	136.063	0.0631145	n
HMDB01250	N-Acetylarylamine	Endogenous	C8H9NO	135.068	136.076	0.0756905	n
HMDB10715	2-Phenylacetamide	Endogenous	C8H9NO	135.068	136.076	0.0756905	n
HMDB32628	2-Aminoacetophenone	Endogenous	C8H9NO	135.068	136.076	0.0756905	n
HMDB32630	2'-Aminoacetophenone	Endogenous	C8H9NO	135.068	136.076	0.0756905	n
HMDB37071	2-Acetyl-4-methylpyridine	Food	C8H9NO	135.068	136.076	0.0756905	n
HMDB37072	2-Acetyl-6-methylpyridine	Food	C8H9NO	135.068	136.076	0.0756905	n
HMDB40008	2,3-Dihydro-1H-pyrrolizine-5-carboxaldehyde	Food	C8H9NO	135.068	136.076	0.0756905	n
HMDB40013	5-(2-Furanyl)-3,4-dihydro-2H-pyrrole	Food	C8H9NO	135.068	136.076	0.0756905	n
HMDB40222	2-Acetyl-5-methylpyridine	Food	C8H9NO	135.068	136.076	0.0756905	n
HMDB40223	4-Acetyl-2-methylpyridine	Food	C8H9NO	135.068	136.076	0.0756905	n
HMDB40224	4-Acetyl-3-methylpyridine	Food	C8H9NO	135.068	136.076	0.0756905	n
HMDB32934	3-Butylpyridine	Food	C9H13N	135.105	136.112	0.112076	n
HMDB37287	3-(2-Methylpropyl)pyridine	Food	C9H13N	135.105	136.112	0.112076	n
HMDB37291	2-(2-Methylpropyl)pyridine	Food	C9H13N	135.105	136.112	0.112076	n
HMDB32744	S-Methyl2-propene-1-sulfinothioate	Food	C4H8OS2	136.002	137.009	0.00893286	n
HMDB32745	S-2-Propenylmethanesulfinothioate	Food	C4H8OS2	136.002	137.009	0.00893286	n
HMDB32746	(Z)-S-Methyl1-propenesulfinothioate	Food	C4H8OS2	136.002	137.009	0.00893286	n
HMDB32747	(Z)-S-1-Propenylmethanesulfinothioate	Food	C4H8OS2	136.002	137.009	0.00893286	n
HMDB31825	Phenylvinylsulfide	Endogenous	C8H8S	136.035	137.042	0.0419475	n
HMDB00613	Erythronicacid	Endogenous	C4H8O5	136.037	137.044	0.04445	n
HMDB00943	Threonicacid	Endogenous	C4H8O5	136.037	137.044	0.04445	n
HMDB31160	1-Pentanesulfenothioicacid	Endogenous	C5H12S2	136.038	137.045	0.0453184	n
HMDB33053	Ethylpropyldisulfide	Food	C5H12S2	136.038	137.045	0.0453184	n
HMDB33054	Ethylisopropyldisulfide	Food	C5H12S2	136.038	137.045	0.0453184	n
HMDB00209	Phenylaceticacid	Endogenous	C8H8O2	136.052	137.06	0.0597061	n
HMDB03767	4-Hydroxyphenylacetaldehyde	Endogenous	C8H8O2	136.052	137.06	0.0597061	n
HMDB29635	4-Methylbenzoicacid	Endogenous	C8H8O2	136.052	137.06	0.0597061	n
HMDB29686	4-Methoxybenzaldehyde	Endogenous	C8H8O2	136.052	137.06	0.0597061	n
HMDB31459	3-Methoxybenzaldehyde	Endogenous	C8H8O2	136.052	137.06	0.0597061	n
HMDB32400	3-(5-Methyl-2-furyl)prop-2-enal	Endogenous	C8H8O2	136.052	137.06	0.0597061	n
HMDB32568	2'-Hydroxyacetophenone	Endogenous	C8H8O2	136.052	137.06	0.0597061	n
HMDB32603	2-Hydroxy-4-methylbenzaldehyde	Endogenous	C8H8O2	136.052	137.06	0.0597061	n
HMDB33128	4-(2-Furanyl)-3-buten-2-one	Food	C8H8O2	136.052	137.06	0.0597061	n
HMDB33766	2-Methoxybenzaldehyde	Food	C8H8O2	136.052	137.06	0.0597061	n
HMDB33968	Methylbenzoate	Food	C8H8O2	136.052	137.06	0.0597061	n
HMDB38176	alpha-Methyl-2-furanacrolein	Food	C8H8O2	136.052	137.06	0.0597061	n
HMDB40638	3-(3-Furanyl)-2-methyl-2-propenal	Food	C8H8O2	136.052	137.06	0.0597061	n
HMDB40733	Phenylacetate	Food	C8H8O2	136.052	137.06	0.0597061	n
HMDB03152	N-Methylnicotinamide	Endogenous	C7H8N2O	136.064	137.071	0.0709395	n
HMDB30001	2-Acetyl-3-methylpyrazine	Endogenous	C7H8N2O	136.064	137.071	0.0709395	n
HMDB33947	2-Aminobenzamide	Food	C7H8N2O	136.064	137.071	0.0709395	n
HMDB37819	4-Acetyl-2-methylpyrimidine	Food	C7H8N2O	136.064	137.071	0.0709395	n
HMDB11659	2-Methylerythritol	Endogenous	C5H12O4	136.074	137.081	0.0808355	n
HMDB31201	3-Deoxy-D-arabinitol	Endogenous	C5H12O4	136.074	137.081	0.0808355	n
HMDB33919	2-Deoxy-D-ribitol	Food	C5H12O4	136.074	137.081	0.0808355	n
HMDB41486	1-Deoxy-D-ribitol	Food	C5H12O4	136.074	137.081	0.0808355	n
HMDB01216	Tetrahydropteridine	Endogenous	C6H8N4	136.075	137.082	0.0821729	n
HMDB29667	2,3,6-Trimethylphenol	Endogenous	C9H12O	136.089	137.096	0.0960916	n
HMDB31312	Benzylethylether	Endogenous	C9H12O	136.089	137.096	0.0960916	n
HMDB31446	p-Isopropylphenol	Endogenous	C9H12O	136.089	137.096	0.0960916	n
HMDB31627	1-Phenyl-1-propanol	Endogenous	C9H12O	136.089	137.096	0.0960916	n
HMDB31628	2-Phenyl-1-propanol	Endogenous	C9H12O	136.089	137.096	0.0960916	n
HMDB32029	2-Isopropylphenol	Endogenous	C9H12O	136.089	137.096	0.0960916	n
HMDB32149	1-Methoxy-2,4-dimethylbenzene	Endogenous	C9H12O	136.089	137.096	0.0960916	n
HMDB32441	Nona-2,4,6-trienal	Endogenous	C9H12O	136.089	137.096	0.0960916	n
HMDB32544	2,4,6-Trimethylphenol	Endogenous	C9H12O	136.089	137.096	0.0960916	n
HMDB32621	(2-Methoxyethyl)benzene	Endogenous	C9H12O	136.089	137.096	0.0960916	n
HMDB32624	2-Propylphenol	Endogenous	C9H12O	136.089	137.096	0.0960916	n
HMDB32625	4-Propylphenol	Endogenous	C9H12O	136.089	137.096	0.0960916	n
HMDB33962	3-Phenyl-1-propanol	Food	C9H12O	136.089	137.096	0.0960916	n
HMDB34378	(í‰Œ±)-1-(4-Methylphenyl)ethanol	Food	C9H12O	136.089	137.096	0.0960916	n
HMDB38984	4-Ethyl-2-methylphenol	Food	C9H12O	136.089	137.096	0.0960916	n
HMDB38985	3-Ethyl-5-methylphenol	Food	C9H12O	136.089	137.096	0.0960916	n
HMDB38986	3-Ethyl-4-methylphenol	Food	C9H12O	136.089	137.096	0.0960916	n
HMDB38987	2-Ethyl-5-methylphenol	Food	C9H12O	136.089	137.096	0.0960916	n
HMDB38988	2-Ethyl-4-methylphenol	Food	C9H12O	136.089	137.096	0.0960916	n
HMDB39782	2-(1-Pentenyl)furan	Food	C9H12O	136.089	137.096	0.0960916	n
HMDB29727	5-Ethyl-2,3-dimethylpyrazine	Endogenous	C8H12N2	136.1	137.107	0.107325	n
HMDB32276	2-Ethyl-3,(5or6)-dimethylpyrazine	Food	C8H12N2	136.1	137.107	0.107325	n
HMDB36584	Tetramethylpyrazine	Food	C8H12N2	136.1	137.107	0.107325	n
HMDB36808	2,5-Diethylpyrazine	Food	C8H12N2	136.1	137.107	0.107325	n
HMDB36809	2,6-Diethylpyrazine	Food	C8H12N2	136.1	137.107	0.107325	n
HMDB37151	2-Isopropyl-5-methylpyrazine	Food	C8H12N2	136.1	137.107	0.107325	n
HMDB40000	2-Methyl-5-propylpyrazine	Food	C8H12N2	136.1	137.107	0.107325	n
HMDB40299	2-Ethyl-3,5-dimethylpyrazine	Food	C8H12N2	136.1	137.107	0.107325	n
HMDB41252	2-Methyl-3-propylpyrazine	Food	C8H12N2	136.1	137.107	0.107325	n
HMDB41253	2,3-Diethylpyrazine	Food	C8H12N2	136.1	137.107	0.107325	n
HMDB03375	D-Limonene	Endogenous	C10H16	136.125	137.132	0.132477	n
HMDB06525	(+)-a-Pinene	Endogenous	C10H16	136.125	137.132	0.132477	n
HMDB30088	cis-Ocimene	Endogenous	C10H16	136.125	137.132	0.132477	n
HMDB30089	trans-Ocimen	Endogenous	C10H16	136.125	137.132	0.132477	n
HMDB32473	Polylimonene	Endogenous	C10H16	136.125	137.132	0.132477	n
HMDB33200	5-Isosylveterpinolene	Endogenous	C10H16	136.125	137.132	0.132477	n
HMDB34697	(+)-alpha-Carene	Endogenous	C10H16	136.125	137.132	0.132477	n
HMDB34928	(-)-4(10)-Thujene	Endogenous	C10H16	136.125	137.132	0.132477	n
HMDB34970	(S)-alpha-Phellandrene	Endogenous	C10H16	136.125	137.132	0.132477	n
HMDB35087	(-)-alpha-Carene	Endogenous	C10H16	136.125	137.132	0.132477	n
HMDB35619	alpha-Carene	Endogenous	C10H16	136.125	137.132	0.132477	n
HMDB35625	(-)-7,7-Dimethyl-2-methylenebicyclo[2.2.1]heptane	Endogenous	C10H16	136.125	137.132	0.132477	n
HMDB35658	(-)-alpha-Pinene	Endogenous	C10H16	136.125	137.132	0.132477	n
HMDB35850	alpha-Phellandrene	Endogenous	C10H16	136.125	137.132	0.132477	n
HMDB35851	(R)-alpha-Phellandrene	Endogenous	C10H16	136.125	137.132	0.132477	n
HMDB36076	(+)-4(10)-Thujene	Endogenous	C10H16	136.125	137.132	0.132477	n
HMDB36081	beta-Phellandrene	Endogenous	C10H16	136.125	137.132	0.132477	n
HMDB36104	(Z)-3,7-Dimethyl-1,3,7-octatriene	Endogenous	C10H16	136.125	137.132	0.132477	n
HMDB36116	(-)-3-Thujene	Endogenous	C10H16	136.125	137.132	0.132477	n
HMDB36559	(-)-beta-Pinene	Endogenous	C10H16	136.125	137.132	0.132477	n
HMDB36560	beta-Pinene	Endogenous	C10H16	136.125	137.132	0.132477	n
HMDB36994	Terpinolene	Endogenous	C10H16	136.125	137.132	0.132477	n
HMDB36995	alpha-Terpinene	Endogenous	C10H16	136.125	137.132	0.132477	n
HMDB37046	Sylveterpinolene	Endogenous	C10H16	136.125	137.132	0.132477	n
HMDB41574	Artemisiatriene	Endogenous	C10H16	136.125	137.132	0.132477	n
HMDB04321	(+)-Limonene	Food	C10H16	136.125	137.132	0.132477	n
HMDB05806	Gamma-terpinene	Food	C10H16	136.125	137.132	0.132477	n
HMDB36997	beta-Terpinene	Food	C10H16	136.125	137.132	0.132477	n
HMDB38121	1,7,7-Trimethyltricyclo[2.2.1.02,6]heptane	Food	C10H16	136.125	137.132	0.132477	n
HMDB38150	p-Mentha-2,4-diene	Food	C10H16	136.125	137.132	0.132477	n
HMDB38169	7-Methyl-3-methylene-1,6-octadiene	Food	C10H16	136.125	137.132	0.132477	n
HMDB41633	(-)-beta-Phellandrene	Food	C10H16	136.125	137.132	0.132477	n
HMDB41634	(+)-beta-Phellandrene	Food	C10H16	136.125	137.132	0.132477	n
HMDB40229	1H-Pyrrolo[2,1-c][1,4]thiazine	Food	C7H7NS	137.03	138.037	0.0371965	n
HMDB00875	Trigonelline	Endogenous	C7H7NO2	137.048	138.055	0.0549551	n
HMDB01392	p-Aminobenzoicacid	Endogenous	C7H7NO2	137.048	138.055	0.0549551	n
HMDB01538	3-Pyridylaceticacid	Endogenous	C7H7NO2	137.048	138.055	0.0549551	n
HMDB29806	Methylnicotinate	Endogenous	C7H7NO2	137.048	138.055	0.0549551	n
HMDB01123	2-Aminobenzoicacid		C7H7NO2	137.048	138.055	0.0549551	n
HMDB00699	1-Methylnicotinamide	Endogenous	C7H9N2O	137.071	138.079	0.0787645	n
HMDB00306	Tyramine	Endogenous	C8H11NO	137.084	138.091	0.0913406	n
HMDB01065	2-Hydroxyphenethylamine	Endogenous	C8H11NO	137.084	138.091	0.0913406	n
HMDB01466	Dimethylaniline-N-oxide	Endogenous	C8H11NO	137.084	138.091	0.0913406	n
HMDB04989	m-Tyramine	Endogenous	C8H11NO	137.084	138.091	0.0913406	n
HMDB29759	2-Acetyl-1-ethylpyrrole	Endogenous	C8H11NO	137.084	138.091	0.0913406	n
HMDB39657	1,2,3,4,5,6-Hexahydro-7H-cyclopenta[b]pyridin-7-one	Food	C8H11NO	137.084	138.091	0.0913406	n
HMDB40059	(í‰Œ±)-2-(2-Furanyl)pyrrolidine	Food	C8H11NO	137.084	138.091	0.0913406	n
HMDB04062	Gentisatealdehyde	Endogenous	C7H6O3	138.032	139.039	0.0389707	n
HMDB32576	2-Methoxy-1,4-benzoquinone	Endogenous	C7H6O3	138.032	139.039	0.0389707	n
HMDB32920	alpha-Furylmethyldiketone	Food	C7H6O3	138.032	139.039	0.0389707	n
HMDB33812	Sesamol	Food	C7H6O3	138.032	139.039	0.0389707	n
HMDB02466	3-Hydroxybenzoicacid	Microbial	C7H6O3	138.032	139.039	0.0389707	n
HMDB00301	Urocanicacid	Endogenous	C6H6N2O2	138.043	139.05	0.050204	n
HMDB02730	NicotinamideN-oxide	Endogenous	C6H6N2O2	138.043	139.05	0.050204	n
HMDB31338	5-Oxo-2(5H)-isoxazolepropanenitrile	Endogenous	C6H6N2O2	138.043	139.05	0.050204	n
HMDB34174	(E)-Urocanicacid	Food	C6H6N2O2	138.043	139.05	0.050204	n
HMDB31314	Benzylmethylsulfide	Endogenous	C8H10S	138.05	139.058	0.0575976	n
HMDB32019	2,6-Dimethylbenzenethiol	Endogenous	C8H10S	138.05	139.058	0.0575976	n
HMDB32467	(+/-)-1-Phenylethylmercaptan	Endogenous	C8H10S	138.05	139.058	0.0575976	n
HMDB32637	2-Phenylethanethiol	Endogenous	C8H10S	138.05	139.058	0.0575976	n
HMDB41361	2-Ethylbenzenethiol	Food	C8H10S	138.05	139.058	0.0575976	n
HMDB12182	8-Hydroxypurine	Endogenous	C5H6N4O	138.054	139.061	0.0614374	n
HMDB04284	Tyrosol	Endogenous	C8H10O2	138.068	139.075	0.0753562	n
HMDB29563	3-Acetyl-2,5-dimethylfuran	Endogenous	C8H10O2	138.068	139.075	0.0753562	n
HMDB29671	1,4-Dimethoxybenzene	Endogenous	C8H10O2	138.068	139.075	0.0753562	n
HMDB29672	1,3-Dimethoxybenzene	Endogenous	C8H10O2	138.068	139.075	0.0753562	n
HMDB32036	4-Ethoxyphenol	Endogenous	C8H10O2	138.068	139.075	0.0753562	n
HMDB32136	2-Methoxy-4-methylphenol	Endogenous	C8H10O2	138.068	139.075	0.0753562	n
HMDB32137	2,6-Dimethyl-1,4-benzenediol	Endogenous	C8H10O2	138.068	139.075	0.0753562	n
HMDB32139	1,2-Dimethoxybenzene	Endogenous	C8H10O2	138.068	139.075	0.0753562	n
HMDB32159	2-Acetyl-3,5-dimethylfuran	Endogenous	C8H10O2	138.068	139.075	0.0753562	n
HMDB32290	1-(2-Furyl)butan-3-one	Endogenous	C8H10O2	138.068	139.075	0.0753562	n
HMDB34241	4-Methoxybenzylalcohol	Food	C8H10O2	138.068	139.075	0.0753562	n
HMDB39802	1-(2-Furanyl)-1-butanone	Food	C8H10O2	138.068	139.075	0.0753562	n
HMDB40174	4-Ethyl-1,2-benzenediol	Food	C8H10O2	138.068	139.075	0.0753562	n
HMDB40177	3-Ethyl-1,2-benzenediol	Food	C8H10O2	138.068	139.075	0.0753562	n
HMDB41607	2-Phenoxyethanol	Food	C8H10O2	138.068	139.075	0.0753562	n
HMDB31850	2-Ethoxy-3-methylpyrazine	Endogenous	C7H10N2O	138.079	139.087	0.0865896	n
HMDB40054	3-Ethyl-2-methoxypyrazine	Food	C7H10N2O	138.079	139.087	0.0865896	n
HMDB40142	2-Ethoxy-5-methylpyrazine	Food	C7H10N2O	138.079	139.087	0.0865896	n
HMDB40144	2-Ethoxy-6-methylpyrazine	Food	C7H10N2O	138.079	139.087	0.0865896	n
HMDB40911	2-Methoxy-3,5-dimethylpyrimidine	Food	C7H10N2O	138.079	139.087	0.0865896	n
HMDB13824	2-Pentylfuran	Endogenous	C9H14O	138.104	139.112	0.111742	n
HMDB31084	2-Pentylfurann	Endogenous	C9H14O	138.104	139.112	0.111742	n
HMDB31152	(3Z,6Z)-3,6-Nonadienal	Endogenous	C9H14O	138.104	139.112	0.111742	n
HMDB31195	3,5,5-Trimethyl-2-cyclohexen-1-one	Endogenous	C9H14O	138.104	139.112	0.111742	n
HMDB31261	(2E,6E)-2,6-Nonadienal	Endogenous	C9H14O	138.104	139.112	0.111742	n
HMDB36069	Pulegenone	Endogenous	C9H14O	138.104	139.112	0.111742	n
HMDB36091	exo-5,6-Dimethylbicyclo[2.2.1]hept-5-en-2-ol	Endogenous	C9H14O	138.104	139.112	0.111742	n
HMDB36092	exo-2-Methyl-3-methylenebicyclo[2.2.1]heptan-2-ol	Endogenous	C9H14O	138.104	139.112	0.111742	n
HMDB40338	3,5,5-Trimethyl-3-cyclohexen-1-one	Endogenous	C9H14O	138.104	139.112	0.111742	n
HMDB31685	2,4-Nonadienal	Food	C9H14O	138.104	139.112	0.111742	n
HMDB33434	4-Acetyl-1-methylcyclohexene	Food	C9H14O	138.104	139.112	0.111742	n
HMDB33857	Violet-leafaldehyde	Food	C9H14O	138.104	139.112	0.111742	n
HMDB35229	5-Isopropylbicyclo[3.1.0]hexan-2-one	Food	C9H14O	138.104	139.112	0.111742	n
HMDB35929	(R)-Cryptone	Food	C9H14O	138.104	139.112	0.111742	n
HMDB37213	xi-p-Menth-3-ene	Endogenous	C10H18	138.141	139.148	0.148127	n
HMDB01232	4-Nitrophenol	Endogenous	C6H5NO3	139.027	140.034	0.0342196	n
HMDB02658	6-Hydroxynicotinicacid	Endogenous	C6H5NO3	139.027	140.034	0.0342196	n
HMDB13188	3-Hydroxypicolinicacid	Endogenous	C6H5NO3	139.027	140.034	0.0342196	n
HMDB37285	2,4-Dimethyl-5-vinylthiazole	Food	C7H9NS	139.046	140.053	0.0528466	n
HMDB12153	3,4-Dihydroxybenzylamine	Endogenous	C7H9NO2	139.063	140.071	0.0706051	n
HMDB38174	5-Acetyl-2,4-dimethyloxazole	Food	C7H9NO2	139.063	140.071	0.0706051	n
HMDB12234	Histidinal	Endogenous	C6H9N3O	139.075	140.082	0.0818385	n
HMDB29613	9-Azabicyclo[3.3.1]nonan-3-one	Endogenous	C8H13NO	139.1	140.107	0.106991	n
HMDB34884	1,2,3,4-Tetrahydro-6-propanoylpyridine	Food	C8H13NO	139.1	140.107	0.106991	n
HMDB37818	2-Pentyloxazole	Food	C8H13NO	139.1	140.107	0.106991	n
HMDB37855	4-Butyl-2-methyloxazole	Food	C8H13NO	139.1	140.107	0.106991	n
HMDB37868	2,4-Dimethyl-5-propyloxazole	Food	C8H13NO	139.1	140.107	0.106991	n
HMDB37869	4,5-Dimethyl-2-propyloxazole	Food	C8H13NO	139.1	140.107	0.106991	n
HMDB37870	4,5-Diethyl-2-methyloxazole	Food	C8H13NO	139.1	140.107	0.106991	n
HMDB37871	4,5-Dimethyl-2-(1-methylethyl)oxazole	Food	C8H13NO	139.1	140.107	0.106991	n
HMDB38792	5-Pentyloxazole	Food	C8H13NO	139.1	140.107	0.106991	n
HMDB33438	Na,Na-Dimethylhistamine	Food	C7H13N3	139.111	140.118	0.118224	n
HMDB32571	2-Methoxybenzenethiol	Endogenous	C7H8OS	140.03	141.037	0.0368622	n
HMDB32922	Kahweofuran	Food	C7H8OS	140.03	141.037	0.0368622	n
HMDB33130	2-Acetyl-5-methylthiophene	Food	C7H8OS	140.03	141.037	0.0368622	n
HMDB33159	2-Propanoylthiophene	Food	C7H8OS	140.03	141.037	0.0368622	n
HMDB41281	2-(Methylthio)phenol	Food	C7H8OS	140.03	141.037	0.0368622	n
HMDB41502	2-Acetyl-3-methylthiophene	Food	C7H8OS	140.03	141.037	0.0368622	n
HMDB32384	2-Methyl-(3or5or6)-(methylthio)pyrazine(mixtureofisomers)	Food	C6H8N2S	140.041	141.048	0.0480956	n
HMDB37169	Pyrazineethanethiol	Food	C6H8N2S	140.041	141.048	0.0480956	n
HMDB40060	2-Methyl-5-(methylthio)pyrazine	Food	C6H8N2S	140.041	141.048	0.0480956	n
HMDB40061	2-Methyl-6-(methylthio)pyrazine	Food	C6H8N2S	140.041	141.048	0.0480956	n
HMDB31735	Ethylmaltol	Endogenous	C7H8O3	140.047	141.055	0.0546207	n
HMDB34246	Furfurylacetate	Food	C7H8O3	140.047	141.055	0.0546207	n
HMDB02144	1,3-Dimethyluracil	Endogenous	C6H8N2O2	140.059	141.066	0.0658541	n
HMDB02271	Imidazolepropionicacid	Endogenous	C6H8N2O2	140.059	141.066	0.0658541	n
HMDB02820	Methylimidazoleaceticacid	Endogenous	C6H8N2O2	140.059	141.066	0.0658541	n
HMDB04988	Pi-Methylimidazoleaceticacid	Endogenous	C6H8N2O2	140.059	141.066	0.0658541	n
HMDB32948	5-Phenyl-1,3-pentadiyne	Food	C11H8	140.063	141.07	0.0698769	n
HMDB40236	3,4-Diethylthiophene	Food	C8H12S	140.066	141.073	0.0732477	n
HMDB32311	2,4-Hexadienylacetate	Endogenous	C8H12O2	140.084	141.091	0.0910062	n
HMDB36176	3-Ethyl-2-hydroxy-4-methyl-2-cyclopenten-1-one	Endogenous	C8H12O2	140.084	141.091	0.0910062	n
HMDB37196	Ethyl2-methyl-3,4-pentadienoate	Endogenous	C8H12O2	140.084	141.091	0.0910062	n
HMDB37625	Allyltiglate	Endogenous	C8H12O2	140.084	141.091	0.0910062	n
HMDB39652	2-Hydroxy-3,4,5-trimethyl-2-cyclopenten-1-one	Endogenous	C8H12O2	140.084	141.091	0.0910062	n
HMDB39673	4-Ethyl-2-hydroxy-3-methyl-2-cyclopenten-1-one	Endogenous	C8H12O2	140.084	141.091	0.0910062	n
HMDB40463	Ethylsorbate	Endogenous	C8H12O2	140.084	141.091	0.0910062	n
HMDB40526	3,4,4-Trimethyl-1,2-cyclopentanedione	Endogenous	C8H12O2	140.084	141.091	0.0910062	n
HMDB37167	3-Ethyl-5-methyl-1,2-cyclopentanedione	Food	C8H12O2	140.084	141.091	0.0910062	n
HMDB39651	3-Propyl-1,2-cyclopentanedione	Food	C8H12O2	140.084	141.091	0.0910062	n
HMDB39680	3,5,5-Trimethyl-1,2-cyclopentanedione	Food	C8H12O2	140.084	141.091	0.0910062	n
HMDB39681	3-Isopropyl-1,2-cyclopentanedione	Food	C8H12O2	140.084	141.091	0.0910062	n
HMDB29598	Metenamine	Endogenous	C6H12N4	140.106	141.113	0.113473	n
HMDB30957	(3Z,6Z)-3,6-Nonadien-1-ol	Endogenous	C9H16O	140.12	141.127	0.127392	n
HMDB30958	(Z)-6-Nonenal	Endogenous	C9H16O	140.12	141.127	0.127392	n
HMDB31262	2,6-Nonadien-1-ol	Endogenous	C9H16O	140.12	141.127	0.127392	n
HMDB31269	2-Nonenal	Endogenous	C9H16O	140.12	141.127	0.127392	n
HMDB31834	(í‰Œ±)-2,6-Dimethyl-5-heptenal	Endogenous	C9H16O	140.12	141.127	0.127392	n
HMDB32535	trans-4-Nonenal	Endogenous	C9H16O	140.12	141.127	0.127392	n
HMDB33794	(í‰Œ±)-2,2,6-Trimethylcyclohexanone	Endogenous	C9H16O	140.12	141.127	0.127392	n
HMDB34845	2,4-Nonadien-1-ol	Endogenous	C9H16O	140.12	141.127	0.127392	n
HMDB37001	Santenehydrate	Endogenous	C9H16O	140.12	141.127	0.127392	n
HMDB38400	(2xi,4xi)-2,4-Nonadien-1-ol	Endogenous	C9H16O	140.12	141.127	0.127392	n
HMDB33554	2-Methyl-2-octenal	Food	C9H16O	140.12	141.127	0.127392	n
HMDB34758	8-Nonen-3-one	Food	C9H16O	140.12	141.127	0.127392	n
HMDB34761	5-Nonen-2-one	Food	C9H16O	140.12	141.127	0.127392	n
HMDB34764	3-Nonen-2-one	Food	C9H16O	140.12	141.127	0.127392	n
HMDB35916	(E)-2-Nonen-4-one	Food	C9H16O	140.12	141.127	0.127392	n
HMDB35926	8-Nonen-2-one	Food	C9H16O	140.12	141.127	0.127392	n
HMDB35927	1-Nonen-4-one	Food	C9H16O	140.12	141.127	0.127392	n
HMDB37150	2-Ethyl-2-heptenal	Food	C9H16O	140.12	141.127	0.127392	n
HMDB37170	3-Methylene-2-octanone	Food	C9H16O	140.12	141.127	0.127392	n
HMDB38067	(3E,6Z)-3,6-Nonadien-1-ol	Food	C9H16O	140.12	141.127	0.127392	n
HMDB39461	7-Methyl-3-octen-2-one	Food	C9H16O	140.12	141.127	0.127392	n
HMDB31455	p-Menthane	Endogenous	C10H20	140.157	141.164	0.163777	n
HMDB35141	1-Isopropyl-2,3-dimethylcyclopentane	Endogenous	C10H20	140.157	141.164	0.163777	n
HMDB41402	Butylcyclohexane	Food	C10H20	140.157	141.164	0.163777	n
HMDB31803	(í‰Œ±)-Methamidophos	Endogenous	C2H8NO2PS	141.001	142.009	0.00861231	n
HMDB29188	5-Hydroxymethyl-2-furanoate		C6H5O4	141.019	142.026	0.0260602	n
HMDB00224	O-Phosphoethanolamine	Endogenous	C2H8NO4P	141.019	142.026	0.0263709	n
HMDB37168	2-Propanoylthiazole	Food	C6H7NOS	141.025	142.032	0.0321111	n
HMDB01280	2-Aminomuconicacidsemialdehyde	Endogenous	C6H7NO3	141.043	142.05	0.0498697	n
HMDB31862	2-(2-Methylpropyl)thiazole	Endogenous	C7H11NS	141.061	142.068	0.0684966	n
HMDB37140	2-(1-Methylpropyl)thiazole	Food	C7H11NS	141.061	142.068	0.0684966	n
HMDB37156	4-Methyl-2-(1-methylethyl)thiazole	Food	C7H11NS	141.061	142.068	0.0684966	n
HMDB38436	6-Isothiocyanato-1-hexene	Food	C7H11NS	141.061	142.068	0.0684966	n
HMDB40068	2-Ethyl-4,5-dimethylthiazole	Food	C7H11NS	141.061	142.068	0.0684966	n
HMDB40069	4-Ethyl-2,5-dimethylthiazole	Food	C7H11NS	141.061	142.068	0.0684966	n
HMDB40070	5-Ethyl-2,4-dimethylthiazole	Food	C7H11NS	141.061	142.068	0.0684966	n
HMDB40097	2,5-Diethylthiazole	Food	C7H11NS	141.061	142.068	0.0684966	n
HMDB40100	2-Methyl-4-(1-methylethyl)thiazole	Food	C7H11NS	141.061	142.068	0.0684966	n
HMDB40101	2,4-Diethylthiazole	Food	C7H11NS	141.061	142.068	0.0684966	n
HMDB29427	L-HypoglycinA	Endogenous	C7H11NO2	141.079	142.086	0.0862552	n
HMDB30352	Arecaidine	Endogenous	C7H11NO2	141.079	142.086	0.0862552	n
HMDB03431	L-Histidinol	Endogenous	C6H11N3O	141.09	142.097	0.0974886	n
HMDB30324	(R)-Pelletierine	Endogenous	C8H15NO	141.115	142.123	0.122641	n
HMDB30325	(í‰Œ±)-Pelletierine	Endogenous	C8H15NO	141.115	142.123	0.122641	n
HMDB30338	Physoperuvine	Endogenous	C8H15NO	141.115	142.123	0.122641	n
HMDB33364	Conhydrinone	Food	C8H15NO	141.115	142.123	0.122641	n
HMDB39839	1-(1-Pyrrolidinyl)-2-butanone	Food	C8H15NO	141.115	142.123	0.122641	n
HMDB39840	3-(1-Pyrrolidinyl)-2-butanone	Food	C8H15NO	141.115	142.123	0.122641	n
HMDB02818	Alloxan	Endogenous	C4H2N2O4	142.001	143.009	0.00873316	n
HMDB29719	Methylthiophene-2-carboxylate	Endogenous	C6H6O2S	142.009	143.016	0.0161267	n
HMDB37731	S-(2-Furanylmethyl)methanethioate	Food	C6H6O2S	142.009	143.016	0.0161267	n
HMDB37762	Methyl2-thiofuroate	Food	C6H6O2S	142.009	143.016	0.0161267	n
HMDB02349	trans-trans-Muconicacid	Endogenous	C6H6O4	142.027	143.034	0.0338853	n
HMDB02432	Sumiki'sacid	Endogenous	C6H6O4	142.027	143.034	0.0338853	n
HMDB06331	cis,cis-Muconicacid	Endogenous	C6H6O4	142.027	143.034	0.0338853	n
HMDB32988	5-Hydroxymaltol	Food	C6H6O4	142.027	143.034	0.0338853	n
HMDB00469	5-Hydroxymethyluracil	Endogenous	C5H6N2O3	142.038	143.045	0.0451187	n
HMDB39875	2-[(Ethylthio)methyl]furan	Food	C7H10OS	142.045	143.053	0.0525122	n
HMDB40198	2,5-Dimethyl-3-(methylthio)furan	Food	C7H10OS	142.045	143.053	0.0525122	n
HMDB33551	5-Ethyl-3-hydroxy-4-methyl-2(5H)-furanone	Food	C7H10O3	142.063	143.07	0.0702708	n
HMDB33736	Homofureanol	Food	C7H10O3	142.063	143.07	0.0702708	n
HMDB34230	Mesifurane	Food	C7H10O3	142.063	143.07	0.0702708	n
HMDB41426	ErinapyroneA	Food	C7H10O3	142.063	143.07	0.0702708	n
HMDB41427	ErinapyroneB	Food	C7H10O3	142.063	143.07	0.0702708	n
HMDB32860	1-Methylnaphthalene	Food	C11H10	142.078	143.086	0.0855269	n
HMDB00392	2-Octenoicacid	Endogenous	C8H14O2	142.099	143.107	0.106656	n
HMDB01568	trans-2-Octenoicacid	Endogenous	C8H14O2	142.099	143.107	0.106656	n
HMDB29761	Ethyl(í‰Œ±)-2-methyl-4-pentenoate	Endogenous	C8H14O2	142.099	143.107	0.106656	n
HMDB31293	2,3-Octanedione	Endogenous	C8H14O2	142.099	143.107	0.106656	n
HMDB31343	Methylcyclohexanecarboxylate	Endogenous	C8H14O2	142.099	143.107	0.106656	n
HMDB31352	Cyclohexylacetate	Endogenous	C8H14O2	142.099	143.107	0.106656	n
HMDB31403	Cyclohexaneaceticacid	Endogenous	C8H14O2	142.099	143.107	0.106656	n
HMDB32164	Allylvalerate	Endogenous	C8H14O2	142.099	143.107	0.106656	n
HMDB32207	cis-5-Octenoicacid	Endogenous	C8H14O2	142.099	143.107	0.106656	n
HMDB32266	Ethyl(E)-3-hexenoate	Endogenous	C8H14O2	142.099	143.107	0.106656	n
HMDB32267	Ethyl5-hexenoate	Endogenous	C8H14O2	142.099	143.107	0.106656	n
HMDB32268	Ethyl2E-hexenoate	Endogenous	C8H14O2	142.099	143.107	0.106656	n
HMDB32278	Ethyltrans-2-methyl-2-pentenoate	Endogenous	C8H14O2	142.099	143.107	0.106656	n
HMDB32533	trans-3-Hexenylacetate	Endogenous	C8H14O2	142.099	143.107	0.106656	n
HMDB36212	2-Methylpropyl(2E)-butenoate	Endogenous	C8H14O2	142.099	143.107	0.106656	n
HMDB36236	2-Methylallylbutyrate	Endogenous	C8H14O2	142.099	143.107	0.106656	n
HMDB37622	Ethyl2-methyl-3-pentenoate	Endogenous	C8H14O2	142.099	143.107	0.106656	n
HMDB37624	Isopropyltiglate	Endogenous	C8H14O2	142.099	143.107	0.106656	n
HMDB39793	(E)-4-Octenoicacid	Endogenous	C8H14O2	142.099	143.107	0.106656	n
HMDB39872	Methyl2-heptenoate	Endogenous	C8H14O2	142.099	143.107	0.106656	n
HMDB35422	4-Butyl-gamma-butyrolactone	Food	C8H14O2	142.099	143.107	0.106656	n
HMDB37630	xi-Tetrahydro-3-propyl-2H-pyran-2-one	Food	C8H14O2	142.099	143.107	0.106656	n
HMDB38036	2-Propenyl3-methylbutanoate	Food	C8H14O2	142.099	143.107	0.106656	n
HMDB38310	xi-Tetrahydro-6-propyl-2H-pyran-2-one	Food	C8H14O2	142.099	143.107	0.106656	n
HMDB40212	2-Hexenylacetate	Food	C8H14O2	142.099	143.107	0.106656	n
HMDB40215	cis-3-Hexenylacetate	Food	C8H14O2	142.099	143.107	0.106656	n
HMDB13821	2-Methyl-4-heptanone	Endogenous	C9H18O	142.136	143.143	0.143042	n
HMDB29557	Dihydroisophorol	Endogenous	C9H18O	142.136	143.143	0.143042	n
HMDB30959	(Z)-3-Nonen-1-ol	Endogenous	C9H18O	142.136	143.143	0.143042	n
HMDB31266	2-Nonanone	Endogenous	C9H18O	142.136	143.143	0.143042	n
HMDB31267	3-Nonanone	Endogenous	C9H18O	142.136	143.143	0.143042	n
HMDB31268	Amylpropylketone	Endogenous	C9H18O	142.136	143.143	0.143042	n
HMDB31417	2,6-Dimethyl-4-heptanone	Endogenous	C9H18O	142.136	143.143	0.143042	n
HMDB31684	2-Methyloctanal	Endogenous	C9H18O	142.136	143.143	0.143042	n
HMDB34152	1-Nonen-3-ol	Endogenous	C9H18O	142.136	143.143	0.143042	n
HMDB37304	(í‰Œ±)-2,6-Dimethyl-6-hepten-1-ol	Endogenous	C9H18O	142.136	143.143	0.143042	n
HMDB40581	(Z)-6-Nonen-1-ol	Endogenous	C9H18O	142.136	143.143	0.143042	n
HMDB41498	2-Nonen-1-ol	Endogenous	C9H18O	142.136	143.143	0.143042	n
HMDB41499	(Z)-2-Nonen-1-ol	Endogenous	C9H18O	142.136	143.143	0.143042	n
HMDB41601	(E)-3-Nonen-1-ol	Endogenous	C9H18O	142.136	143.143	0.143042	n
HMDB31730	3,5,5-Trimethylhexanal	Food	C9H18O	142.136	143.143	0.143042	n
HMDB31450	N-Decane	Endogenous	C10H22	142.172	143.179	0.179427	n
HMDB32493	2-Propionyl-2-thiazoline	Endogenous	C6H9NOS	143.04	144.048	0.0477612	n
HMDB34882	5-Acetyl-2,3-dihydro-1,4-thiazine	Food	C6H9NOS	143.04	144.048	0.0477612	n
HMDB38439	(-)-5-(2-Propenyl)-2-oxazolidinethione	Food	C6H9NOS	143.04	144.048	0.0477612	n
HMDB41084	Raphanusamide	Food	C6H9NOS	143.04	144.048	0.0477612	n
HMDB00894	Vinylacetylglycine	Endogenous	C6H9NO3	143.058	144.066	0.0655198	n
HMDB32161	Acrylamide-acrylicacidresin	Endogenous	C6H9NO3	143.058	144.066	0.0655198	n
HMDB33115	6-Methylquinoline	Food	C10H9N	143.073	144.081	0.0807759	n
HMDB37176	2-Ethyl-2,5-dihydro-4,5-dimethylthiazole	Food	C7H13NS	143.077	144.084	0.0841467	n
HMDB38432	1-Isothiocyanatohexane	Food	C7H13NS	143.077	144.084	0.0841467	n
HMDB38435	1-Isothiocyanato-4-methylpentane	Food	C7H13NS	143.077	144.084	0.0841467	n
HMDB04827	Prolinebetaine	Endogenous	C7H13NO2	143.095	144.102	0.101905	n
HMDB30410	L-2-Amino-3-methylenehexanoicacid	Endogenous	C7H13NO2	143.095	144.102	0.101905	n
HMDB38949	3beta,6beta-Dihydroxynortropane	Food	C7H13NO2	143.095	144.102	0.101905	n
HMDB12925	Dehydrospermidine	Endogenous	C7H17N3	143.142	144.15	0.149524	n
HMDB32545	Tripropylamine	Endogenous	C9H21N	143.167	144.175	0.174676	n
HMDB41810	4-Chlorocatechol	Endogenous	C6H5ClO2	143.998	145.005	0.00508371	n
HMDB32429	3-(Methylthio)methylthiophene	Endogenous	C6H8S2	144.007	145.014	0.0140182	n
HMDB34901	2-Vinyl-4H-1,3-dithiine	Food	C6H8S2	144.007	145.014	0.0140182	n
HMDB40259	2-Methyl-5-(methylthio)thiophene	Food	C6H8S2	144.007	145.014	0.0140182	n
HMDB00393	3-Hexenedioicacid	Endogenous	C6H8O4	144.042	145.05	0.0495353	n
HMDB00522	3-Methylglutaconicacid	Endogenous	C6H8O4	144.042	145.05	0.0495353	n
HMDB02266	(E)-2-Methylglutaconicacid	Endogenous	C6H8O4	144.042	145.05	0.0495353	n
HMDB13311	trans-2-Hexenedioicacid	Endogenous	C6H8O4	144.042	145.05	0.0495353	n
HMDB29171	3-Hydroxyadipicacid3,6-lactone	Endogenous	C6H8O4	144.042	145.05	0.0495353	n
HMDB31257	Dimethylfumarate	Endogenous	C6H8O4	144.042	145.05	0.0495353	n
HMDB36232	Maleicacidhomopolymer	Endogenous	C6H8O4	144.042	145.05	0.0495353	n
HMDB40207	Ethylhydrogenfumarate	Endogenous	C6H8O4	144.042	145.05	0.0495353	n
HMDB41946	N-Nitrosoproline	Endogenous	C5H8N2O3	144.053	145.061	0.0607687	n
HMDB06215	Naphthaleneepoxide	Endogenous	C10H8O	144.058	145.065	0.0647915	n
HMDB12138	1-Naphthol	Endogenous	C10H8O	144.058	145.065	0.0647915	n
HMDB12322	2-Naphthol	Endogenous	C10H8O	144.058	145.065	0.0647915	n
HMDB31001	(Z)-2-Decene-4,6,8-triyn-1-ol	Endogenous	C10H8O	144.058	145.065	0.0647915	n
HMDB31698	S-(3-Methyl-2-butenyl)ethanethioate	Endogenous	C7H12OS	144.061	145.068	0.0681623	n
HMDB41941	N,N'-dinitrosopiperazine	Endogenous	C4H8N4O2	144.065	145.072	0.0720021	n
HMDB33178	5-Methylquinoxaline	Food	C9H8N2	144.069	145.076	0.0760249	n
HMDB34175	2-Aminoquinoline	Food	C9H8N2	144.069	145.076	0.0760249	n
HMDB01988	4-Hydroxycyclohexylcarboxylicacid	Endogenous	C7H12O3	144.079	145.086	0.0859208	n
HMDB31176	Tetrahydrofurfurylacetate	Endogenous	C7H12O3	144.079	145.086	0.0859208	n
HMDB37114	Methyl(R)-3-methyl-2-oxopentanoate	Endogenous	C7H12O3	144.079	145.086	0.0859208	n
HMDB36594	Botryodiplodin	Food	C7H12O3	144.079	145.086	0.0859208	n
HMDB40433	Ethyllevulinate	Food	C7H12O3	144.079	145.086	0.0859208	n
HMDB00482	Caprylicacid	Endogenous	C8H16O2	144.115	145.122	0.122306	n
HMDB29980	Hexylacetate	Endogenous	C8H16O2	144.115	145.122	0.122306	n
HMDB30368	(3R,5Z)-5-Octene-1,3-diol	Endogenous	C8H16O2	144.115	145.122	0.122306	n
HMDB31230	2-Ethylhexanoicacid	Endogenous	C8H16O2	144.115	145.122	0.122306	n
HMDB31290	1-Hydroxy-3-octanone	Endogenous	C8H16O2	144.115	145.122	0.122306	n
HMDB31478	Methylheptanoate	Endogenous	C8H16O2	144.115	145.122	0.122306	n
HMDB31579	Ethyl(í‰Œ±)-2-methylpentanoate	Endogenous	C8H16O2	144.115	145.122	0.122306	n
HMDB31587	2-Methylheptanoicacid	Endogenous	C8H16O2	144.115	145.122	0.122306	n
HMDB31588	6-Methylheptanoicacid	Endogenous	C8H16O2	144.115	145.122	0.122306	n
HMDB31596	Methyl5-methylhexanoate	Endogenous	C8H16O2	144.115	145.122	0.122306	n
HMDB31638	Pentylpropanoate	Endogenous	C8H16O2	144.115	145.122	0.122306	n
HMDB31703	2-Ethylbutylacetate	Endogenous	C8H16O2	144.115	145.122	0.122306	n
HMDB32046	Isopropyl3-methylbutanoate	Endogenous	C8H16O2	144.115	145.122	0.122306	n
HMDB32047	Propyl3-methylbutanoate	Endogenous	C8H16O2	144.115	145.122	0.122306	n
HMDB32203	cis-andtrans-2-Isobutyl-4-methyl-1,3-dioxolane	Endogenous	C8H16O2	144.115	145.122	0.122306	n
HMDB32225	1,1-Dimethoxy-trans-2-hexene	Endogenous	C8H16O2	144.115	145.122	0.122306	n
HMDB32272	Ethyl4-methylpentanoate	Endogenous	C8H16O2	144.115	145.122	0.122306	n
HMDB32335	3-Hydroxy-2-octanone	Endogenous	C8H16O2	144.115	145.122	0.122306	n
HMDB32551	Valeraldehydepropyleneglycolacetal	Endogenous	C8H16O2	144.115	145.122	0.122306	n
HMDB34161	2-Methylpropylbutanoate	Endogenous	C8H16O2	144.115	145.122	0.122306	n
HMDB34234	Ethyl(í‰Œ±)-3-methylpentanoate	Endogenous	C8H16O2	144.115	145.122	0.122306	n
HMDB36165	3-(Hydroxymethyl)-2-heptanone	Endogenous	C8H16O2	144.115	145.122	0.122306	n
HMDB39217	Isopropyl2-methylbutanoate	Endogenous	C8H16O2	144.115	145.122	0.122306	n
HMDB39620	Butylbutyrate	Endogenous	C8H16O2	144.115	145.122	0.122306	n
HMDB40209	Ethylhexanoate	Endogenous	C8H16O2	144.115	145.122	0.122306	n
HMDB40296	Propylpentanoate	Endogenous	C8H16O2	144.115	145.122	0.122306	n
HMDB40298	Ethyl2-ethylbutanoate	Endogenous	C8H16O2	144.115	145.122	0.122306	n
HMDB34164	3-Methylbutylpropanoate	Food	C8H16O2	144.115	145.122	0.122306	n
HMDB34459	Heptylformate	Food	C8H16O2	144.115	145.122	0.122306	n
HMDB35457	(í‰Œ±)-5-Hydroxy-4-octanone	Food	C8H16O2	144.115	145.122	0.122306	n
HMDB40251	Butylisobutyrate	Food	C8H16O2	144.115	145.122	0.122306	n
HMDB40252	Isobutylisobutyrate	Food	C8H16O2	144.115	145.122	0.122306	n
HMDB02284	N-Acetylcadaverine	Endogenous	C7H16N2O	144.126	145.134	0.13354	n
HMDB12135	1-(3-Aminopropyl)-4-aminobutanal	Endogenous	C7H16N2O	144.126	145.134	0.13354	n
HMDB31505	Homoagmatine	Endogenous	C6H16N4	144.137	145.145	0.144773	n
HMDB39252	N6-Methylagmatine	Food	C6H16N4	144.137	145.145	0.144773	n
HMDB31153	Diisobutylcarbinol	Endogenous	C9H20O	144.151	145.159	0.158692	n
HMDB31198	(í‰Œ±)-3,5,5-Trimethyl-1-hexanol	Endogenous	C9H20O	144.151	145.159	0.158692	n
HMDB31265	1-Nonanol	Endogenous	C9H20O	144.151	145.159	0.158692	n
HMDB31732	3-Nonanol	Endogenous	C9H20O	144.151	145.159	0.158692	n
HMDB33916	2-Nonanol	Endogenous	C9H20O	144.151	145.159	0.158692	n
HMDB31004	Diatretin2	Endogenous	C8H3NO2	145.016	146.024	0.0236549	n
HMDB01552	2-Keto-glutaramicacid	Endogenous	C5H7NO4	145.038	146.045	0.0447843	n
HMDB29737	1H-Indole-3-carboxaldehyde	Endogenous	C9H7NO	145.053	146.06	0.0600405	n
HMDB00730	Isobutyrylglycine	Endogenous	C6H11NO3	145.074	146.081	0.0811698	n
HMDB00808	N-Butyrylglycine	Endogenous	C6H11NO3	145.074	146.081	0.0811698	n
HMDB01263	Allysine	Endogenous	C6H11NO3	145.074	146.081	0.0811698	n
HMDB03681	4-Acetamidobutanoicacid	Endogenous	C6H11NO3	145.074	146.081	0.0811698	n
HMDB12131	(S)-5-Amino-3-oxohexanoate	Endogenous	C6H11NO3	145.074	146.081	0.0811698	n
HMDB12151	2-Keto-6-aminocaproate	Endogenous	C6H11NO3	145.074	146.081	0.0811698	n
HMDB29426	L-trans-5-Hydroxy-2-piperidinecarboxylicacid	Endogenous	C6H11NO3	145.074	146.081	0.0811698	n
HMDB29425	L-cis-4-(Hydroxymethyl)-2-pyrrolidinecarboxylicacid	Food	C6H11NO3	145.074	146.081	0.0811698	n
HMDB03464	4-Guanidinobutanoicacid	Endogenous	C5H11N3O2	145.085	146.092	0.0924032	n
HMDB32967	2,4-Dimethyl-1H-indole	Food	C10H11N	145.089	146.096	0.096426	n
HMDB40116	(í‰Œ±)-2-Butylthiazolidine	Food	C7H15NS	145.093	146.1	0.0997968	n
HMDB40117	(í‰Œ±)-2-(2-Methylpropyl)thiazolidine	Food	C7H15NS	145.093	146.1	0.0997968	n
HMDB06831	3-Dehydroxycarnitine	Endogenous	C7H15NO2	145.11	146.118	0.117555	n
HMDB01257	Spermidine	Endogenous	C7H19N3	145.158	146.165	0.165174	n
HMDB00208	Oxoglutaricacid	Endogenous	C5H6O5	146.022	147.029	0.0287999	n
HMDB13701	3-Oxoglutaricacid	Endogenous	C5H6O5	146.022	147.029	0.0287999	n
HMDB33966	Di-2-propenyldisulfide,9CI	Food	C6H10S2	146.022	147.03	0.0296683	n
HMDB41390	(E,E)-Di-1-propenyldisulfide	Food	C6H10S2	146.022	147.03	0.0296683	n
HMDB41393	(E)-1-Propenyl2-propenyldisulfide	Food	C6H10S2	146.022	147.03	0.0296683	n
HMDB32938	Chromone	Food	C9H6O2	146.037	147.044	0.044056	n
HMDB33183	2-Benzofurancarboxaldehyde	Food	C9H6O2	146.037	147.044	0.044056	n
HMDB40237	Dihydro-2-methoxy-2-methyl-3(2H)-thiophenone	Food	C6H10O2S	146.04	147.047	0.0474269	n
HMDB00422	2-Methylglutaricacid	Endogenous	C6H10O4	146.058	147.065	0.0651854	n
HMDB00752	Methylglutaricacid	Endogenous	C6H10O4	146.058	147.065	0.0651854	n
HMDB00858	Monomethylglutaricacid	Endogenous	C6H10O4	146.058	147.065	0.0651854	n
HMDB02074	2,2-Dimethylsuccinicacid	Endogenous	C6H10O4	146.058	147.065	0.0651854	n
HMDB06900	(S)-2-Aceto-2-hydroxybutanoicacid	Endogenous	C6H10O4	146.058	147.065	0.0651854	n
HMDB33837	Dimethylsuccinate	Food	C6H10O4	146.058	147.065	0.0651854	n
HMDB02173	Solerol	Plant	C6H10O4	146.058	147.065	0.0651854	n
HMDB00641	L-Glutamine	Endogenous	C5H10N2O3	146.069	147.076	0.0764188	n
HMDB02031	Ureidoisobutyricacid	Endogenous	C5H10N2O3	146.069	147.076	0.0764188	n
HMDB03423	D-Glutamine	Endogenous	C5H10N2O3	146.069	147.076	0.0764188	n
HMDB06899	Alanylglycine	Endogenous	C5H10N2O3	146.069	147.076	0.0764188	n
HMDB28687	Alanyl-Glycine	Endogenous	C5H10N2O3	146.069	147.076	0.0764188	n
HMDB29602	4-Phenyl-2-butenal	Endogenous	C10H10O	146.073	147.08	0.0804415	n
HMDB29640	3-(4-Methylphenyl)-2-propenal	Endogenous	C10H10O	146.073	147.08	0.0804415	n
HMDB31566	2-Methyl-3-phenyl-2-propenal	Endogenous	C10H10O	146.073	147.08	0.0804415	n
HMDB31617	Benzylideneacetone	Endogenous	C10H10O	146.073	147.08	0.0804415	n
HMDB35925	4-(1-Methylethenyl)benzaldehyde	Endogenous	C10H10O	146.073	147.08	0.0804415	n
HMDB31619	2-Phenyl-2-butenal	Food	C10H10O	146.073	147.08	0.0804415	n
HMDB33176	2,3-Dimethylbenzofuran	Food	C10H10O	146.073	147.08	0.0804415	n
HMDB37621	4-Methyl-4-(methylthio)-2-pentanone	Food	C7H14OS	146.077	147.084	0.0838124	n
HMDB39465	S-Methylhexanethioate	Food	C7H14OS	146.077	147.084	0.0838124	n
HMDB39468	S-Methyl4-methylpentanethioate	Food	C7H14OS	146.077	147.084	0.0838124	n
HMDB40186	3-(Methylthio)hexanal	Food	C7H14OS	146.077	147.084	0.0838124	n
HMDB03701	Dimethylbenzimidazole	Endogenous	C9H10N2	146.084	147.092	0.0916749	n
HMDB29740	1H-Indole-3-methanamine	Endogenous	C9H10N2	146.084	147.092	0.0916749	n
HMDB30386	Myosmine	Endogenous	C9H10N2	146.084	147.092	0.0916749	n
HMDB30906	1,4-Dimethylpyrrolo[1,2-a]pyrazine	Endogenous	C9H10N2	146.084	147.092	0.0916749	n
HMDB30907	3,4-Dimethylpyrrolo[1,2-a]pyrazine	Endogenous	C9H10N2	146.084	147.092	0.0916749	n
HMDB30908	1,3-Dimethylpyrrolo[1,2-a]pyrazine	Endogenous	C9H10N2	146.084	147.092	0.0916749	n
HMDB02207	3-Hydroxyisoheptanoicacid	Endogenous	C7H14O3	146.094	147.102	0.101571	n
HMDB32269	(+/-)-Ethyl2-hydroxy-2-methylbutyrate	Endogenous	C7H14O3	146.094	147.102	0.101571	n
HMDB36231	MethylDL-Leucate	Endogenous	C7H14O3	146.094	147.102	0.101571	n
HMDB39407	Methyl(í‰Œ±)-3-hydroxyhexanoate	Food	C7H14O3	146.094	147.102	0.101571	n
HMDB40254	Butyllactate	Food	C7H14O3	146.094	147.102	0.101571	n
HMDB03405	D-Lysine	Endogenous	C6H14N2O2	146.106	147.113	0.112804	n
HMDB12114	(3S)-3,6-Diaminohexanoate	Endogenous	C6H14N2O2	146.106	147.113	0.112804	n
HMDB12115	(3S,5S)-3,5-Diaminohexanoate	Endogenous	C6H14N2O2	146.106	147.113	0.112804	n
HMDB31660	Dibutylsulfide	Endogenous	C8H18S	146.113	147.12	0.120198	n
HMDB41477	2-Ethyl-1-hexanethiol	Food	C8H18S	146.113	147.12	0.120198	n
HMDB00895	Acetylcholine	Endogenous	C7H16NO2	146.118	147.125	0.12538	n
HMDB13811	1-Nitroheptane	Endogenous	C7H16NO2	146.118	147.125	0.12538	n
HMDB29359	(R)-1,3-Octanediol	Endogenous	C8H18O2	146.131	147.138	0.137956	n
HMDB37635	xi-1-Ethoxy-1-butoxyethane	Food	C8H18O2	146.131	147.138	0.137956	n
HMDB38679	1-Methoxy-1-pentyloxyethane	Food	C8H18O2	146.131	147.138	0.137956	n
HMDB34370	Ibervirin	Food	C5H9NS2	147.018	148.025	0.0249173	n
HMDB06779	Indole-5,6-quinone	Endogenous	C8H5NO2	147.032	148.039	0.039305	n
HMDB30481	Agrocybin	Endogenous	C8H5NO2	147.032	148.039	0.039305	n
HMDB00148	L-Glutamicacid	Endogenous	C5H9NO4	147.053	148.06	0.0604344	n
HMDB02931	N-Acetylserine	Endogenous	C5H9NO4	147.053	148.06	0.0604344	n
HMDB03011	O-Acetylserine	Endogenous	C5H9NO4	147.053	148.06	0.0604344	n
HMDB06556	L-4-Hydroxyglutamatesemialdehyde	Endogenous	C5H9NO4	147.053	148.06	0.0604344	n
HMDB03339	D-Glutamicacid	Food	C5H9NO4	147.053	148.06	0.0604344	n
HMDB33550	3-(Carboxymethylamino)propanoicacid	Food	C5H9NO4	147.053	148.06	0.0604344	n
HMDB02393	N-Methyl-D-asparticacid		C5H9NO4	147.053	148.06	0.0604344	n
HMDB30204	1-(2-Furanylmethyl)-1H-pyrrole	Endogenous	C9H9NO	147.068	148.076	0.0756905	n
HMDB40009	4-(2-Furanylmethylene)-3,4-dihydro-2H-pyrrole	Food	C9H9NO	147.068	148.076	0.0756905	n
HMDB40011	3-(2-Furanylmethyl)-1H-pyrrole	Food	C9H9NO	147.068	148.076	0.0756905	n
HMDB05785	Indole-3-carbinol	Plant	C9H9NO	147.068	148.076	0.0756905	n
HMDB29449	(2R,3R,4R)-2-Amino-4-hydroxy-3-methylpentanoicacid	Endogenous	C6H13NO3	147.09	148.097	0.0968199	n
HMDB33453	Fagomine	Food	C6H13NO3	147.09	148.097	0.0968199	n
HMDB29709	5,6,7,8-Tetrahydro-4-methylquinoline	Endogenous	C10H13N	147.105	148.112	0.112076	n
HMDB30346	(S)-Actinidine	Endogenous	C10H13N	147.105	148.112	0.112076	n
HMDB02050	Dihydroxyfumaricacid	Endogenous	C4H4O6	148.001	149.008	0.00806446	n
HMDB39797	Dihydro-4-mercapto-5-methyl-3(2H)-thiophenone	Food	C5H8OS2	148.002	149.009	0.00893286	n
HMDB40230	3-Acetyl-1,2-dithiolane	Food	C5H8OS2	148.002	149.009	0.00893286	n
HMDB01553	2-Oxo-4-methylthiobutanoicacid	Endogenous	C5H8O3S	148.019	149.027	0.0266914	n
HMDB00428	3-Hydroxyglutaricacid	Endogenous	C5H8O5	148.037	149.044	0.04445	n
HMDB00606	D-2-Hydroxyglutaricacid	Endogenous	C5H8O5	148.037	149.044	0.04445	n
HMDB00694	L-2-Hydroxyglutaricacid	Endogenous	C5H8O5	148.037	149.044	0.04445	n
HMDB01900	Ribonolactone	Endogenous	C5H8O5	148.037	149.044	0.04445	n
HMDB11676	D-Xylono-1,5-lactone	Endogenous	C5H8O5	148.037	149.044	0.04445	n
HMDB00426	Citramalicacid	Microbial	C5H8O5	148.037	149.044	0.04445	n
HMDB33912	2-Propenylpropyldisulfide	Food	C6H12S2	148.038	149.045	0.0453184	n
HMDB38890	Methyl3-methyl-1-butenyldisulfide	Food	C6H12S2	148.038	149.045	0.0453184	n
HMDB41392	1-Propenylpropyldisulfide	Food	C6H12S2	148.038	149.045	0.0453184	n
HMDB32332	Hydroxylatedlecithin	Endogenous	C4H8N2O4	148.048	149.056	0.0556834	n
HMDB00567	Cinnamicacid	Endogenous	C9H8O2	148.052	149.06	0.0597061	n
HMDB00930	trans-Cinnamicacid	Endogenous	C9H8O2	148.052	149.06	0.0597061	n
HMDB31725	(E)-3-(2-Hydroxyphenyl)-2-propenal	Endogenous	C9H8O2	148.052	149.06	0.0597061	n
HMDB32947	Di-2-furanylmethane	Food	C9H8O2	148.052	149.06	0.0597061	n
HMDB35243	1-Phenyl-1,2-propanedione	Food	C9H8O2	148.052	149.06	0.0597061	n
HMDB36626	3,4-Dihydro-2H-1-benzopyran-2-one	Food	C9H8O2	148.052	149.06	0.0597061	n
HMDB40986	(E)-3-(4-Hydroxyphenyl)-2-propenal	Food	C9H8O2	148.052	149.06	0.0597061	n
HMDB31717	3-(Methylthio)propylacetate	Endogenous	C6H12O2S	148.056	149.063	0.0630769	n
HMDB32271	Ethyl3-mercaptobutyrate	Endogenous	C6H12O2S	148.056	149.063	0.0630769	n
HMDB32410	Methyl3-(methylthio)butanoate	Endogenous	C6H12O2S	148.056	149.063	0.0630769	n
HMDB32495	Propyl2-mercaptopropionate	Endogenous	C6H12O2S	148.056	149.063	0.0630769	n
HMDB37619	Methyl4-(methylthio)butyrate	Endogenous	C6H12O2S	148.056	149.063	0.0630769	n
HMDB38299	Methylthiomethylbutyrate	Endogenous	C6H12O2S	148.056	149.063	0.0630769	n
HMDB40413	Ethyl3-(methylthio)propanoate	Endogenous	C6H12O2S	148.056	149.063	0.0630769	n
HMDB41306	Methyl2-(methylthio)butyrate	Endogenous	C6H12O2S	148.056	149.063	0.0630769	n
HMDB36193	3-Mercapto-3-methylbutylformate	Food	C6H12O2S	148.056	149.063	0.0630769	n
HMDB39653	2,4,6-Trimethyl-1,3,5-dioxathiane	Food	C6H12O2S	148.056	149.063	0.0630769	n
HMDB00227	Mevalonicacid	Endogenous	C6H12O4	148.074	149.081	0.0808355	n
HMDB12140	(R)2,3-Dihydroxy-3-methylvalerate	Endogenous	C6H12O4	148.074	149.081	0.0808355	n
HMDB31639	Glycerol1-propanoate	Endogenous	C6H12O4	148.074	149.081	0.0808355	n
HMDB30837	Anethole	Endogenous	C10H12O	148.089	149.096	0.0960916	n
HMDB31616	4-Phenyl-3-buten-2-ol	Endogenous	C10H12O	148.089	149.096	0.0960916	n
HMDB32014	2,3,6-Trimethylbenzaldehyde	Endogenous	C10H12O	148.089	149.096	0.0960916	n
HMDB32015	Durylaldehyde	Endogenous	C10H12O	148.089	149.096	0.0960916	n
HMDB32016	2,4,6-Trimethylbenzaldehyde	Endogenous	C10H12O	148.089	149.096	0.0960916	n
HMDB32017	3,4,5-Trimethylbenzaldehyde	Endogenous	C10H12O	148.089	149.096	0.0960916	n
HMDB32140	2',4'-Dimethylacetophenone	Endogenous	C10H12O	148.089	149.096	0.0960916	n
HMDB33382	2-(4-Methylphenyl)propanal	Endogenous	C10H12O	148.089	149.096	0.0960916	n
HMDB34121	1-Methoxy-4-(2-propenyl)benzene	Food	C10H12O	148.089	149.096	0.0960916	n
HMDB40153	R-3-(Methylthio)-1-hexanol	Food	C7H16OS	148.092	149.099	0.0994624	n
HMDB34892	3-Ethyl-5-methyl-2-vinylpyrazine	Food	C9H12N2	148.1	149.107	0.107325	n
HMDB36142	6,7-Dihydro-2,3-dimethyl-5H-cyclopentapyrazine	Food	C9H12N2	148.1	149.107	0.107325	n
HMDB39831	6,7-Dihydro-2,5-dimethyl-5H-cyclopentapyrazine	Food	C9H12N2	148.1	149.107	0.107325	n
HMDB39832	6,7-Dihydro-2,6-dimethyl-5H-cyclopentapyrazine	Food	C9H12N2	148.1	149.107	0.107325	n
HMDB39983	2,5-Dimethyl-3-(2-propenyl)pyrazine	Food	C9H12N2	148.1	149.107	0.107325	n
HMDB39984	3,5-Dimethyl-2-(2-propenyl)pyrazine	Food	C9H12N2	148.1	149.107	0.107325	n
HMDB39985	2,3-Dimethyl-5-(2-propenyl)pyrazine	Food	C9H12N2	148.1	149.107	0.107325	n
HMDB39986	2,5-Dimethyl-3-(1-propenyl)pyrazine	Food	C9H12N2	148.1	149.107	0.107325	n
HMDB39987	3,5-Dimethyl-2-(1-propenyl)pyrazine	Food	C9H12N2	148.1	149.107	0.107325	n
HMDB39988	2,3-Dimethyl-5-(1-propenyl)pyrazine	Food	C9H12N2	148.1	149.107	0.107325	n
HMDB33001	2-Methylbenzothiazole	Food	C8H7NS	149.03	150.037	0.0371965	n
HMDB33969	Benzylisothiocyanate	Food	C8H7NS	149.03	150.037	0.0371965	n
HMDB34273	Benzylthiocyanate	Food	C8H7NS	149.03	150.037	0.0371965	n
HMDB39817	Dihydro-4,6-dimethyl-4H-1,3,5-dithiazine	Food	C5H11NS2	149.033	150.041	0.0405673	n
HMDB29398	(3-Nitroamino)alanine	Endogenous	C3H7N3O4	149.044	150.051	0.0509323	n
HMDB04058	5,6-Dihydroxyindole	Endogenous	C8H7NO2	149.048	150.055	0.0549551	n
HMDB33951	Racemethionine	Food	C5H11NO2S	149.051	150.058	0.0583259	n
HMDB02099	6-Methyladenine	Endogenous	C6H7N5	149.07	150.077	0.0774218	n
HMDB11599	1-Methyladenine	Endogenous	C6H7N5	149.07	150.077	0.0774218	n
HMDB11600	3-Methyladenine	Endogenous	C6H7N5	149.07	150.077	0.0774218	n
HMDB11614	7-Methyladenine	Endogenous	C6H7N5	149.07	150.077	0.0774218	n
HMDB30175	Venoterpine	Endogenous	C9H11NO	149.084	150.091	0.0913406	n
HMDB39662	2,3,6,7-Tetrahydrocyclopent[b]azepin-8(1H)-one	Food	C9H11NO	149.084	150.091	0.0913406	n
HMDB40016	2-(2-Furanyl)-3,4,5,6-tetrahydropyridine	Food	C9H11NO	149.084	150.091	0.0913406	n
HMDB40029	2,3-Dihydro-5-methyl-1H-pyrrolizine-7-carboxaldehyde	Food	C9H11NO	149.084	150.091	0.0913406	n
HMDB40043	3-(2-Furanylmethylene)pyrrolidine	Food	C9H11NO	149.084	150.091	0.0913406	n
HMDB40047	2,3-Dihydro-6-methyl-1H-pyrrolizine-5-carboxaldehyde	Food	C9H11NO	149.084	150.091	0.0913406	n
HMDB40050	3,4-Dihydro-5-(5-methyl-2-furanyl)-2H-pyrrole	Food	C9H11NO	149.084	150.091	0.0913406	n
HMDB40051	5-Acetyl-2,3-dihydro-1H-pyrrolizine	Food	C9H11NO	149.084	150.091	0.0913406	n
HMDB32538	Triethanolamine	Endogenous	C6H15NO3	149.105	150.112	0.11247	n
HMDB32243	N,N-Dimethylphenethylamine	Endogenous	C10H15N	149.12	150.128	0.127726	n
HMDB32782	2,6-Diethylaniline	Food	C10H15N	149.12	150.128	0.127726	n
HMDB34886	3-Pentylpyridine	Food	C10H15N	149.12	150.128	0.127726	n
HMDB34893	2-Pentylpyridine	Food	C10H15N	149.12	150.128	0.127726	n
HMDB42032	Thiodiaceticacid	Endogenous	C4H6O4S	149.999	151.006	0.00595597	n
HMDB29715	2-(2-Thienyl)furan	Endogenous	C8H6OS	150.014	151.021	0.0212121	n
HMDB29878	D-Tartaricacid	Endogenous	C4H6O6	150.016	151.024	0.0237145	n
HMDB00956	Tartaricacid	Food	C4H6O6	150.016	151.024	0.0237145	n
HMDB38889	2-Methyl-2-(methyldithio)propanal	Food	C5H10OS2	150.017	151.025	0.0245829	n
HMDB01587	Phenylglyoxylicacid	Endogenous	C8H6O3	150.032	151.039	0.0389707	n
HMDB31515	(E)-8-Hydroxy-2-octene-4,6-diynoicacid	Endogenous	C8H6O3	150.032	151.039	0.0389707	n
HMDB32598	4-Hydroxyphthalide	Endogenous	C8H6O3	150.032	151.039	0.0389707	n
HMDB32612	3,4-Methylenedioxybenzaldehyde	Endogenous	C8H6O3	150.032	151.039	0.0389707	n
HMDB40528	1,4-Benzodioxin-2(3H)-one	Food	C8H6O3	150.032	151.039	0.0389707	n
HMDB37115	(í‰Œ±)-2-Hydroxy-4-(methylthio)butanoicacid	Endogenous	C5H10O3S	150.035	151.042	0.0423415	n
HMDB00098	D-Xylose	Endogenous	C5H10O5	150.053	151.06	0.0601	n
HMDB00283	D-Ribose	Endogenous	C5H10O5	150.053	151.06	0.0601	n
HMDB00366	2-Deoxyribonicacid	Endogenous	C5H10O5	150.053	151.06	0.0601	n
HMDB00621	D-Ribulose	Endogenous	C5H10O5	150.053	151.06	0.0601	n
HMDB00646	L-Arabinose	Endogenous	C5H10O5	150.053	151.06	0.0601	n
HMDB00751	L-Threo-2-pentulose	Endogenous	C5H10O5	150.053	151.06	0.0601	n
HMDB01644	D-Xylulose	Endogenous	C5H10O5	150.053	151.06	0.0601	n
HMDB03371	L-Ribulose	Endogenous	C5H10O5	150.053	151.06	0.0601	n
HMDB12194	Beta-D-ribopyranose	Endogenous	C5H10O5	150.053	151.06	0.0601	n
HMDB12325	Arabinofuranose	Endogenous	C5H10O5	150.053	151.06	0.0601	n
HMDB29941	D-Apiose	Endogenous	C5H10O5	150.053	151.06	0.0601	n
HMDB29942	Arabinose	Endogenous	C5H10O5	150.053	151.06	0.0601	n
HMDB29578	Diisopropyldisulfide	Endogenous	C6H14S2	150.054	151.061	0.0609684	n
HMDB31161	Methylpentyldisulfide	Endogenous	C6H14S2	150.054	151.061	0.0609684	n
HMDB31472	Dipropyldisulfide	Endogenous	C6H14S2	150.054	151.061	0.0609684	n
HMDB31709	1,6-Hexanedithiol	Endogenous	C6H14S2	150.054	151.061	0.0609684	n
HMDB32180	Butylethyldisulfide	Endogenous	C6H14S2	150.054	151.061	0.0609684	n
HMDB32408	Methylisopentyldisulfide	Endogenous	C6H14S2	150.054	151.061	0.0609684	n
HMDB40056	xi-1-(Propylthio)-1-propanethiol	Food	C6H14S2	150.054	151.061	0.0609684	n
HMDB13141	1-Methylhypoxanthine	Endogenous	C6H6N4O	150.054	151.061	0.0614374	n
HMDB03162	7-Methylhypoxanthine		C6H6N4O	150.054	151.061	0.0614374	n
HMDB02222	3-Methylphenylaceticacid	Endogenous	C9H10O2	150.068	151.075	0.0753562	n
HMDB02237	3,4-Dimethylbenzoicacid	Endogenous	C9H10O2	150.068	151.075	0.0753562	n
HMDB03654	4-Coumarylalcohol	Endogenous	C9H10O2	150.068	151.075	0.0753562	n
HMDB11743	2-Phenylpropionate	Endogenous	C9H10O2	150.068	151.075	0.0753562	n
HMDB13744	2-Methoxy-4-vinylphenol	Endogenous	C9H10O2	150.068	151.075	0.0753562	n
HMDB31310	Benzylacetate	Endogenous	C9H10O2	150.068	151.075	0.0753562	n
HMDB32073	o-Tolylacetate	Endogenous	C9H10O2	150.068	151.075	0.0753562	n
HMDB32075	p-Tolylacetate	Endogenous	C9H10O2	150.068	151.075	0.0753562	n
HMDB32569	2'-Methoxyacetophenone	Endogenous	C9H10O2	150.068	151.075	0.0753562	n
HMDB32570	4'-Methoxyacetophenone	Endogenous	C9H10O2	150.068	151.075	0.0753562	n
HMDB32592	2'-Hydroxy-5'-methylacetophenone	Endogenous	C9H10O2	150.068	151.075	0.0753562	n
HMDB32617	Methylphenylacetate	Endogenous	C9H10O2	150.068	151.075	0.0753562	n
HMDB33967	Ethylbenzoate	Food	C9H10O2	150.068	151.075	0.0753562	n
HMDB33970	4-Ethoxybenzaldehyde	Food	C9H10O2	150.068	151.075	0.0753562	n
HMDB37715	1-Phenylethylformate	Food	C9H10O2	150.068	151.075	0.0753562	n
HMDB38355	2-Ethyl-4-(2-furanyl)-2-propenal	Food	C9H10O2	150.068	151.075	0.0753562	n
HMDB40428	2-Phenylethylformate	Food	C9H10O2	150.068	151.075	0.0753562	n
HMDB40925	2-(2-Furanyl)-3-methyl-2-butenal	Food	C9H10O2	150.068	151.075	0.0753562	n
HMDB13704	6-Methylnicotinamide	Endogenous	C8H10N2O	150.079	151.087	0.0865896	n
HMDB29410	2-Acetyl-3-ethylpyrazine	Endogenous	C8H10N2O	150.079	151.087	0.0865896	n
HMDB38513	7,8-Dihydro-3-methylpyrrolo[1,2-a]pyrimidin-2(6H)-one	Food	C8H10N2O	150.079	151.087	0.0865896	n
HMDB39998	2-Acetyl-3,6-dimethylpyrazine	Food	C8H10N2O	150.079	151.087	0.0865896	n
HMDB39999	2-Acetyl-3,5-dimethylpyrazine	Food	C8H10N2O	150.079	151.087	0.0865896	n
HMDB04487	(+)-(S)-Carvone	Endogenous	C10H14O	150.104	151.112	0.111742	n
HMDB29652	2-(4-Methylphenyl)-2-propanol	Endogenous	C10H14O	150.104	151.112	0.111742	n
HMDB31570	2-Methyl-1-phenyl-2-propanol	Endogenous	C10H14O	150.104	151.112	0.111742	n
HMDB31613	4-Phenyl-2-butanol	Endogenous	C10H14O	150.104	151.112	0.111742	n
HMDB31817	Cuminylalcohol	Endogenous	C10H14O	150.104	151.112	0.111742	n
HMDB32063	4-tert-Butylphenol	Endogenous	C10H14O	150.104	151.112	0.111742	n
HMDB32213	2-trans-4-trans-7-cis-Decatrienal	Endogenous	C10H14O	150.104	151.112	0.111742	n
HMDB32626	1-Methoxy-4-propylbenzene	Endogenous	C10H14O	150.104	151.112	0.111742	n
HMDB34846	2-(4-Methylphenyl)-1-propanol	Endogenous	C10H14O	150.104	151.112	0.111742	n
HMDB34921	Teresantalal	Endogenous	C10H14O	150.104	151.112	0.111742	n
HMDB35089	(R)-Carvone	Endogenous	C10H14O	150.104	151.112	0.111742	n
HMDB35172	2,6,6-Trimethyl-1,4-cyclohexadiene-1-carboxaldehyde	Endogenous	C10H14O	150.104	151.112	0.111742	n
HMDB35591	3-Caren-5-one	Endogenous	C10H14O	150.104	151.112	0.111742	n
HMDB35761	(-)-Pinocarvone	Endogenous	C10H14O	150.104	151.112	0.111742	n
HMDB35770	5-Isopropyl-2-methylphenol	Endogenous	C10H14O	150.104	151.112	0.111742	n
HMDB35824	Carvone	Endogenous	C10H14O	150.104	151.112	0.111742	n
HMDB36061	Safranal	Endogenous	C10H14O	150.104	151.112	0.111742	n
HMDB36070	1-Acetyl-4-isopropenylcyclopentene	Endogenous	C10H14O	150.104	151.112	0.111742	n
HMDB36999	Piperitenone	Endogenous	C10H14O	150.104	151.112	0.111742	n
HMDB37561	Lindenether	Endogenous	C10H14O	150.104	151.112	0.111742	n
HMDB38913	4,6-Decadiyn-1-ol	Endogenous	C10H14O	150.104	151.112	0.111742	n
HMDB33544	(2E,4Z,7Z)-2,4,7-Decatrienal	Food	C10H14O	150.104	151.112	0.111742	n
HMDB35250	Myrtenal	Food	C10H14O	150.104	151.112	0.111742	n
HMDB36089	(R)-Menthofuran	Food	C10H14O	150.104	151.112	0.111742	n
HMDB03647	Perillylaldehyde	Plant	C10H14O	150.104	151.112	0.111742	n
HMDB31841	2,5-Dimethyl-3-propylpyrazine	Endogenous	C9H14N2	150.116	151.123	0.122975	n
HMDB32946	3,5-Diethyl-2-methylpyrazine	Food	C9H14N2	150.116	151.123	0.122975	n
HMDB36132	2,5-Diethyl-3-methylpyrazine	Food	C9H14N2	150.116	151.123	0.122975	n
HMDB36174	2-Methyl-3-(2-methylpropyl)pyrazine	Food	C9H14N2	150.116	151.123	0.122975	n
HMDB39995	3,5-Dimethyl-2-propylpyrazine	Food	C9H14N2	150.116	151.123	0.122975	n
HMDB39996	2,3-Dimethyl-5-propylpyrazine	Food	C9H14N2	150.116	151.123	0.122975	n
HMDB41345	2,3-Diethyl-5-methylpyrazine	Food	C9H14N2	150.116	151.123	0.122975	n
HMDB30944	Cystophorene	Endogenous	C11H18	150.141	151.148	0.148127	n
HMDB35792	(E)-4,8-Dimethyl-1,3,7-nonatriene	Endogenous	C11H18	150.141	151.148	0.148127	n
HMDB34413	1,2-Benzisothiazol-3(2H)-one	Food	C7H5NOS	151.009	152.016	0.0164611	n
HMDB40578	4-Thiocyanatophenol	Food	C7H5NOS	151.009	152.016	0.0164611	n
HMDB29432	(S)C(S)S-S-Methylcysteinesulfoxide	Endogenous	C4H9NO3S	151.03	152.038	0.0375904	n
HMDB00132	Guanine	Endogenous	C5H5N5O	151.049	152.057	0.0566864	n
HMDB00403	2-Hydroxyadenine	Endogenous	C5H5N5O	151.049	152.057	0.0566864	n
HMDB00542	8-Hydroxyadenine	Endogenous	C5H5N5O	151.049	152.057	0.0566864	n
HMDB02210	2-Phenylglycine	Endogenous	C8H9NO2	151.063	152.071	0.0706051	n
HMDB12992	Leukoaminochrome	Endogenous	C8H9NO2	151.063	152.071	0.0706051	n
HMDB29703	Methyl2-aminobenzoate	Endogenous	C8H9NO2	151.063	152.071	0.0706051	n
HMDB32609	2-(Methylamino)benzoicacid	Endogenous	C8H9NO2	151.063	152.071	0.0706051	n
HMDB33903	3alpha,4,7,7alpha-Tetrahydro-1H-isoindole-1,3(2H)-dione	Food	C8H9NO2	151.063	152.071	0.0706051	n
HMDB01387	N-Methylphenylethanolamine	Endogenous	C9H13NO	151.1	152.107	0.106991	n
HMDB03633	N-Methyltyramine	Endogenous	C9H13NO	151.1	152.107	0.106991	n
HMDB39658	1,2,3,4,5,6-Hexahydro-5-methyl-7H-cyclopenta[b]pyridin-7-one	Endogenous	C9H13NO	151.1	152.107	0.106991	n
HMDB39659	1,2,3,4,5,6-Hexahydro-6-methyl-7H-cyclopenta[b]pyridin-7-one	Food	C9H13NO	151.1	152.107	0.106991	n
HMDB39663	2,3,4,5,6,7-Hexahydrocyclopent[b]azepin-8(1H)-one	Food	C9H13NO	151.1	152.107	0.106991	n
HMDB39674	2-(1-Pyrrolidinyl)-2-cyclopenten-1-one	Food	C9H13NO	151.1	152.107	0.106991	n
HMDB39835	2-(2-Furanyl)piperidine	Food	C9H13NO	151.1	152.107	0.106991	n
HMDB40037	1-Furfurylpyrrolidine	Food	C9H13NO	151.1	152.107	0.106991	n
HMDB40039	2-Acetyl-3-ethylidene-3,4,5,6-tetrahydropyridine	Food	C9H13NO	151.1	152.107	0.106991	n
HMDB40044	2-(5-Methyl-2-furanyl)pyrrolidine	Food	C9H13NO	151.1	152.107	0.106991	n
HMDB33670	1,4-Dithiane-2,5-diol	Food	C4H8O2S2	151.997	153.004	0.00384748	n
HMDB35716	Dihydroasparagusicacid	Food	C4H8O2S2	151.997	153.004	0.00384748	n
HMDB29694	S-Methylbenzenecarbothioate	Endogenous	C8H8OS	152.03	153.037	0.0368622	n
HMDB01182	6,8-Dihydroxypurine	Endogenous	C5H4N4O2	152.033	153.041	0.040702	n
HMDB41565	5,7-Dihydro-2-methylthieno[3,4-d]pyrimidine	Food	C7H8N2S	152.041	153.048	0.0480956	n
HMDB00669	Ortho-Hydroxyphenylaceticacid	Endogenous	C8H8O3	152.047	153.055	0.0546207	n
HMDB00703	Mandelicacid	Endogenous	C8H8O3	152.047	153.055	0.0546207	n
HMDB01101	p-Anisicacid	Endogenous	C8H8O3	152.047	153.055	0.0546207	n
HMDB03791	3,4-Dihydroxyphenylacetaldehyde	Endogenous	C8H8O3	152.047	153.055	0.0546207	n
HMDB04815	4-Hydroxy-3-methylbenzoicacid	Endogenous	C8H8O3	152.047	153.055	0.0546207	n
HMDB12308	Vanillin	Endogenous	C8H8O3	152.047	153.055	0.0546207	n
HMDB29657	2,4'-Dihydroxyacetophenone	Endogenous	C8H8O3	152.047	153.055	0.0546207	n
HMDB29658	2',3'-Dihydroxyacetophenone	Endogenous	C8H8O3	152.047	153.055	0.0546207	n
HMDB29659	2',4'-Dihydroxyacetophenone	Endogenous	C8H8O3	152.047	153.055	0.0546207	n
HMDB29660	2',6'-Dihydroxyacetophenone	Endogenous	C8H8O3	152.047	153.055	0.0546207	n
HMDB29661	3',4'-Dihydroxyacetophenone	Endogenous	C8H8O3	152.047	153.055	0.0546207	n
HMDB29662	3',5'-Dihydroxyacetophenone	Endogenous	C8H8O3	152.047	153.055	0.0546207	n
HMDB31609	Phenoxyaceticacid	Endogenous	C8H8O3	152.047	153.055	0.0546207	n
HMDB32399	Methylfurfuracrylate	Endogenous	C8H8O3	152.047	153.055	0.0546207	n
HMDB32572	Methylparaben	Endogenous	C8H8O3	152.047	153.055	0.0546207	n
HMDB32594	2-(Hydroxymethyl)benzoicacid	Endogenous	C8H8O3	152.047	153.055	0.0546207	n
HMDB32604	2-Methoxybenzoicacid	Endogenous	C8H8O3	152.047	153.055	0.0546207	n
HMDB32606	3-Methoxybenzoicacid	Endogenous	C8H8O3	152.047	153.055	0.0546207	n
HMDB32629	2',5'-Dihydroxyacetophenone	Endogenous	C8H8O3	152.047	153.055	0.0546207	n
HMDB00020	p-Hydroxyphenylaceticacid	Food	C8H8O3	152.047	153.055	0.0546207	n
HMDB32919	Ethyl2-furanyldiketone	Food	C8H8O3	152.047	153.055	0.0546207	n
HMDB33003	1-(5-Methyl-2-furanyl)-1,2-propanedione	Food	C8H8O3	152.047	153.055	0.0546207	n
HMDB34172	Methyl2-hydroxybenzoate	Food	C8H8O3	152.047	153.055	0.0546207	n
HMDB36907	2-Propenyl2-furancarboxylate	Food	C8H8O3	152.047	153.055	0.0546207	n
HMDB41283	1-(2-Furanyl)-1,3-butanedione	Food	C8H8O3	152.047	153.055	0.0546207	n
HMDB00440	3-Hydroxyphenylaceticacid	Microbial	C8H8O3	152.047	153.055	0.0546207	n
HMDB04193	N1-Methyl-2-pyridone-5-carboxamide	Endogenous	C7H8N2O2	152.059	153.066	0.0658541	n
HMDB04194	N1-Methyl-4-pyridone-3-carboxamide	Endogenous	C7H8N2O2	152.059	153.066	0.0658541	n
HMDB00508	Ribitol	Endogenous	C5H12O5	152.068	153.076	0.0757501	n
HMDB00568	D-Arabitol	Endogenous	C5H12O5	152.068	153.076	0.0757501	n
HMDB01851	L-Arabitol	Endogenous	C5H12O5	152.068	153.076	0.0757501	n
[truncated: 35,934 more rows]
