# Supplementary material for: Post-acquisition filtering of salt cluster artefacts for LC-MS based human metabolomic studies
Source: J Cheminform. 2016 Sep 6;8(1):44. doi: 10.1186/s13321-016-0156-0 (PMC5013591; doi:10.1186/s13321-016-0156-0)
Supplement: Supplementary file 6 — 10.1186/s13321-016-0156-0 Effect of sweep gas and column type on salt cluster formation. [file 13321_2016_156_MOESM6_ESM.xlsx]

## Sheet: Sheet1
Table S4 A: Summary of the effect of column type and sweep gas on salt cluster formation.
Sample	Column	Sweep gas	features detected	features removed (mass defect filter + inclusion list, no rt filter)	% features removed
Plasma	reverse	y	5132	983	19.1
Plasma	reverse	n	5569	1093	19.6
Plasma	hilic	n	5028	1222	24.3
Plasma	hilic	y	4867	1246	25.6
Urine	reverse	y	4800	448	9.33
Urine	reverse	n	5391	643	11.93
Urine	hilic	n	5536	1314	23.7
Urine	hilic	y	5235	1256	23.99
Stool	reverse	n	11303	879	7.78
Stool	reverse	y	9971	617	6.18
Stool	hilic	n	9514	848	8.9
Stool	hilic	y	8308	782	9.4

## Sheet: plasma
Table S4 B: Features detected in plasma under different column and sweep gas conditions.
reverse				reverse + sweep				hilic				hilic + sweep
	mz	rt			mz	rt			mz	rt			mz	rt
1	56.0028	0.353007		1	56.0504	5.82098		1	56.0504	2.01167		1	53.0192	2.62989
2	56.0504	3.54389		2	56.0504	0.542884		2	56.0504	0.0924293		2	53.5197	2.61978
3	56.0504	0.267557		3	56.0504	0.296456		3	56.0504	0.389744		3	56.0504	0.297013
4	56.9657	0.352112		4	56.0504	2.65411		4	58.0661	0.0592376		4	56.0504	0.0118925
5	57.0457	3.54869		5	56.0504	4.91986		5	58.0661	0.362505		5	56.0504	2.14494
6	57.0457	5.34994		6	56.0504	4.71108		6	58.0661	0.671494		6	56.0504	0.538734
7	57.0456	0.141188		7	56.0504	5.24124		7	58.066	2.31698		7	56.0503	2.61149
8	57.0456	1.26823		8	56.0504	2.33252		8	58.0661	1.92294		8	57.0707	0.524743
9	57.0537	4.97119		9	56.0504	3.92329		9	58.066	1.70742		9	57.0708	2.92405
10	58.0661	4.44049		10	56.0504	4.20751		10	58.0656	2.69234		10	58.0661	0.353779
11	58.0661	5.01861		11	56.9657	0.353199		11	58.0661	0.946002		11	58.0661	2.82591
12	58.0661	5.6529		12	57.0456	2.69451		12	58.0651	3.08447		12	58.0661	0.704799
13	58.0661	4.72434		13	57.0708	0.296456		13	59.0613	0.894111		13	58.0661	0.106845
14	58.0661	5.91797		14	58.0661	4.45145		14	59.0613	0.371982		14	58.0661	0.898623
15	58.0661	5.38781		15	58.0661	5.15224		15	59.0613	5.73408		15	58.066	1.63611
16	58.0661	3.82375		16	58.0661	4.8249		16	59.0612	2.40257		16	58.0661	1.87847
17	58.0659	0.463353		17	58.0661	5.47013		17	59.0613	3.00556		17	58.066	2.4598
18	58.5055	0.354489		18	58.0661	5.67608		18	59.0738	1.70827		18	59.0375	0.619514
19	59.05	0.589505		19	58.0661	5.9538		19	60.0453	0.57941		19	59.0613	0.836988
20	59.0613	5.34994		20	58.0661	0.460458		20	60.0453	0.346242		20	59.0613	0.581191
21	59.0557	1.84571		21	58.066	3.85585		21	60.0453	0.122897		21	59.0613	5.74002
22	59.0613	4.87168		22	58.5054	0.360154		22	60.0565	0.900049		22	59.0613	2.39353
23	59.0613	4.58719		23	59.05	0.599546		23	60.0565	2.27765		23	59.0613	1.83808
24	59.0613	3.83323		24	59.0501	1.91436		24	60.0646	0.933427		24	59.0693	0.211484
25	59.0613	4.07988		25	59.0501	1.58995		25	60.0817	5.36755		25	59.0739	1.60738
26	59.0613	5.70972		26	59.0501	1.02448		26	60.0817	0.0727762		26	60.0453	0.7135
27	59.0613	6.00318		27	59.0613	5.50802		27	61.0079	2.71195		27	60.0453	0.391876
28	59.0613	3.4823		28	59.0613	5.92535		28	61.0281	0.877738		28	60.0453	0.0403782
29	60.0453	0.220001		29	59.0613	2.57068		29	61.0405	0.916943		29	60.0453	2.95252
30	60.0817	0.0582712		30	59.0613	4.86836		30	61.0446	0.566313		30	60.0453	5.7326
31	61.0293	1.46471		31	60.0453	0.305732		31	61.0487	4.88212		31	60.0453	2.57363
32	61.0405	0.459516		32	60.0817	0.0676874		32	61.0486	1.98229		32	60.0453	5.43962
33	61.0405	0.251089		33	61.0082	0.360154		33	62.0375	0.861804		33	60.0453	3.56236
34	61.0486	4.07037		34	61.0405	0.467339		34	62.0375	5.3009		34	60.0453	2.12774
35	61.0486	3.60549		35	61.0405	2.63735		35	62.0439	4.46344		35	60.0566	0.827895
36	61.0485	4.41211		36	61.0405	2.8471		36	62.0439	0.861804		36	60.0565	2.27915
37	62.0375	0.466853		37	61.0486	5.53655		37	62.061	1.84002		37	60.0816	2.53522
38	62.0439	0.459516		38	62.0247	0.362996		38	62.061	0.0627782		38	61.0079	2.67776
39	62.0609	0.431791		39	62.0375	0.465309		39	63.0447	0.910931		39	61.0082	3.00425
40	63.0447	0.458642		40	62.0439	0.462478		40	64.0033	2.38056		40	61.0335	0.831877
41	64.0167	5.18022		41	64.0166	5.10958		41	64.0078	1.31126		41	61.0405	0.572105
42	64.0167	4.35513		42	64.0167	4.87235		42	64.0166	2.39019		42	61.0405	2.17441
43	64.0167	4.85726		43	64.0167	4.32587		43	64.0166	1.67687		43	61.0406	1.83808
44	64.0166	4.65352		44	64.0166	4.65547		44	64.0167	0.500983		44	61.0405	0.807998
45	64.0166	0.393972		45	64.0166	0.400711		45	64.0166	0.796587		45	61.0486	3.41675
46	64.0166	0.626517		46	64.0166	5.64088		46	64.0167	4.87259		46	61.0487	0.562206
47	64.0166	3.41548		47	64.0166	0.634551		47	64.0167	0.0571806		47	62.0375	0.86576
48	64.0166	3.15925		48	64.0166	5.86056		48	64.0167	3.98734		48	62.0439	0.855158
49	64.0167	5.62924		49	64.0166	3.38035		49	64.0166	3.72041		49	62.0609	1.82086
50	64.0167	5.8399		50	64.0166	3.90307		50	64.0167	2.92027		50	63.0447	0.903078
51	64.0167	3.70969		51	64.0166	2.54436		51	64.0166	3.47731		51	64.0166	1.39712
52	64.0167	2.84467		52	64.9782	0.388325		52	64.0167	5.60583		52	64.0166	5.29684
53	64.0167	2.55518		53	65.0199	0.401025		53	64.0167	5.92921		53	64.0166	4.95375
54	64.0166	2.18032		54	67.5107	0.353199		54	64.0167	5.36747		54	64.0136	1.04485
55	65.008	0.355971		55	69.0343	0.894328		55	64.0166	4.29214		55	64.0166	1.83318
56	65.02	4.65848		56	69.0455	5.59446		56	64.0166	1.17753		56	64.0166	5.84648
57	65.02	0.402744		57	69.0455	5.26004		57	65.0168	2.39019		57	64.0166	2.94752
58	67.5107	0.354489		58	69.0707	0.837527		58	65.02	1.19161		58	64.0166	3.39749
59	69.0707	0.828646		59	69.0707	1.89481		59	65.02	1.66452		59	64.0166	3.79279
60	69.0707	1.86474		60	70.0134	0.360154		60	65.02	0.0610079		60	64.0166	4.03883
61	70.0002	0.355971		61	70.0659	0.486174		61	65.02	5.68143		61	64.0166	4.20991
62	70.0134	0.353007		62	70.066	4.42448		62	65.0228	1.0545		62	64.0166	4.64872
63	70.066	4.37413		63	70.5151	0.356677		63	65.0612	2.72		63	64.0166	4.41013
64	70.0659	0.477392		64	71.0299	0.360154		64	65.5715	2.66461		64	64.0166	2.39358
65	70.066	4.73428		65	71.0693	4.59704		65	69.0456	0.887533		65	64.9782	2.40304
66	70.0659	5.09901		66	71.0863	0.310627		66	70.0134	2.68354		66	65.0136	2.38411
67	71.0248	5.89905		67	72.0098	0.362996		67	70.066	2.5303		67	65.02	1.61697
68	71.0299	0.353007		68	72.0452	2.68072		68	70.066	0.0909436		68	65.02	1.178
69	72.0452	5.16061		69	72.0816	0.584819		69	70.066	0.371982		69	65.02	0.0403445
70	72.0452	5.52039		70	72.0816	4.36899		70	70.0659	2.76875		70	65.02	2.39358
71	72.0452	3.56765		71	72.0816	5.00626		71	70.066	1.95838		71	65.0613	2.73239
72	72.0816	4.9995		72	72.0816	5.18524		72	70.0659	3.10378		72	65.0738	2.92405
73	72.0816	4.44991		73	72.0816	4.75735		73	71.5714	2.75928		73	65.5629	2.74209
74	72.0816	5.39981		74	72.0816	5.65035		74	72.0816	0.919392		74	67.055	2.76976
75	72.0816	5.19847		75	72.0816	0.361575		75	72.0816	0.326646		75	69.0343	0.893406
76	72.0816	4.73428		76	73.0292	0.599716		76	72.0816	0.108275		76	69.0399	0.453632
77	72.0816	0.580038		77	73.0656	0.790821		77	72.0816	0.65411		77	69.0707	2.65732
78	72.0816	5.74285		78	73.0849	0.59005		78	72.0816	2.66445		78	70.0134	2.65881
79	72.0753	3.52968		79	73.5326	0.360154		79	72.0814	1.17753		79	70.0659	2.5452
80	72.0816	3.82375		80	74.033	0.353199		80	72.0816	5.77718		80	70.0659	1.91097
81	73.0656	0.300057		81	74.0608	4.3975		81	72.5792	2.65515		81	70.0659	2.74759
82	73.0849	0.579714		82	74.0608	5.01946		82	73.0849	2.66461		82	70.066	0.0830895
83	74.0608	4.6775		83	74.0608	0.315253		83	73.5317	2.61612		83	70.0659	0.411136
84	74.0608	5.16098		84	74.0972	4.96727		84	74.0334	2.60781		84	71.0863	0.52923
85	74.0608	4.39297		85	74.0972	4.36434		85	74.0609	2.76759		85	71.5714	2.77955
86	74.0608	5.39981		86	74.0972	5.46059		86	74.0608	0.172996		86	72.0816	0.85593
87	74.0608	4.91397		87	74.0972	5.72612		87	74.0608	2.10955		87	72.0816	0.628987
88	74.0608	3.51038		88	74.0972	6.00121		88	74.0608	0.730594		88	72.0816	2.44097
89	74.0608	5.71527		89	74.0972	3.81868		89	74.0721	4.53175		89	72.0816	2.68587
90	74.0608	3.82375		90	74.0972	3.50414		90	74.0721	3.4891		90	72.0816	0.344364
91	74.0608	0.246962		91	74.0972	0.509998		91	74.0721	5.69093		91	72.0816	1.91882
92	74.0972	5.00897		92	74.5314	0.362996		92	74.0972	0.919619		92	72.0816	3.11614
93	74.0972	4.40261		93	74.9761	0.360154		93	74.0972	2.30602		93	72.5792	2.65732
94	74.0972	5.48249		94	75.0448	0.486042		94	74.0972	0.0627782		94	73.0656	0.543724
95	74.0972	5.19847		95	75.0448	1.44802		95	74.5312	2.61138		95	73.0768	1.90933
96	74.0972	4.7533		96	75.0642	4.32164		96	75.056	0.786585		96	73.0849	0.86576
97	74.0972	5.94639		97	76.0401	5.1997		97	76.0401	0.409905		97	73.5309	2.62925
98	74.0972	5.7239		98	76.0401	4.44989		98	76.0401	2.48473		98	73.5324	2.62096
99	74.0972	0.505569		99	76.0401	5.61243		99	76.0401	2.05598		99	74.0314	2.62989
100	74.0972	3.47276		100	76.0401	5.95354		100	76.0401	0.0855437		100	74.0608	2.76976
101	74.0972	3.75726		101	76.0401	4.73888		101	76.0764	2.44605		101	74.0608	0.680788
102	74.9761	0.355971		102	76.0401	4.95779		102	76.0765	1.69266		102	74.0608	1.94395
103	75.0448	0.481934		103	76.0764	0.467103		103	76.0764	1.18708		103	74.0608	0.391984
104	75.0561	3.89009		104	77.0212	0.353199		104	77.0433	2.47744		104	74.0608	0.121168
105	75.1006	5.62453		105	77.0394	0.0392173		105	77.0604	0.722838		105	74.0608	2.31765
106	76.0401	3.53911		106	77.0394	0.31319		106	77.0798	1.70444		106	74.0608	3.11614
107	76.04	0.523647		107	77.0389	1.98151		107	77.0798	2.44684		107	74.0972	0.841531
108	76.0765	0.45739		108	77.0604	0.57125		108	78.0322	2.38124		108	74.0972	2.29832
109	76.5159	0.353007		109	78.0321	0.397681		109	79.0768	2.80661		109	74.0972	3.04095
110	77.0604	0.56143		110	79.0219	0.599546		110	79.9904	2.44684		110	74.0972	0.0403445
111	77.0798	0.450391		111	79.0186	0.360154		111	79.9904	0.936375		111	74.0971	5.65312
112	78.0321	0.392841		112	79.5171	0.362996		112	79.9904	1.73639		112	74.5313	2.62484
113	79.0053	0.345899		113	79.5203	0.362996		113	79.9905	0.0592376		113	74.5625	2.78934
114	79.0186	1.79331		114	79.9904	0.41362		114	79.9904	5.80565		114	76.0401	0.358723
115	79.0186	0.348253		115	80.9485	0.416556		115	79.9904	4.53175		115	76.0401	0.0355978
116	79.0219	0.589505		116	81.015	0.360154		116	79.9904	3.4891		116	76.0401	2.48854
117	79.5202	0.355971		117	81.0455	4.83143		117	79.9904	2.25166		117	76.0764	2.45998
118	79.9904	0.400507		118	81.0455	5.79256		118	80.0501	0.602404		118	76.0764	1.65525
119	79.9904	2.6063		119	81.0455	5.40756		119	80.0502	2.11518		119	76.0765	1.10213
120	79.9904	2.38748		120	81.0455	4.35856		120	80.9486	1.6837		120	76.0764	1.39686
121	79.9904	4.44057		121	81.0455	4.07419		121	80.9486	1.40311		121	77.0389	0.55322
122	80.9486	0.412076		122	81.0454	3.72356		122	80.9874	1.74564		122	77.0433	2.48829
123	81.015	0.353007		123	81.5213	0.361575		123	80.9874	2.45538		123	77.0604	0.638476
124	81.0177	0.579714		124	82.025	0.377096		124	80.9938	0.0627782		124	77.0797	1.64085
125	81.0455	5.29474		125	82.0488	5.93067		125	80.9937	2.45111		125	77.9995	5.22985
126	81.0455	5.96531		126	82.0488	5.34679		126	80.9937	1.74599		126	78.0112	0.600006
127	81.0455	5.74561		127	82.0488	5.15705		127	81.0455	0.223468		127	79.0186	2.70496
128	81.0455	3.47241		128	82.0488	5.53648		128	81.0455	2.06496		128	79.0768	2.8166
129	81.0455	5.00897		129	82.0488	4.94832		129	81.0455	0.675423		129	79.9904	1.71946
130	81.0455	4.66804		130	82.0488	4.60665		130	81.0455	6.00528		130	79.9904	2.46011
131	81.0455	3.84273		131	82.0533	4.72995		131	81.5196	2.6623		131	79.9904	2.25957
132	81.0455	4.3551		132	82.0533	5.04792		132	81.5211	3.02451		132	79.9904	0.0498414
133	81.0455	4.10835		133	82.0533	5.82531		133	81.5213	3.32955		133	80.9486	1.37789
134	81.5081	0.348253		134	82.0533	5.48411		134	81.5211	2.65515		134	80.9485	1.63971
135	81.5213	0.353007		135	82.0533	4.50725		135	81.9885	1.73639		135	80.9485	2.3177
136	81.5214	3.14973		136	82.5378	0.360154		136	81.9885	2.45538		136	80.9485	0.78974
137	81.5211	2.47309		137	82.9456	0.416556		137	81.9886	2.22994		137	80.9938	1.74322
138	82.027	0.392126		138	83.0223	0.448167		138	81.9886	0.0610079		138	80.9937	2.45998
139	82.0533	5.81117		139	83.0388	0.360154		139	81.9886	5.69093		139	81.0455	0.0260986
140	82.0533	5.23697		140	83.0611	0.0488515		140	82.0144	2.61761		140	81.0455	1.8573
141	82.0659	5.30262		141	83.0611	0.284956		141	82.027	2.37543		141	81.0455	2.19899
142	82.5378	0.353007		142	83.5177	0.356677		142	82.0212	2.68354		142	81.0455	0.448849
143	82.9456	0.404024		143	83.5365	0.360154		143	82.027	1.0545		143	81.0685	2.83521
144	83.0223	0.441093		144	84.0193	0.448381		144	82.0488	0.296194		144	81.5204	2.66785
145	83.0499	1.91286		145	84.0256	0.446532		145	82.0532	0.03267		145	81.5212	3.01296
146	83.0611	0.0572544		146	84.0451	0.705001		146	82.5378	2.61496		146	81.9885	1.73739
147	83.0611	4.10834		147	84.0426	0.416556		147	82.9456	1.43306		147	81.9885	2.4598
148	83.0611	0.28959		148	84.0452	5.5175		148	82.9456	1.6837		148	82.0145	2.65881
149	83.0611	5.09905		149	84.0563	5.02422		149	82.9918	1.76365		149	82.0229	2.65881
150	83.0611	4.80069		150	84.0644	5.63131		150	83.0222	0.968488		150	82.027	2.39353
151	83.0611	3.7003		151	84.0644	5.3554		151	83.0381	2.62708		151	82.0533	0.297013
152	83.0611	4.55435		152	84.0644	5.9064		152	83.0611	0.55305		152	82.0533	0.0403297
153	83.0611	2.87354		153	84.0644	3.51403		153	83.0611	0.835938		153	82.0659	0.534191
154	83.0611	2.52067		154	84.0644	3.89357		154	83.0611	2.20824		154	82.5191	2.67608
155	83.0611	5.67182		155	84.0644	4.58755		155	83.0611	0.356038		155	82.5378	2.62096
156	84.0107	0.345899		156	84.0644	2.89407		156	83.0611	0.083881		156	82.9456	1.3208
157	84.0256	0.435121		157	84.0644	4.13189		157	83.0611	2.85804		157	82.9456	1.63971
158	84.0426	0.413343		158	84.0644	2.59692		158	83.0611	3.63958		158	83.0152	2.61573
159	84.0451	0.665816		159	84.0644	5.04381		159	83.0611	2.5594		159	83.0222	0.969643
160	84.0562	3.53911		160	84.0644	4.79561		160	83.0611	3.91581		160	83.0394	2.62096
161	84.0644	4.06086		161	84.0815	0.309539		161	83.0611	5.83406		161	83.0499	0.524723
162	84.0644	3.21619		162	84.9604	0.360154		162	83.0611	4.31177		162	83.0611	0.0878623
163	84.0644	5.03748		163	85.0403	5.14751		163	83.0611	4.60835		163	83.0611	0.883566
164	84.0644	5.38072		164	85.0403	5.38479		164	83.0611	5.06839		164	83.0611	6.00199
165	84.0644	2.52067		165	85.0403	4.73425		165	83.5366	2.63389		165	83.0611	5.78285
166	84.0644	0.0479106		166	85.0403	5.91586		166	84.045	0.735641		166	83.0611	2.93418
167	84.0644	5.83142		167	85.0767	4.34066		167	84.058	0.569606		167	83.0611	2.55942
168	84.0644	2.31794		168	85.0767	4.71096		168	84.058	2.00076		168	83.0611	3.7077
169	84.0644	2.08448		169	85.0767	5.71919		169	84.0581	5.99106		169	83.0611	2.10515
170	84.0644	4.78117		170	85.0767	5.14743		170	84.058	0.26784		170	83.0611	4.14326
171	84.0644	4.53047		171	85.0767	5.94906		171	84.0672	3.02659		171	83.0611	5.23952
172	84.0644	2.85434		172	85.0767	5.43614		172	84.0644	0.569606		172	83.0611	4.7583
173	84.0643	0.637351		173	85.0767	3.79879		173	84.0644	0.345239		173	83.0611	3.38863
174	84.0644	3.6434		174	85.0849	0.790821		174	84.0644	0.157127		174	83.0611	1.72612
175	84.0814	0.58994		175	86.0264	0.360154		175	84.0643	0.969013		175	83.0611	0.624243
176	84.0813	3.10239		176	86.0607	0.472744		176	84.0644	2.05598		176	83.0611	0.344424
177	84.9604	0.346673		177	86.0607	0.955112		177	84.0815	2.76759		177	83.5177	2.66828
178	85.0403	5.96469		178	86.0607	1.32399		178	84.9119	1.81803		178	83.5366	2.63016
179	85.0403	5.31791		179	86.0971	0.907378		179	84.9599	2.75928		179	84.0451	0.685833
180	85.0403	4.9995		180	86.097	0.372475		180	85.0403	0.316833		180	84.058	6.00201
181	85.0403	4.78175		181	86.9934	0.353199		181	85.0403	0.6714		181	84.058	5.78285
182	85.0403	3.52962		182	87.0447	0.882789		182	85.0403	1.99178		182	84.0644	2.15518
183	85.0767	5.09901		183	87.0447	1.76116		183	85.0676	5.94825		183	84.0644	0.553187
184	85.0767	4.59213		184	87.0448	1.96147		184	85.0767	0.135092		184	84.0644	0.0973033
185	85.0767	5.72867		185	87.0447	0.457854		185	85.0767	0.392518		185	84.0644	5.96865
186	85.0767	3.54864		186	87.0559	4.26439		186	85.0767	2.20824		186	84.0644	5.73045
187	85.0767	4.32667		187	87.081	1.89497		187	85.0767	0.681306		187	84.0815	2.76976
188	85.0767	3.82375		188	87.0923	4.34066		188	85.0767	0.946002		188	84.0814	1.99794
189	86.0263	0.353007		189	87.0923	4.59072		189	85.0766	1.15843		189	84.0815	0.030836
190	86.0437	5.02795		190	87.0923	5.01946		190	85.0767	1.92294		190	84.0814	0.543724
191	86.0607	0.936767		191	87.0923	5.33734		191	86.0607	0.935103		191	84.9119	1.82371
192	86.0607	1.27091		192	87.0923	5.71664		192	86.0607	0.580549		192	84.9119	2.48848
193	86.0606	0.505735		193	87.0923	5.9538		193	86.08	0.390953		193	84.9604	2.66312
194	86.0971	0.889813		194	87.0923	2.77364		194	86.0971	0.850493		194	85.0403	2.03275
195	86.9933	0.353007		195	87.0923	3.85553		195	86.0971	2.3628		195	85.0767	0.429843
196	87.0447	0.880503		196	87.1004	0.901617		196	86.0971	2.65498		196	85.0767	0.0688239
197	87.0447	0.450391		197	87.9941	0.362996		197	86.0971	4.41691		197	85.0767	1.99845
198	87.0447	1.75042		198	88.0238	0.360154		198	86.9093	1.85896		198	85.0767	0.903631
199	87.0559	1.80726		199	88.048	0.875339		199	87.0447	0.930374		199	85.0767	1.14058
200	87.0559	3.53911		200	88.0763	4.32164		200	87.0446	0.562857		200	85.0848	2.77243
201	87.0559	3.96597		201	88.5214	0.45116		201	87.0559	0.874661		201	85.5742	2.73239
202	87.0559	4.58277		202	88.529	0.356677		202	87.0559	0.163519		202	86.0607	0.581532
203	87.0811	1.86474		203	88.9909	0.353199		203	87.056	5.71959		203	86.0607	0.888671
204	87.0923	4.3171		204	89.108	0.360154		204	87.0559	1.95838		204	86.08	1.92832
205	87.0923	3.82375		205	89.5074	0.0487276		205	87.0923	0.0900344		205	86.0971	0.80896
206	87.0923	4.58745		206	89.5074	4.36749		206	87.0923	0.371982		206	86.0971	2.37458
207	87.0923	4.85741		207	89.5073	3.42794		207	87.0923	2.13633		207	86.0971	2.67176
208	87.0923	5.48375		208	89.5186	0.360154		208	87.0923	5.77683		208	86.9092	1.77284
209	87.0923	5.10888		209	89.5456	0.353199		209	87.1004	0.798611		209	86.9093	2.48854
210	87.0923	5.90848		210	90.0556	0.448381		210	87.1005	0.887533		210	87.0447	0.893322
211	87.1004	0.889813		211	90.0555	0.865845		211	88.0399	2.46796		211	87.0447	0.524716
212	88.0238	0.353007		212	90.5265	0.360154		212	88.0638	2.72059		212	87.0447	2.43151
213	88.0238	1.82646		213	90.5265	0.799301		213	88.0683	0.870811		213	87.0559	0.76143
214	88.048	0.865122		214	90.9772	0.397681		214	88.0763	2.04268		214	87.081	0.534191
215	88.0763	4.44057		215	90.9772	4.86292		215	88.0763	4.40628		215	87.0923	0.106845
216	88.0763	3.94226		216	90.9772	5.28989		216	88.0763	4.9297		216	87.0923	2.05853
217	88.0763	3.5439		217	91.0266	0.360154		217	88.0763	0.38225		217	87.0923	0.396606
218	88.0763	0.177189		218	91.0395	0.606315		218	88.0763	0.0649131		218	87.0923	0.633727
219	88.5234	0.35063		219	91.0589	0.451269		219	88.0763	5.84371		219	87.0923	0.884687
220	88.9909	0.346673		220	91.0544	2.34962		220	88.0763	4.69176		220	87.1004	2.66237
221	89.0716	3.92803		221	91.5244	0.360154		221	88.0763	5.22475		221	87.1004	0.761528
222	89.108	0.361418		222	91.5429	0.350854		222	89.0692	2.29253		222	88.0399	2.48854
223	89.108	3.79522		223	91.9805	0.401025		223	89.0692	0.883809		223	88.0638	2.73239
224	89.108	3.4918		224	92.5229	0.358097		224	89.108	2.66445		224	88.0683	0.82753
225	89.5074	0.0479106		225	93.0159	0.356925		225	89.108	4.54126		225	88.0763	0.163897
226	89.5073	0.758332		226	93.0552	0.486306		226	89.1079	5.76766		226	88.0763	2.93375
227	89.5073	4.29813		227	94.0293	2.13442		227	89.5073	4.8124		227	88.0763	0.572105
228	90.0556	0.449338		228	94.0457	0.360154		228	89.5073	5.12481		228	88.0763	1.92065
229	90.0556	0.846149		229	94.5157	0.606242		229	89.5072	0.747736		229	88.1128	0.704029
230	90.5073	3.82375		230	95.0246	5.88741		230	89.5073	1.88816		230	89.0692	0.846466
231	90.5133	0.35063		231	95.0315	0.350854		231	89.5073	4.30218		231	89.0692	2.29832
232	90.5265	0.348253		232	95.061	4.84224		232	90.0556	1.89497		232	89.108	2.68587
233	90.5265	1.88379		233	95.061	5.94065		233	90.0556	2.21556		233	89.5056	1.88622
234	90.5265	0.616768		234	95.061	5.63664		234	90.0556	2.46579		234	89.5073	0.562206
235	90.9483	0.329791		235	95.061	5.30414		235	90.0556	0.031979		235	89.5072	2.29809
236	90.9772	4.81958		236	96.9223	0.416556		236	90.0725	0.867902		236	89.5073	1.8718
237	90.9772	0.385364		237	97.0766	4.59388		237	90.0919	5.77718		237	90.0089	1.89035
238	91.0249	0.346673		238	97.0766	5.69231		238	90.1113	2.67373		238	90.0556	2.47906
239	91.0281	0.353007		239	97.0766	5.03371		239	90.5073	1.83461		239	90.0555	0.908091
240	91.0544	2.35114		240	97.0766	5.95696		240	90.5265	2.65399		240	90.0555	0.63374
241	91.5244	0.346673		241	97.0766	5.39345		241	90.9773	1.02581		241	90.0556	2.16792
242	91.9805	0.390995		242	97.5149	0.0535122		242	90.9773	2.39037		242	90.0556	1.85268
243	92.5229	0.352112		243	97.5342	0.360154		243	90.9773	0.0562693		243	90.0556	3.12547
244	92.9839	0.368737		244	97.9693	0.324759		244	90.9772	5.68143		244	90.0725	0.874853
245	93.0159	0.353007		245	97.9918	0.362996		245	91.0282	2.65872		245	90.5075	1.79546
246	93.0159	0.927442		246	98.0142	0.0865352		246	91.0525	2.46579		246	90.5265	5.26813
247	93.0452	0.751257		247	98.0718	4.73003		247	91.0588	2.47014		247	90.5265	4.56773
248	93.0552	0.478097		248	98.0718	5.3554		248	91.9806	2.33326		248	90.5265	3.76424
249	94.0293	2.13253		249	98.0718	5.07235		249	92.0845	2.76875		249	90.5265	5.00616
250	94.0456	0.346673		250	98.0718	5.9538		250	92.9814	2.34239		250	90.5265	4.05762
251	94.0457	0.719847		251	98.0718	4.3787		251	93.0923	2.64567		251	90.5265	3.48606
252	94.0531	5.57658		252	98.0718	5.71417		252	94.0293	0.540199		252	90.5265	4.22889
253	95.0609	5.27495		253	98.0718	4.08371		253	94.0457	2.61496		253	90.5265	5.57315
254	95.0609	5.94581		254	98.5126	1.99556		254	94.0457	0.542619		254	90.5265	2.66743
255	95.0609	5.7249		255	98.5126	0.0486498		255	94.0457	5.72454		255	90.5265	3.05988
256	95.0609	4.99004		256	98.5125	0.334242		256	94.0457	3.04343		256	90.9773	0.988345
257	95.0609	5.52208		257	98.5126	0.808797		257	94.0657	4.53175		257	90.9773	2.40296
258	95.0609	4.33607		258	98.5126	2.57363		258	94.0657	5.69093		258	90.9773	0.0450882
259	95.0609	4.54451		259	98.9198	0.413545		259	94.5461	2.65283		259	90.9772	1.49156
260	95.5235	0.346673		260	98.9847	3.2948		260	94.546	4.64657		260	90.9773	1.71645
261	96.9223	0.412076		261	98.996	0.448167		261	94.5461	5.68143		261	90.9772	4.21944
262	97.0289	0.343545		262	99.0038	0.256651		262	94.5739	2.76759		262	90.9772	3.70532
263	97.0766	5.01861		263	99.0421	0.5662		263	95.0477	2.61496		263	91.0266	2.66711
264	97.0766	5.65763		264	99.0558	4.63507		264	95.0444	5.68143		264	91.0589	2.47416
265	97.0766	4.54451		265	99.0558	5.12383		265	95.0609	0.110702		265	91.9805	2.40296
266	97.0766	3.83323		266	99.0558	2.65411		266	95.0609	0.348311		266	92.0598	2.46926
267	97.0766	3.53427		267	99.0558	5.69778		267	95.0609	1.95838		267	92.0845	2.76636
268	97.515	0.0387398		268	99.0558	5.89691		268	95.0609	2.65515		268	92.5229	2.65812
269	97.5342	0.353007		269	99.0558	0.266079		269	95.0608	0.929414		269	92.9814	2.38877
270	97.969	0.0572544		270	99.0558	0.058179		270	95.5461	2.60781		270	93.0552	0.714272
271	97.9918	0.346673		271	99.0558	2.33252		271	96.0449	0.741801		271	94.0293	0.496041
272	98.0141	0.0479106		272	99.0922	4.4606		272	96.9223	1.67474		272	94.0457	2.62096
273	98.0718	3.53911		273	99.5127	0.0677955		273	96.9223	2.18161		273	94.0457	3.15193
274	98.0718	5.28526		274	99.5127	2.56818		274	96.9223	5.69093		274	94.0457	0.7135
275	98.5126	0.048765		275	99.5317	0.360154		275	97.0401	0.77456		275	94.0656	4.20991
276	98.5126	1.93138		276	100.025	0.358097		276	97.0766	0.0497605		276	94.5444	2.64866
277	98.5125	3.37773		277	100.04	5.64088		277	97.0766	0.371982		277	94.5472	2.6632
278	98.5126	0.751257		278	100.04	5.22313		278	97.0766	2.07828		278	94.5739	2.76976
279	98.5238	0.355971		279	100.033	0.360154		279	97.9919	2.65283		279	95.0476	2.62989
280	98.9198	0.404024		280	100.04	4.92394		280	98.048	0.286715		280	95.0444	4.20038
281	98.996	0.440023		281	100.04	4.72023		281	98.0582	1.70004		281	95.0609	0.368201
282	99.0558	5.02793		282	100.04	0.609197		282	98.0718	0.296194		282	95.0609	0.0355978
283	99.0558	5.79188		283	100.076	1.97187		283	98.0718	2.1633		283	95.0609	2.6769
284	99.0558	5.46053		284	100.076	0.528784		284	98.0798	0.362505		284	95.0609	1.86187
285	99.0558	4.43102		285	100.076	0.325037		285	98.5126	1.88308		285	95.0756	2.76163
286	99.0558	3.52962		286	100.076	4.61615		286	98.5125	5.71959		286	95.0841	3.10086
287	99.0558	3.82366		287	100.087	4.80362		287	98.9194	1.7181		287	95.5461	2.63016
288	99.0558	3.15923		288	100.51	0.0486498		288	98.9194	2.17484		288	96.0449	0.733028
289	99.0558	0.305592		289	101.024	0.835767		289	98.9847	2.05348		289	96.0476	2.61049
290	99.0751	4.59213		290	101.035	4.56855		290	99.0558	0.443171		290	96.9223	1.62702
291	99.0809	2.16474		291	101.035	5.45111		291	99.0558	1.97159		291	96.9223	2.18393
292	99.0922	5.39981		292	101.035	5.92535		292	99.0558	0.03267		292	97.0401	0.714076
293	99.0922	5.08995		293	101.035	4.96727		293	99.0922	0.0601757		293	97.0766	0.382549
294	99.0922	4.6254		294	101.06	0.528784		294	99.0922	0.381471		294	97.0766	0.647293
295	99.0922	5.82802		295	101.06	1.91436		295	100.04	0.565752		295	97.0766	0.0878426
296	99.0922	4.28871		296	101.071	4.39166		296	100.04	2.09167		296	97.0766	1.99003
297	99.5128	0.0676089		297	101.071	5.46976		297	100.064	0.386221		297	97.0766	2.23223
298	99.5317	0.353007		298	101.071	5.73091		298	100.064	0.144571		298	97.9919	2.66743
299	99.5317	1.87429		299	101.071	4.86836		299	100.076	0.825826		299	98.0581	1.65403
300	100.025	0.346673		300	101.071	5.18551		300	100.076	4.18756		300	98.0718	0.0261123
301	100.033	0.348253		301	101.071	6.00097		301	100.113	2.26835		301	98.0718	2.10399
302	100.04	3.5913		302	101.071	3.81349		302	100.112	0.267773		302	98.0718	1.84761
303	100.064	5.4651		303	101.071	3.50405		303	100.112	5.72952		303	98.5126	5.26335
304	100.064	4.9995		304	101.071	2.57771		304	100.113	0.735641		304	98.5126	4.60588
305	100.064	4.77227		305	101.08	1.97187		305	100.917	1.63168		305	98.5126	4.22897
306	100.064	5.96469		306	101.097	2.20895		306	101.035	0.37674		306	98.5126	5.60191
307	100.064	5.19911		307	101.528	0.353199		307	101.035	0.0734709		307	98.5126	3.82101
308	100.076	1.96978		308	102.034	2.5007		308	101.053	2.60814		308	98.5126	1.86223
309	100.076	0.515132		309	102.034	2.86098		309	101.071	0.867944		309	98.9194	1.60548
310	100.076	0.239042		310	102.034	0.360154		310	101.071	0.320893		310	98.9847	2.02434
311	100.917	0.412076		311	102.034	3.24713		311	101.071	0.584884		311	98.9846	0.524437
312	100.932	0.329791		312	102.034	2.20162		312	101.071	5.77718		312	98.9847	2.52628
313	101.004	0.580095		313	102.034	2.01912		313	101.071	1.95838		313	99.0142	4.70576
314	101.024	0.817821		314	102.055	0.533418		314	101.08	0.832708		314	99.0142	1.90127
315	101.035	5.43176		315	102.055	5.26936		315	102.034	5.02999		315	99.0558	0.0877929
316	101.035	5.13721		316	102.055	5.78304		316	102.034	4.6169		316	99.0558	1.867
317	101.035	5.70564		317	102.055	5.54596		317	102.034	2.64568		317	99.0558	0.439372
318	101.035	5.918		318	102.055	4.88684		318	102.034	3.76324		318	99.0558	2.20374
319	101.035	4.77194		319	102.055	4.71108		319	102.034	4.07301		319	99.0558	0.941505
320	101.035	4.50686		320	102.055	0.457854		320	102.034	5.67191		320	99.0558	2.80811
321	101.06	1.89825		321	102.092	2.29956		321	102.034	5.35222		321	99.0922	0.0308658
322	101.06	0.519594		322	102.092	1.02448		322	102.034	0.767346		322	99.0922	1.90933
323	101.071	5.37836		323	102.536	0.356677		323	102.034	3.07844		323	99.5127	1.79546
324	101.071	4.85741		324	102.971	0.358097		324	102.034	3.39229		324	99.5317	2.66743
325	101.071	5.63643		325	102.971	1.68508		325	102.055	2.7435		325	100.029	2.67724
326	101.071	4.46408		326	103.039	0.556715		326	102.055	0.135092		326	100.064	2.31765
327	101.071	3.81427		327	103.055	1.98095		327	102.055	2.47526		327	100.076	0.78982
328	101.071	3.51038		328	103.123	0.361575		328	102.067	0.890716		328	100.076	2.56416
329	101.071	4.07037		329	103.521	0.599546		329	102.067	2.53207		329	100.113	0.723265
330	101.08	1.97012		330	103.956	5.2139		330	102.075	0.87435		330	100.113	2.27004
331	101.528	0.353007		331	104.053	0.609197		331	102.128	0.769916		331	100.917	1.63398
332	102.021	0.352112		332	104.071	0.467339		332	102.128	2.28586		332	101.035	1.89035
333	102.034	2.47309		333	104.071	4.43573		333	102.533	2.66346		333	101.035	0.0831164
334	102.034	2.03656		334	104.107	0.457636		334	102.536	3.03377		334	101.035	0.628987
335	102.034	0.348253		335	104.524	0.356925		335	102.536	2.64568		335	101.053	2.64866
336	102.034	0.0582712		336	105.004	0.353199		336	102.571	2.71195		336	101.06	0.879202
337	102.034	2.83996		337	105.034	2.3728		337	103.036	2.65041		337	101.06	0.524716
338	102.034	0.689103		338	105.043	4.30174		338	103.051	2.62085		338	101.071	0.12112
339	102.055	0.547391		339	105.043	5.09571		339	103.051	1.95381		339	101.071	2.36486
340	102.055	5.75229		340	105.043	4.87241		340	103.055	0.890716		340	101.071	1.87847
341	102.055	4.72011		341	105.043	4.654		341	103.07	0.85499		341	101.071	0.45833
342	102.055	5.16135		342	105.055	0.879848		342	103.087	0.0971562		342	101.071	0.818434
343	102.067	4.87648		343	105.074	0.474696		343	103.087	1.92294		343	101.08	0.78982
344	102.092	2.29877		344	105.111	0.448381		344	103.087	2.26247		344	101.108	2.78853
345	102.128	5.9601		345	106.004	0.361575		345	103.123	2.69683		345	101.53	2.76125
346	102.128	5.66239		346	106.024	0.603433		346	103.532	2.6623		346	101.582	2.82749
347	102.128	1.89338		347	106.05	0.451075		347	103.548	2.62442		347	101.985	2.71361
348	102.128	2.24508		348	106.046	4.44524		348	104.031	2.65515		348	102.034	4.30515
349	102.536	0.348253		349	106.058	0.884832		349	104.071	0.921688		349	102.034	4.534
350	102.536	2.44467		350	106.539	0.361575		350	104.071	2.60848		350	102.034	3.94367
351	102.536	2.08672		351	106.951	0.400711		351	104.071	0.0562693		351	102.034	3.44
352	102.536	0.0871426		352	107.001	0.353199		352	104.071	1.56541		352	102.034	3.61364
353	102.971	1.6646		353	107.05	1.98573		353	104.071	3.49879		353	102.034	4.82037
354	102.971	0.346673		354	107.061	4.91986		354	104.071	5.76766		354	102.034	5.1203
355	103.055	1.97046		355	107.061	5.97592		355	104.108	2.42426		355	102.034	5.38329
356	103.087	3.54859		356	107.061	5.52684		356	104.107	5.13909		356	102.034	2.66743
357	103.123	0.357557		357	107.061	5.23177		357	104.107	4.53175		357	102.034	5.64341
358	103.956	5.64834		358	107.061	4.17933		358	104.108	0.0526263		358	102.034	3.08819
359	104.031	0.353007		359	107.086	3.62832		359	104.107	5.68143		359	102.034	0.723351
360	104.053	0.616768		360	107.951	0.258533		360	104.127	2.64568		360	102.055	2.47416
361	104.071	0.4681		361	108.045	2.16325		361	104.532	2.6623		361	102.055	2.78934
362	104.071	3.71917		362	108.513	0.845102		362	105.043	1.20729		362	102.067	0.818051
363	104.107	0.447915		363	108.949	0.400868		363	105.043	2.39019		363	102.056	1.88621
364	104.107	2.36846		364	109.023	4.31195		364	105.043	1.63904		364	102.075	0.775243
365	104.524	0.353007		365	109.042	0.362996		365	105.043	2.86343		365	102.079	2.8279
366	104.529	0.355971		366	109.102	3.61855		366	105.043	3.0926		366	102.092	2.04939
367	105.004	0.353007		367	109.102	3.19008		367	105.043	2.07015		367	102.092	0.55322
368	105.034	2.36293		368	110.009	0.361575		368	105.043	0.220386		368	102.128	0.752058
369	105.043	4.36461		369	110.02	0.0392173		369	105.043	4.53175		369	102.128	2.27953
370	105.043	5.28373		370	110.02	4.32146		370	105.043	3.52975		370	102.533	2.66743
371	105.043	5.08483		371	110.02	0.742239		371	105.043	0.581021		371	102.536	2.66743
372	105.043	4.85741		372	110.021	5.79251		372	105.074	0.935103		372	102.571	2.75147
373	105.043	4.65848		373	110.06	2.14409		373	105.104	2.51456		373	103.032	2.67302
374	105.043	3.43461		374	110.072	4.49999		374	105.111	4.53175		374	103.051	0.534191
375	105.043	3.05473		375	110.072	4.90724		375	105.111	5.69093		375	103.051	1.98675
376	105.043	5.6387		376	110.072	5.87953		376	105.111	2.5184		376	103.051	2.99491
377	105.043	0.389301		377	110.072	5.21338		377	106.029	2.70248		377	103.051	2.62096
378	105.043	5.85035		378	110.072	5.44031		378	106.04	2.39037		378	103.067	0.846263
379	105.043	3.97549		379	110.072	5.65679		379	106.04	1.28285		379	103.087	1.99952
380	105.043	3.7193		380	110.072	1.85667		380	106.046	1.67687		380	103.087	2.26072
381	105.043	2.53685		381	110.522	4.32062		381	106.046	0.0610079		381	103.087	0.467986
382	105.055	0.870727		382	111.01	0.353199		382	106.046	5.68201		382	103.123	2.66711
383	105.074	0.467829		383	111.021	3.51356		383	106.046	2.39037		383	103.532	2.66743
384	105.091	1.86474		384	111.021	3.76594		384	106.046	1.14887		384	103.548	2.62037
385	105.111	0.449338		385	111.021	4.30174		385	106.075	2.62442		385	103.956	2.23603
386	106.005	0.353007		386	111.021	0.0391784		386	106.087	1.7699		386	104.031	2.66743
387	106.046	5.0943		387	111.04	0.360154		387	106.087	1.15843		387	104.031	3.08819
388	106.05	0.458642		388	111.04	2.54305		388	106.951	2.36065		388	104.035	0.533743
389	106.087	0.45739		389	111.039	3.61881		389	106.951	0.0660069		389	104.071	2.63042
390	106.539	0.355282		390	111.092	4.87994		390	106.951	1.78148		390	104.071	0.0403445
391	106.951	0.393257		391	111.092	5.69467		391	106.951	5.68143		391	104.071	0.883566
392	106.964	0.346673		392	111.092	4.42137		392	107.049	0.817553		392	104.107	2.53576
393	107.001	0.348253		393	111.092	5.26082		393	107.049	1.0545		393	104.107	2.33665
394	107.061	5.92741		394	111.092	5.96329		394	107.967	0.313193		394	104.107	4.20991
395	107.061	5.66236		395	111.092	2.8471		395	108.577	2.72988		395	104.532	2.67733
396	107.529	0.355971		396	112.007	0.360154		396	108.949	2.357		396	104.551	2.63042
397	107.951	0.288722		397	112.018	4.30263		397	109.023	1.87794		397	105.043	1.20699
398	108.045	2.16116		398	112.018	3.23761		398	109.023	0.428863		398	105.043	1.63398
399	108.537	0.353007		399	112.018	3.50421		399	109.023	0.618506		399	105.043	2.39358
400	108.949	0.381503		400	112.037	0.438697		400	109.042	2.66802		400	105.043	0.75136
401	108.959	0.315103		401	112.051	0.486306		401	109.076	0.803643		401	105.043	3.71724
402	109.023	2.52837		402	112.087	5.35634		402	109.102	0.484106		402	105.055	0.53422
403	109.042	0.353007		403	112.087	4.35017		403	109.523	1.86552		403	105.074	0.883566
404	109.102	2.51852		404	112.087	4.60351		404	109.522	4.53175		404	105.074	2.63042
405	109.102	3.61476		405	112.087	4.89133		405	109.522	5.68143		405	105.091	0.524716
406	109.522	3.30176		406	112.087	5.71664		406	109.917	2.14533		406	105.105	2.53522
407	109.522	3.48191		407	112.087	5.94906		407	110.009	2.61612		407	105.111	2.53574
408	109.522	0.048765		408	112.087	0.432384		408	110.02	4.30209		408	105.954	0.723561
409	110.009	0.348253		409	112.087	2.85661		409	110.02	5.65793		409	106.029	2.66828
410	110.02	4.31717		410	112.52	4.31195		410	110.02	4.56812		410	106.046	2.40296
411	110.02	0.0392441		411	112.896	0.410226		411	110.02	2.18469		411	106.046	1.64347
412	110.02	0.730122		412	113.021	0.596934		412	110.02	1.87794		412	106.046	1.01729
413	110.02	2.54806		413	113.035	0.875339		413	110.02	4.89639		413	106.087	1.70518
414	110.06	2.14201		414	113.035	0.610898		414	110.02	5.39037		414	106.531	2.66679
415	110.072	5.03741		415	113.06	5.31659		415	110.02	5.21522		415	106.951	1.77472
416	110.072	4.58745		416	113.071	4.79095		416	110.02	3.71085		416	106.951	2.36946
417	110.072	5.90703		417	113.071	5.76881		417	110.02	0.74039		417	106.951	0.0450882
418	110.072	4.34564		418	113.071	4.33097		418	110.072	2.72988		418	107.054	2.47872
419	110.072	3.54869		419	113.071	4.08371		419	110.072	0.110702		419	107.061	0.296939
420	110.072	5.54404		420	113.108	4.5195		420	110.06	0.661596		420	107.061	0.0356135
421	110.072	3.8996		421	113.108	4.07419		421	110.072	0.398476		421	107.086	0.48203
422	110.072	1.86478		422	113.518	4.13122		422	110.072	1.94727		422	108.012	2.0208
423	110.522	0.0497674		423	113.587	0.575519		423	110.072	0.936375		423	108.023	1.77647
424	111.01	0.357557		424	113.964	0.0487896		424	110.521	1.87794		424	108.577	2.72874
425	111.021	3.36354		425	113.964	0.322721		425	110.519	5.64394		425	108.949	2.28843
426	111.021	0.0489234		426	114.017	3.56126		426	110.522	0.735641		426	109.023	1.8692
427	111.021	2.50756		427	114.055	0.725188		427	110.522	4.56045		427	109.042	2.67219
428	111.021	3.81427		428	114.067	0.476566		428	110.522	0.424971		428	109.076	0.211484
429	111.024	4.30766		429	114.092	2.21348		429	111.01	2.61496		429	109.076	0.458474
430	111.04	2.01738		430	114.894	0.410226		430	111.021	1.82446		430	109.076	1.867
431	111.04	0.348253		431	114.988	0.360154		431	111.021	0.691627		431	109.522	0.410889
432	111.04	0.059107		432	115.029	0.610898		432	111.04	5.3104		432	109.522	3.08819
433	111.04	2.50711		433	115.037	0.467103		433	111.04	2.65515		433	109.522	1.87137
434	111.04	3.54859		434	115.039	1.76116		434	111.04	3.69141		434	110.009	2.62096
435	111.092	4.62068		435	115.051	5.70212		435	111.04	3.034		435	110.02	0.586314
436	111.092	4.9095		436	115.051	5.18544		436	111.04	5.58676		436	110.02	4.42906
437	111.092	4.3171		437	115.051	5.98227		437	111.04	4.3302		437	110.02	2.16996
438	111.092	5.2411		438	115.051	5.36583		438	111.04	4.90116		438	110.02	1.86444
439	111.092	5.59612		439	115.051	4.74804		439	111.04	4.0638		439	110.02	5.67805
440	111.092	3.5439		440	115.051	4.95779		440	111.067	0.362505		440	110.02	5.38228
441	111.092	3.83323		441	115.051	4.42622		441	111.075	2.72041		441	110.02	4.92994
442	111.092	5.85168		442	115.051	0.603433		442	111.092	0.0811476		442	110.02	3.74551
443	112.007	0.353007		443	115.07	0.474783		443	111.092	0.378955		443	110.027	2.59172
444	112.018	0.0497674		444	115.087	0.476566		444	111.092	2.26959		444	110.06	0.685233
445	112.018	3.29226		445	115.123	4.42347		445	111.092	2.00717		445	110.06	0.514962
446	112.037	0.419503		446	115.964	0.058179		446	111.092	0.848342		446	110.072	0.661797
447	112.051	5.79493		447	116.071	0.486042		447	111.522	1.80211		447	110.072	2.74169
448	112.087	4.44969		448	116.071	0.902214		448	111.537	2.68303		448	110.072	0.344424
449	112.087	5.20359		449	116.891	0.408715		449	112.018	1.81803		449	110.072	1.92832
450	112.087	5.66236		450	117.068	0.486306		450	112.018	0.77456		450	110.072	2.27969
451	112.087	4.85755		451	117.07	3.9518		451	112.038	2.67732		451	110.072	0.92256
452	112.087	5.91666		452	117.074	0.486042		452	112.051	0.418572		452	110.072	0.0308658
453	112.087	3.8806		453	117.935	0.305732		453	112.051	2.25166		453	110.52	1.86706
454	112.087	3.5439		454	118.05	0.601575		454	112.087	0.371982		454	110.522	0.562206
455	112.087	0.421939		455	118.065	5.30889		455	112.087	0.0804		455	110.522	2.14391
456	112.087	1.8552		456	118.065	4.82212		456	112.087	2.65971		456	110.522	1.8718
457	112.896	0.410003		457	118.065	5.5557		457	112.087	0.691202		457	111.01	2.64802
458	112.967	0.059107		458	118.065	2.63993		458	112.087	0.946002		458	111.021	0.591036
459	113.021	0.580038		459	118.065	4.0459		459	112.539	2.64337		459	111.021	1.74176
460	113.031	0.855626		460	118.065	2.85557		460	112.896	1.66526		460	111.021	4.5818
461	113.035	0.603222		461	118.065	5.87318		461	112.896	2.15415		461	111.04	2.66743
462	113.035	0.830288		462	118.065	3.50912		462	113.035	0.57049		462	111.04	3.08819
463	113.071	3.54869		463	118.065	2.16511		463	113.035	2.22902		463	111.04	4.25313
464	113.529	0.350551		464	118.065	2.34884		464	113.036	2.66819		464	111.04	3.65419
465	113.964	0.320474		465	118.065	3.14254		465	113.071	0.40236		465	111.04	5.61128
466	113.964	0.0684592		466	118.065	0.0488515		466	113.071	0.122897		466	111.056	1.8573
467	114.055	0.709551		467	118.075	0.486306		467	113.071	2.10056		467	111.092	2.23223
468	114.067	0.4681		468	118.087	0.526079		468	113.091	2.65506		468	111.092	0.752164
469	114.092	2.20916		469	118.087	1.01629		469	113.108	0.34286		469	111.092	0.325395
470	114.092	0.542759		470	118.087	1.79947		470	113.108	0.0876813		470	111.092	0.116357
471	114.103	4.6012		471	118.087	2.21846		471	113.108	1.94073		471	111.522	1.79546
472	114.103	4.86701		472	118.943	0.328548		472	113.108	2.11837		472	111.538	2.66711
473	114.517	4.07038		473	119.016	0.512268		473	113.108	0.730594		473	111.969	4.81566
474	114.894	0.410003		474	119.034	0.846869		474	113.518	0.542619		474	112.007	2.62484
475	114.988	0.355971		475	119.049	0.892115		475	113.518	2.23351		475	112.018	1.75145
476	115.029	0.589505		476	119.071	1.91411		476	114.032	2.26978		476	112.018	0.63845
477	115.039	1.73089		477	119.084	0.59005		477	114.055	0.599041		477	112.037	2.72508
478	115.037	0.459516		478	119.086	0.267659		478	114.067	1.60588		478	112.051	2.25006
479	115.039	0.728068		479	119.086	0.0582485		479	114.067	1.03566		479	112.087	0.429843
480	115.05	3.56756		480	119.09	0.528782		480	114.067	0.0497605		480	112.087	0.0593323
481	115.051	5.98425		481	120.003	0.410226		481	114.067	2.2608		481	112.087	2.66711
482	115.051	4.9332		482	120.021	0.836647		482	114.092	0.75019		482	112.087	1.87868
483	115.051	5.35945		483	120.045	2.54799		483	114.092	2.02589		483	112.087	0.879781
484	115.051	0.598326		484	120.045	1.86637		484	114.103	0.243514		484	112.095	1.90933
485	115.07	0.4681		485	120.066	0.457854		485	114.103	0.03267		485	112.095	0.192382
486	115.075	5.86865		486	120.081	1.98095		486	114.103	0.476292		486	112.52	1.79546
487	115.076	5.32158		487	120.091	0.476566		487	114.559	2.60848		487	112.896	1.67757
488	115.964	0.0538517		488	120.966	0.444683		488	114.559	5.68143		488	112.896	2.17441
489	116.002	0.353007		489	120.981	0.353199		489	114.559	4.55078		489	113.017	1.78596
490	116.058	5.29474		490	121.029	0.875339		490	114.893	1.75476		490	113.035	0.553187
491	116.071	0.477392		491	121.029	5.07165		491	114.893	2.17212		491	113.036	2.65732
492	116.071	0.887816		492	121.037	0.399196		492	115.051	0.0402876		492	113.06	0.533743
493	116.071	4.39297		493	121.04	0.770766		493	115.051	0.405204		493	113.06	4.01042
494	116.082	4.89543		494	121.04	1.93292		494	115.051	0.745283		494	113.071	0.0261136
495	116.107	0.78382		495	121.065	0.957992		495	115.059	2.60848		495	113.071	1.97579
496	116.891	0.407013		496	121.065	0.0582485		496	115.064	0.987951		496	113.071	2.26545
497	116.948	0.277707		497	121.069	0.379858		497	115.07	2.26692		497	113.091	2.66711
498	117.055	0.542665		498	121.084	1.98095		498	115.06	2.64337		498	113.108	0.0782887
499	117.074	0.477392		499	121.101	3.62832		499	115.07	0.976944		499	113.133	5.94481
500	117.103	0.0773047		500	121.102	3.8753		500	115.076	0.542619		500	113.518	0.585854
501	117.935	0.294093		501	122.019	0.191889		501	115.087	2.75811		501	113.587	2.71361
502	117.946	0.308605		502	122.037	1.0779		502	115.087	2.48842		502	113.964	4.60113
503	118.05	0.589505		503	122.043	0.770766		503	115.095	0.753192		503	113.964	5.35389
504	118.065	5.56229		504	122.058	0.410533		504	115.558	2.61496		504	113.964	5.09665
505	118.065	2.17081		505	122.058	1.97187		505	115.579	2.67408		505	113.964	5.57447
506	118.065	0.0491756		506	122.072	4.3785		506	116.059	2.59834		506	113.964	2.09545
507	118.065	2.4162		507	122.072	4.69197		507	116.071	0.764748		507	113.964	1.87137
508	118.065	3.48699		508	122.072	5.39245		508	116.071	1.02373		508	114.017	1.79546
509	118.075	0.477392		509	122.072	5.91588		509	116.071	4.53175		509	114.055	0.562716
510	118.087	0.990905		510	122.072	4.97373		510	116.071	5.68143		510	114.055	2.54471
511	118.087	1.83621		511	122.068	0.967502		511	116.071	2.1613		511	114.067	0.941505
512	118.087	2.06528		512	122.081	0.894328		512	116.071	2.5303		512	114.067	2.26925
513	118.087	2.47823		513	122.097	2.08573		513	116.071	2.75811		513	114.067	1.54443
514	118.087	0.51872		514	122.547	2.5007		514	116.082	0.900348		514	114.064	2.8565
515	118.943	0.263694		515	122.925	0.410226		515	116.09	2.75745		515	114.067	0.0403782
516	118.943	1.61737		516	123.014	0.353199		516	116.891	1.73702		516	114.092	0.714272
517	119.016	0.505091		517	123.044	0.892115		517	117.066	2.49276		517	114.092	2.50697
518	119.049	0.880503		518	123.048	0.618388		518	117.066	0.169683		518	114.103	0.448904
519	119.071	1.90309		519	123.055	0.60905		519	117.074	0.751284		519	114.103	0.0308658
520	119.084	0.561291		520	123.061	1.97187		520	117.074	2.53118		520	114.559	2.62096
521	119.082	5.52034		521	123.079	5.81092		521	117.102	5.78669		521	114.893	1.697
522	119.086	1.86474		522	123.079	5.03366		522	117.103	3.4891		522	114.893	2.13597
523	119.086	4.26023		523	123.079	4.59715		523	117.103	4.55078		523	115.051	0.704764
524	119.086	3.54833		524	123.079	5.48411		524	117.577	2.70248		524	115.051	0.349134
525	119.09	0.466853		525	123.081	1.89013		525	118.05	0.557475		525	115.051	0.0783752
526	119.943	0.30567		526	123.079	4.06468		526	118.047	2.68604		526	115.058	2.61573
527	120.003	0.403384		527	123.117	3.62832		527	118.063	0.855468		527	115.064	0.92256
528	120.021	0.820945		528	123.117	3.4471		528	118.065	0.549998		528	115.06	2.62043
529	120.045	1.89332		529	123.536	0.59005		529	118.07	2.48101		529	115.07	2.26925
530	120.045	2.54744		530	124.028	0.889579		530	118.087	0.901389		530	115.07	0.931491
531	120.056	5.94165		531	124.04	0.609197		531	118.087	2.70979		531	115.076	0.534222
532	120.056	5.40679		532	124.087	4.89139		532	118.087	4.27355		532	115.087	2.76976
533	120.056	5.68133		533	124.087	5.34503		533	118.087	3.98716		533	115.087	2.52575
534	120.056	4.90475		534	124.087	4.55906		534	118.087	3.62531		534	115.076	2.19216
535	120.066	0.477392		535	124.087	6.0007		535	118.087	2.43538		535	115.095	0.714076
536	120.081	1.97046		536	124.087	5.77358		536	118.087	0.0610079		536	115.087	0.458474
537	120.081	3.55817		537	124.087	4.07419		537	118.087	5.76766		537	115.557	2.62037
538	120.091	0.580046		538	124.087	1.91404		538	118.087	5.09712		538	115.566	2.71361
539	120.981	0.346673		539	124.923	0.3992		539	118.087	4.55078		539	116.059	2.61049
540	120.981	1.67431		540	124.991	0.884841		540	118.087	4.73285		540	116.071	2.77024
541	121.04	0.679174		541	125.031	2.14409		541	118.087	5.37495		541	116.071	0.722968
542	121.037	0.393257		542	125.071	4.96727		542	118.889	1.73702		542	116.071	0.0213613
543	121.029	2.12288		543	125.071	5.31833		543	119.037	1.85662		543	116.071	3.71724
544	121.065	0.946094		544	125.071	5.65985		544	119.037	2.65283		544	116.071	2.5452
545	121.065	0.258046		545	125.071	4.48324		545	119.049	0.836488		545	116.107	0.751966
546	121.072	0.450391		546	125.071	2.67103		546	119.058	2.40898		546	116.574	2.70614
547	121.084	1.97046		547	125.071	2.05856		547	119.058	1.03523		547	116.891	1.68407
548	121.101	3.62434		548	125.082	4.88403		548	119.083	2.72996		548	117.022	1.85239
549	122.02	0.227349		549	125.082	5.25598		549	119.086	0.503029		549	117.022	0.638516
550	122.037	0.846149		550	125.083	5.52185		550	119.086	5.21215		550	117.028	1.85239
551	122.043	0.732263		551	125.082	1.89983		551	119.09	0.919619		551	117.068	2.53522
552	122.058	0.385364		552	125.084	5.75801		552	119.09	2.43555		552	117.074	0.733028
553	122.058	1.96057		553	125.09	5.98649		553	119.09	5.71978		553	117.074	2.54521
554	122.064	0.943789		554	125.09	4.34048		554	119.09	2.70979		554	117.576	2.71361
555	122.06	1.23082		555	125.09	3.49455		555	120.045	0.49948		555	118.05	0.548442
556	122.072	5.56769		556	125.09	5.34503		556	120.066	2.46579		556	118.065	0.718917
557	122.072	5.04695		557	125.09	4.92647		557	120.066	1.9053		557	118.065	0.534191
558	122.072	5.90848		558	125.105	0.425885		558	120.081	0.817553		558	118.065	0.0308426
559	122.072	4.59173		559	125.986	0.0487276		559	120.081	2.32375		559	118.065	2.00779
560	122.072	3.74778		560	125.986	0.353199		560	120.081	0.0526263		560	118.065	0.27788
561	122.072	3.53911		561	125.986	0.770813		561	120.091	2.71087		561	118.065	2.25121
562	122.072	3.97545		562	126.053	0.448167		562	120.091	0.912215		562	118.075	2.54048
563	122.081	0.865122		563	126.092	2.13355		563	120.093	2.71195		563	118.087	0.86576
564	122.547	2.47421		564	126.103	4.99573		564	121.016	2.44684		564	118.087	0.0308658
565	122.547	2.84467		565	126.103	4.33095		565	121.016	1.75062		565	118.087	2.71561
566	122.547	0.0397465		566	126.103	4.63976		566	121.035	0.750164		566	118.087	2.44097
567	122.547	3.10225		567	126.103	5.72623		567	121.034	1.84333		567	119.037	0.752164
568	122.547	3.29226		568	126.103	5.96329		568	121.04	1.04875		568	119.037	1.85239
569	122.547	0.355971		569	126.103	5.35634		569	121.04	1.83452		569	119.049	0.83736
570	122.925	0.400507		570	126.101	1.98045		570	121.065	0.760749		570	119.069	0.714076
571	122.985	0.355971		571	126.99	0.360154		571	121.065	2.18502		571	119.069	1.98229
572	123.014	0.353007		572	126.998	0.239109		572	121.064	0.419382		572	119.082	2.76203
573	123.044	0.868064		573	127.037	0.889255		573	121.065	5.5296		573	119.086	0.477106
574	123.04	0.34984		574	127.05	1.21988		574	121.069	2.46339		574	119.084	0.85593
575	123.046	2.50711		575	127.112	3.18056		575	121.069	2.90058		575	119.09	2.44097
576	123.055	0.62787		576	128.019	0.360154		576	121.069	1.9053		576	119.09	2.71461
577	123.079	5.50141		577	128.032	0.425885		577	121.072	0.895389		577	119.09	0.86576
578	123.079	4.9333		578	128.046	1.94245		578	121.076	0.022545		578	119.547	2.71561
579	123.079	5.21741		579	128.107	0.604383		579	121.084	0.803643		579	120.045	0.486778
580	123.079	5.81117		580	128.107	2.43734		580	121.084	2.32402		580	120.066	2.47901
581	123.079	5.98425		581	128.118	5.38862		581	121.101	0.500983		581	120.066	1.90262
582	123.079	4.54481		582	128.118	4.60818		582	121.57	2.91561		582	120.081	0.808861
583	123.081	1.56996		583	128.118	4.9878		583	121.975	1.33835		583	120.081	2.32674
584	123.081	1.90284		584	128.118	4.29241		584	121.975	1.6837		584	120.091	2.71461
585	123.092	1.9978		585	128.118	5.69957		585	122.043	0.838532		585	120.093	2.71561
586	123.946	0.284124		586	128.118	5.96329		586	122.072	0.0402876		586	121.029	0.030836
587	124.015	0.352112		587	128.118	3.86503		587	122.068	0.77456		587	121.029	5.43128
588	124.04	0.594378		588	128.118	2.8471		588	122.072	0.34286		588	121.034	0.652312
589	124.048	0.431791		589	128.951	0.143331		589	122.071	1.94268		589	121.034	1.86187
590	124.087	5.54402		590	128.986	0.599546		590	122.097	0.777543		590	121.04	0.761626
591	124.087	5.23223		591	129.02	0.360154		591	122.547	3.79677		591	121.048	0.486978
592	124.087	4.9143		592	129.018	0.656275		592	122.547	5.64388		592	121.053	1.79546
593	124.087	3.43481		593	129.026	0.835767		593	122.547	5.36751		593	121.065	0.752164
594	124.087	5.96469		594	129.055	2.20271		594	122.547	4.31116		594	121.065	1.10186
595	124.087	4.54463		595	129.066	5.25056		595	122.547	4.83454		595	121.065	2.18321
596	124.087	3.94696		596	129.066	0.481436		596	122.547	2.65515		596	121.065	0.0403297
597	124.087	1.90781		597	129.066	1.11831		597	122.547	5.04657		597	121.069	2.90507
598	124.087	2.33998		598	129.066	5.7042		598	122.547	3.03377		598	121.069	2.46926
599	124.097	0.663233		599	129.066	4.51647		599	122.547	0.741801		599	121.072	0.845687
600	124.544	2.32164		600	129.066	2.33994		600	122.925	2.24267		600	121.084	2.32674
601	124.923	0.390995		601	129.979	0.353356		601	122.925	5.68143		601	121.084	0.780363
602	124.974	0.348253		602	130.017	0.360154		602	122.925	0.0727762		602	121.101	0.4773
603	125.003	0.261317		603	130.023	0.350854		603	123.041	2.6623		603	121.545	2.65881
604	125.012	0.348253		604	130.05	2.35585		604	123.044	0.85188		604	121.57	2.91455
605	125.032	0.411039		605	130.05	0.689689		605	123.041	5.67191		605	121.975	1.60855
606	125.043	0.598326		606	130.065	2.75867		606	123.041	4.55078		606	121.975	1.21629
607	125.06	0.83027		607	130.086	0.596833		607	123.049	2.65515		607	122.043	0.842093
608	125.06	1.74042		608	130.087	0.926303		608	123.056	0.912215		608	122.068	0.73746
609	125.071	5.49195		609	130.159	2.25241		609	123.049	3.0244		609	122.072	1.97104
610	125.071	5.75077		610	130.522	3.46601		610	123.067	2.04717		610	122.072	2.25121
611	125.082	5.14705		611	130.526	0.590239		611	123.079	0.382654		611	122.072	0.0308658
612	125.084	4.76222		612	130.967	0.257426		612	123.079	0.0754948		612	122.547	2.66743
613	125.082	1.8982		613	131.011	0.457636		613	123.092	0.764748		613	122.547	3.09751
614	125.082	2.45945		614	131.034	0.624982		614	123.092	1.9633		614	122.547	3.70787
615	125.09	3.53911		615	131.049	1.98095		615	123.545	2.6623		615	122.547	3.93912
616	125.09	5.54875		616	131.047	0.685209		616	123.551	2.66345		616	122.547	3.398
617	125.09	5.1991		617	131.053	0.694169		617	123.972	1.39569		617	122.547	0.732429
618	125.09	4.91436		618	131.082	0.552318		618	123.972	1.6837		618	122.547	5.67805
619	125.09	5.91291		619	131.082	4.55438		619	123.972	1.06413		619	122.547	1.79952
620	125.091	4.54487		620	131.082	4.85344		620	124.041	2.60781		620	122.587	2.73239
621	125.961	0.303682		621	131.082	5.03371		621	124.04	0.684901		621	122.925	2.26037
622	125.986	0.077633		622	131.082	5.2804		622	124.039	5.38652		622	122.925	0.0498319
623	125.986	0.346673		623	131.09	0.594121		623	124.048	1.07359		623	122.925	1.82346
624	125.986	1.86952		624	131.118	0.542962		624	124.051	2.21721		624	123.041	2.62989
625	125.986	0.753527		625	131.163	2.25241		625	124.045	2.66819		625	123.044	0.808589
626	126.012	2.2925		626	131.534	4.30174		626	124.087	0.375646		626	123.041	4.20991
627	126.053	0.447915		627	131.534	3.51373		627	124.087	0.832708		627	123.049	3.07388
628	126.066	5.03749		628	131.534	3.82818		628	124.087	0.0754948		628	123.049	2.66743
629	126.066	4.77699		629	131.534	6.00121		629	124.087	2.31698		629	123.056	0.865391
630	126.066	5.524		630	131.93	1.03383		630	124.087	2.00718		630	123.067	0.477486
631	126.066	5.80152		631	131.974	0.286033		631	124.087	2.86343		631	123.079	1.89117
632	126.103	4.35986		632	131.974	0.0487276		632	124.544	2.65515		632	123.079	0.0308488
633	126.103	4.60147		633	132.004	0.929783		633	124.544	3.02429		633	123.079	0.714272
634	126.103	5.24583		634	132.054	0.689689		634	124.584	2.67408		634	123.079	0.410841
635	126.096	2.04292		635	132.066	0.799246		635	124.923	2.20824		635	123.079	0.92256
636	126.103	4.86221		636	132.066	0.495606		636	124.923	2.44684		636	123.079	2.26545
637	126.103	5.76648		637	132.077	0.486042		637	124.923	0.0627782		637	123.092	1.88086
638	126.103	5.5393		638	132.081	2.17477		638	124.999	3.08142		638	123.092	0.722968
639	126.103	3.72878		639	132.077	0.818877		639	125.038	2.61496		639	123.117	0.458297
640	126.103	3.98494		640	132.085	4.5402		640	125.043	0.66745		640	123.545	2.70432
641	126.925	0.292603		641	132.102	0.910935		641	125.045	2.65971		641	123.551	2.67708
642	126.99	0.353007		642	132.102	3.75126		642	125.071	2.86277		642	123.594	2.63855
643	126.998	1.67392		643	132.121	0.552283		643	125.071	1.98229		643	123.972	1.33976
644	126.998	0.292603		644	132.531	3.79846		644	125.082	0.779738		644	123.972	1.65297
645	127.037	0.855626		645	132.998	0.360154		645	125.082	2.06693		645	124.041	2.61978
646	127.039	0.635401		646	133.032	0.609197		646	125.082	5.93875		646	124.04	0.67129
647	127.05	0.477744		647	133.033	0.875339		647	125.084	0.071686		647	124.087	0.600543
648	127.05	1.20257		648	133.05	1.7707		648	125.082	0.31514		648	124.087	0.81359
649	127.076	1.15581		649	133.052	2.37884		649	125.091	2.8729		649	124.087	0.0355978
650	127.112	0.186711		650	133.074	0.486306		650	125.09	0.071686		650	124.087	1.87198
651	127.112	3.17816		651	133.08	0.486042		651	125.091	0.456485		651	124.087	0.334846
652	127.112	2.45905		652	133.097	0.378988		652	125.091	0.877738		652	124.087	2.87303
653	127.123	3.84273		653	133.102	0.907378		653	125.091	1.98974		653	124.087	2.33651
654	128.019	0.353007		654	133.515	0.70422		654	125.107	0.03267		654	124.087	1.09318
655	128.046	1.92185		655	134.023	0.457771		655	125.938	1.84949		655	124.087	6.00199
656	128.071	1.6269		656	134.035	0.612746		656	125.984	2.65872		656	124.544	2.66743
657	128.071	1.34729		657	134.036	2.14409		657	126.006	2.6623		657	124.579	2.8166
658	128.071	1.08751		658	134.045	0.467339		658	126.012	0.702606		658	124.923	2.26481
659	128.071	0.904426		659	134.06	2.37884		659	126.022	2.02025		659	125.004	0.733224
660	128.071	3.52015		660	134.071	2.65808		660	126.045	2.66461		660	125.038	2.62096
661	128.082	5.17952		661	134.081	0.484179		661	126.055	0.735641		661	125.043	0.64323
662	128.082	5.73809		662	134.106	0.920444		662	126.066	1.81803		662	125.046	2.68723
663	128.082	4.85741		663	134.534	0.727637		663	126.078	0.832708		663	125.071	0.714076
664	128.082	4.59213		664	135.003	0.618388		664	126.092	1.89938		664	125.082	0.741898
665	128.082	3.53911		665	135.044	2.43723		665	126.086	0.851995		665	125.086	2.09268
666	128.082	3.73827		666	135.102	2.18242		666	126.094	0.0909436		666	125.09	0.249276
667	128.107	0.58994		667	135.117	3.62776		667	126.103	0.434785		667	125.09	0.030836
668	128.118	3.79047		668	135.536	0.875339		668	126.103	0.701015		668	125.09	1.86187
669	128.118	4.68698		669	135.945	0.181988		669	126.103	0.946002		669	125.09	2.34125
670	128.118	4.34091		670	136.048	0.472744		670	126.103	2.02589		670	125.09	0.600556
671	128.118	5.31209		671	136.062	0.60905		671	126.103	0.116127		671	125.09	0.846829
672	128.118	5.83748		672	136.076	0.892115		672	126.542	2.64567		672	125.102	0.453661
673	128.118	5.56769		673	136.076	1.93312		673	126.99	2.6623		673	125.986	5.29671
674	128.118	5.04695		674	136.076	2.34962		674	127.021	1.99178		674	125.986	3.76424
675	128.143	2.03819		675	136.087	4.95173		675	127.025	2.02515		675	125.986	4.24796
676	128.951	0.296092		676	136.087	5.92062		676	127.05	2.05598		676	125.986	3.04592
677	128.951	0.103961		677	136.087	4.61615		677	127.05	0.552094		677	125.986	4.03883
678	129.021	0.353007		678	136.087	5.63138		678	127.087	0.7551		678	125.986	4.58191
679	129.018	0.645594		679	136.087	5.30414		679	127.087	0.561569		679	125.986	2.66743
680	129.052	0.645594		680	136.087	4.28362		680	127.112	0.559802		680	125.986	5.59236
681	129.055	2.21144		681	136.097	1.90434		681	128.018	2.01672		681	126.006	2.68619
682	129.066	0.468805		682	136.12	3.63783		682	128.026	2.00126		682	126.012	0.714076
683	129.066	5.02319		683	136.539	2.14409		683	128.046	0.513679		683	126.022	2.00426
684	129.066	5.3689		684	136.59	0.582784		684	128.071	0.572825		684	126.041	2.61978
685	129.066	5.87901		685	136.953	0.325037		685	128.071	0.93906		685	126.055	0.7135
686	129.066	4.73428		686	137.046	0.722386		686	128.071	2.90115		686	126.078	0.761049
687	129.066	1.07435		687	137.046	1.9331		687	128.082	0.444586		687	126.091	1.89158
688	129.103	4.68644		688	137.057	0.410533		688	128.082	0.0308146		688	126.086	0.76143
689	129.102	3.54859		689	137.071	0.495606		689	128.118	0.260601		689	126.103	1.92458
690	129.122	5.91795		690	137.071	1.85668		690	128.118	2.04717		690	126.103	0.453661
691	129.979	0.348253		691	137.079	0.901617		691	128.118	0.710815		691	126.103	0.0308658
692	130.017	0.353007		692	137.107	2.30106		692	128.118	0.946002		692	126.103	0.913097
693	130.024	0.355971		693	138.053	0.504986		693	128.144	2.26692		693	126.99	2.66828
694	130.05	0.683111		694	138.055	2.54436		694	129.055	0.561569		694	127.022	2.00146
695	130.05	2.3454		695	138.066	5.7451		695	129.066	2.48401		695	127.025	1.99812
696	130.065	2.18439		696	138.066	5.17538		696	129.066	0.454552		696	127.05	0.538734
697	130.086	0.589505		697	138.091	0.960838		697	129.066	0.031979		697	127.05	2.53574
698	130.098	4.64856		698	138.103	4.50251		698	129.066	1.94955		698	127.069	2.82631
699	130.098	1.8552		699	138.103	5.24124		699	129.102	2.76759		699	127.087	0.439484
700	130.159	2.24751		700	138.103	4.90547		700	129.122	1.90974		700	127.112	0.467808
701	130.533	4.30761		701	138.103	5.6825		701	129.122	0.0497605		701	127.123	2.03275
702	130.602	0.580038		702	138.906	0.416556		702	129.555	2.6623		702	127.544	2.65881
703	130.965	0.346673		703	139.003	0.662617		703	129.576	2.64568		703	127.991	2.66828
704	130.967	0.162928		704	139.05	0.696504		704	130.05	0.641649		704	128.018	2.00619
705	131.011	0.466853		705	139.05	1.94245		705	130.05	2.51598		705	128.019	2.62925
706	131.034	0.616768		706	139.074	5.95064		706	130.061	0.763001		706	128.046	0.49627
707	131.049	1.97486		707	139.095	0.967866		707	130.061	2.06855		707	128.071	0.548464
708	131.053	0.683111		708	139.531	0.599546		708	130.065	0.493904		708	128.082	0.458474
709	131.082	4.37413		709	139.963	0.314354		709	130.086	2.76252		709	128.118	1.9712
710	131.082	4.59193		710	139.963	0.105823		710	130.086	2.47526		710	128.118	0.13535
711	131.082	5.70025		711	140.032	0.594121		711	130.086	5.72454		711	128.118	0.572105
712	131.082	0.538071		712	140.047	0.770766		712	130.086	4.53175		712	128.118	0.903631
713	131.082	4.85741		713	140.054	0.685221		713	130.086	0.713363		713	128.552	2.71361
714	131.082	5.31212		714	140.068	0.463279		714	130.098	0.89328		714	129.066	0.0593335
715	131.082	5.03741		715	140.082	4.45767		715	130.134	0.106652		715	129.066	2.47906
716	131.082	3.97545		716	140.082	4.69259		716	130.159	0.745283		716	129.066	0.439353
717	131.082	3.54859		717	140.082	5.03371		717	130.159	2.08336		717	129.102	2.76976
718	131.09	0.589505		718	140.082	5.24124		718	130.522	2.60349		718	129.979	2.66828
719	131.118	0.533557		719	140.082	5.69231		719	130.533	1.87794		719	130.05	0.619226
720	131.118	0.824051		720	140.082	5.98227		720	130.533	5.70044		720	130.05	2.52136
721	131.163	2.24751		721	140.107	2.16325		721	130.545	2.62675		721	130.061	0.723331
722	131.534	3.43475		722	140.118	4.62563		722	131.035	1.87393		722	130.061	2.0303
723	131.534	3.7003		723	140.904	0.416556		723	131.049	2.32375		723	130.086	2.48854
724	131.534	4.3124		724	141	0.305987		724	131.053	0.725837		724	130.086	2.76976
725	131.974	0.320474		725	141.052	1.90927		725	131.053	2.52083		725	130.086	0.695284
726	131.974	0.0946273		726	141.054	0.761245		726	131.082	0.116127		726	130.098	2.72292
727	131.975	0.917938		727	141.066	0.552283		727	131.082	0.372341		727	130.159	0.714076
728	132.003	0.383433		728	141.071	0.448167		728	131.082	2.46579		728	130.159	2.07837
729	132.003	4.84298		729	141.091	4.03152		729	131.082	0.6714		729	130.492	3.68629
730	132.003	5.29317		730	141.139	4.4606		730	131.082	0.936375		730	130.533	1.86706
731	132.035	3.29226		731	141.959	0.20103		731	131.082	2.95724		731	130.533	0.481796
732	132.054	0.665816		732	141.959	0.766131		732	131.09	2.76759		732	130.602	2.61546
733	132.066	0.533122		733	141.959	1.69461		733	131.118	2.66802		733	131.035	1.88086
734	132.066	0.846149		734	141.959	1.03352		734	131.118	2.49605		734	131.053	0.690282
735	132.077	0.477392		735	141.983	3.39953		735	131.118	5.7675		735	131.053	2.52629
736	132.081	2.16777		736	142.031	0.404161		736	131.118	4.53175		736	131.082	0.448849
737	132.077	0.798705		737	142.047	0.435209		737	131.118	3.49879		737	131.082	2.49802
738	132.085	5.91795		738	142.069	0.547394		738	131.118	0.0627782		738	131.082	1.88413
739	132.102	0.889813		739	142.086	0.610898		739	131.162	0.916775		739	131.082	0.0308488
740	132.102	0.495234		740	142.086	1.91888		740	131.162	2.07886		740	131.082	3.03161
741	132.121	0.542853		741	142.098	4.58755		741	131.534	1.84002		741	131.09	2.76976
742	132.531	3.29226		742	142.948	0.408634		742	131.534	0.618506		742	131.118	0.0403782
743	132.998	0.353007		743	142.962	0.31319		743	131.534	5.68143		743	131.118	2.68197
744	133.032	0.598326		744	142.962	0.0963025		744	131.553	2.6814		744	131.118	2.51189
745	133.05	1.72137		745	143.002	0.884841		745	132.003	2.39002		745	131.163	0.855729
746	133.061	0.589723		746	143.032	0.533418		746	132.003	0.0610079		746	131.162	2.08199
747	133.061	4.88595		747	143.054	0.446532		747	132.003	1.02571		747	131.534	1.74176
748	133.077	0.477392		748	143.082	0.594121		748	132.035	1.84333		748	131.534	0.581362
749	133.08	0.646832		749	143.107	4.58765		749	132.035	0.618506		749	131.574	2.72292
750	133.099	0.841404		750	143.118	0.603433		750	132.05	2.65399		750	131.579	2.69526
751	133.097	0.371997		751	143.118	2.02949		751	132.054	0.720782		751	131.93	1.73687
752	133.105	0.889813		752	143.959	0.324759		752	132.066	2.51787		752	132.003	2.40296
753	133.515	0.684784		753	143.997	0.353199		753	132.066	0.57941		753	132.003	1.00731
754	133.544	0.884103		754	143.997	0.0583745		754	132.077	0.925551		754	132.035	1.82396
755	133.95	0.277061		755	144.048	1.89482		755	132.077	1.15374		755	132.044	0.415769
756	133.999	0.352112		756	144.066	1.53308		756	132.077	0.0562693		756	132.054	0.676391
757	134.019	0.411673		757	144.081	2.22085		757	132.077	4.53175		757	132.066	2.53522
758	134.031	0.542861		758	144.102	0.542923		758	132.077	3.02451		758	132.066	0.619236
759	134.045	0.537705		759	144.102	2.04837		759	132.077	5.67191		759	132.077	0.883934
760	134.06	2.39051		760	144.541	0.884841		760	132.077	2.46579		760	132.077	2.47906
761	134.071	2.65395		761	144.605	0.615646		761	132.102	0.832708		761	132.102	0.80896
762	134.081	0.481934		762	144.982	4.97675		762	132.102	2.3711		762	132.102	2.3746
763	134.106	0.889813		763	144.982	5.43216		763	132.102	0.0562693		763	132.102	0.0403445
764	134.109	0.889813		764	144.982	5.21298		764	132.102	1.53701		764	132.117	2.60597
765	134.534	0.665816		765	144.982	4.75735		765	132.117	2.58879		765	132.531	0.714272
766	134.958	0.328065		766	144.982	4.35948		766	132.531	1.81803		766	132.531	1.82396
767	135.003	0.608124		767	144.982	5.84002		767	132.531	0.618506		767	133.007	2.39353
768	134.999	0.379998		768	144.982	3.51373		768	133.007	2.39369		768	133.032	0.875039
769	135.028	0.607628		769	144.982	2.54208		769	133.032	0.916952		769	133.033	1.80496
770	135.044	2.43505		770	144.992	0.446532		770	133.052	0.422195		770	133.032	2.38411
771	135.102	2.18032		771	145	0.352183		771	133.061	0.703869		771	133.052	2.64935
772	135.117	3.62444		772	145.035	0.0487276		772	133.069	2.50229		772	133.061	0.647533
773	135.945	0.29166		773	145.047	0.451269		773	133.069	0.561569		773	133.069	2.52128
774	135.956	0.314939		774	145.05	1.01462		774	133.08	0.929414		774	133.069	0.562716
775	136.043	0.509741		775	145.097	0.738229		775	133.08	2.46579		775	133.08	0.893776
776	136.048	0.466853		776	145.105	0.547658		776	133.097	2.75811		776	133.08	2.46959
777	136.062	1.90291		777	145.134	0.599716		777	133.105	0.815328		777	133.097	2.76046
778	136.062	0.598815		778	145.134	1.97187		778	133.105	2.3628		778	133.099	0.798533
779	136.076	0.871028		779	145.544	2.15359		779	133.101	0.500983		779	133.101	0.467623
780	136.076	2.35114		780	146.03	0.360154		780	133.53	1.81301		780	133.099	2.37461
781	136.087	5.75702		781	146.042	0.72322		781	134.019	2.32375		781	133.105	0.80896
782	136.087	5.51092		782	146.06	2.18343		782	134.027	2.21281		782	133.105	2.37458
783	136.087	5.2269		783	146.081	0.467103		783	134.032	1.03523		783	134.019	2.46926
784	136.087	4.8386		784	146.081	1.30699		784	134.045	2.49421		784	134.027	2.21264
785	136.539	2.14201		785	146.081	2.04886		785	134.045	0.629719		785	134.033	0.930741
786	136.953	0.181953		786	146.092	0.599546		786	134.045	3.14243		786	134.045	0.543218
787	136.953	1.61737		787	146.118	0.504986		787	134.06	0.410871		787	134.045	2.48854
788	137.027	0.616768		788	146.118	2.11525		788	134.071	1.98954		788	134.06	0.382372
789	137.046	0.701959		789	146.137	0.612746		789	134.081	2.46813		789	134.081	2.48848
790	137.046	1.92679		790	146.165	0.348615		790	134.094	2.75745		790	134.081	0.893776
791	137.063	0.416793		791	146.582	2.2038		791	134.101	2.75811		791	134.101	2.77141
792	137.071	1.86478		792	146.98	4.991		792	134.106	0.827013		792	134.107	0.761125
793	137.082	5.56222		793	146.98	5.20448		793	135.003	2.38895		793	134.106	2.37456
794	137.079	0.879855		794	146.98	4.74804		794	135.003	1.00689		794	134.991	2.67776
795	137.082	5.91666		795	146.98	4.38681		795	135.048	2.47014		795	135.003	2.39353
796	137.071	0.486705		796	146.98	5.48816		796	135.067	0.40236		796	135.003	0.978859
797	137.107	2.30197		797	146.98	6.00096		797	135.081	0.494581		797	135.048	2.47906
798	137.107	5.17007		798	146.98	5.76159		798	135.102	0.571133		798	135.081	0.505524
799	137.954	0.330991		799	147.029	0.651741		799	136.048	2.26835		799	135.102	0.543664
800	138.053	0.477392		800	147.031	0.353199		800	136.048	0.997413		800	135.117	0.49627
801	138.049	0.693372		801	147.031	2.4277		801	136.062	1.90837		801	136.048	0.969912
802	138.055	2.25457		802	147.044	0.901617		802	136.076	0.871447		802	136.048	2.26925
803	138.055	2.54806		803	147.047	1.17725		803	136.087	0.03267		803	136.062	1.75533
804	138.066	5.17954		804	147.066	5.09061		804	136.087	0.382432		804	136.062	2.08578
805	138.055	0.505299		805	147.065	1.47535		805	136.081	2.29802		805	136.076	0.822978
806	138.074	0.477392		806	147.076	0.457636		806	137.032	0.987248		806	136.076	2.34613
807	138.091	0.946094		807	147.076	0.921623		807	137.046	1.02459		807	136.59	2.70997
808	138.103	4.87168		808	147.079	5.58396		808	137.051	2.26692		808	137.027	0.685801
809	138.103	5.38781		809	147.085	1.32529		809	137.051	1.00651		809	137.046	0.99783
810	138.103	5.72867		810	147.084	0.457636		810	137.071	0.0526263		810	137.051	0.969374
811	138.907	0.412076		811	147.113	0.415056		811	137.071	2.53441		811	137.071	2.55466
812	138.991	0.348253		812	147.113	1.94245		812	137.107	0.741801		812	137.082	0.0308658
813	139.003	0.645594		813	147.121	0.51231		813	137.948	1.67409		813	137.082	0.448849
814	139.018	0.348253		814	147.594	0.780268		814	138.055	0.485773		814	137.091	2.71361
815	139.05	0.674516		815	148.027	0.360154		815	138.055	2.67176		815	137.107	0.727995
816	139.05	1.92185		816	148.043	0.610898		816	138.074	2.53441		816	137.948	1.61278
817	139.074	5.7097		817	148.06	0.457636		817	138.091	2.18502		817	138.055	2.67733
818	139.074	5.98391		818	148.097	0.59218		818	138.091	0.772475		818	138.055	0.477486
819	139.095	0.953032		819	148.935	0.407204		819	138.089	2.72141		819	138.066	0.030836
820	139.112	1.13144		820	148.977	0.229136		820	138.091	5.76766		820	138.074	2.55466
821	139.963	0.309405		821	149.019	0.875339		821	138.103	0.0497605		821	138.091	2.18321
822	139.988	5.70021		822	149.06	1.98095		822	138.103	0.371982		822	138.091	0.727998
823	140.011	3.27327		823	149.064	0.463279		823	138.511	2.6623		823	138.103	0.453661
824	140.032	0.584743		824	149.082	4.91986		824	138.581	2.65515		824	138.511	2.66679
825	140.047	0.732263		825	149.082	5.85066		825	138.907	0.946002		825	138.581	2.82924
826	140.054	0.679174		826	149.082	5.47013		826	138.995	1.87873		826	138.581	2.65732
827	140.068	0.441093		827	149.082	5.18984		827	139.018	3.02914		827	138.995	1.85239
828	140.082	3.52962		828	149.082	4.51166		828	139.018	2.6623		828	138.995	2.13423
829	140.082	5.38781		829	149.133	3.62804		829	139.018	3.58703		829	138.995	0.401386
830	140.904	0.412076		830	150.014	0.163118		830	139.018	5.54746		830	139.018	2.66743
831	141.001	5.73809		831	150.027	0.262277		831	139.018	4.55078		831	139.018	3.00393
832	141.066	0.533557		832	150.058	0.60905		832	139.05	1.95346		832	139.05	0.756796
833	141.066	3.83316		833	150.077	0.627902		833	139.05	0.793833		833	139.05	1.23052
834	141.077	4.81015		834	150.537	2.36554		834	139.05	1.29232		834	139.05	1.89312
835	141.072	0.447915		835	150.932	0.403958		835	139.074	0.415175		835	139.05	2.77243
836	141.091	5.39981		836	150.977	0.618703		836	139.074	0.100906		836	139.086	0.742563
837	141.102	1.97046		837	151.009	0.353199		837	139.095	0.760749		837	139.095	0.732729
838	141.102	4.99005		838	151.035	0.360154		838	139.112	0.533271		838	139.098	0.458474
839	141.959	0.119948		839	151.035	2.45237		839	139.945	1.63008		839	139.497	2.99414
840	141.959	0.329791		840	151.062	0.609197		840	139.946	1.79033		840	139.527	2.63936
841	141.959	1.86022		841	151.061	1.56204		841	140.011	2.02757		841	139.988	1.7607
842	141.959	1.58852		842	151.075	3.428		842	140.011	0.950078		842	139.988	0.619524
843	142.027	0.438451		843	151.075	3.61826		843	140.021	2.66428		843	139.988	0.382372
844	142.048	0.435907		844	151.098	4.52121		844	140.054	0.809283		844	140.011	2.00146
845	142.069	0.551984		845	151.097	1.8853		845	140.053	1.17753		845	140.021	2.66828
846	142.086	0.594218		846	151.098	5.32312		846	140.068	2.71942		846	140.047	0.752164
847	142.159	4.90489		847	151.098	4.87713		847	140.068	4.53175		847	140.054	0.76626
848	142.901	0.412076		848	151.098	5.07163		848	140.068	1.1057		848	140.06	2.70614
849	142.939	0.924535		849	151.098	5.71195		849	140.068	5.70044		849	140.068	1.04523
850	142.948	0.426597		850	151.098	5.9538		850	140.082	0.406132		850	140.068	2.71561
851	143.032	0.490558		851	151.096	3.64705		851	140.082	0.120512		851	140.082	1.8573
852	143.04	0.768974		852	151.123	2.10685		852	140.082	2.11837		852	140.082	0.0308426
853	143.04	0.0581807		853	151.144	0.453984		853	140.107	0.753274		853	140.082	2.31765
854	143.04	2.00731		854	152.022	0.467339		854	140.118	0.371982		854	140.082	0.610037
855	143.054	0.439237		855	152.036	0.360154		855	140.118	0.0601757		855	140.107	0.727998
856	143.082	0.533084		856	152.032	0.694169		856	140.118	0.848342		856	140.118	1.88086
857	143.082	0.964928		857	152.054	0.612746		857	141.051	2.60781		857	141	0.538734
858	143.107	0.324607		858	152.071	2.14		858	141.066	2.4727		858	140.996	1.83344
859	143.107	2.18805		859	152.071	0.628197		859	141.066	0.882105		859	141.006	2.61049
860	143.107	3.06412		860	152.118	5.21298		860	141.066	4.55078		860	141.051	2.62096
861	143.107	4.5733		861	152.128	2.11653		861	141.072	2.72888		861	141.066	0.808589
862	143.118	0.594465		862	152.947	0.378988		862	141.085	2.13633		862	141.066	2.48837
863	143.997	0.346673		863	153.033	0.353512		863	141.091	0.55305		863	141.071	2.72508
864	143.997	0.0964779		864	153.035	0.685209		864	141.102	0.798611		864	141.091	0.534222
865	144.102	0.533455		865	153.041	0.837322		865	141.102	0.297239		865	141.102	0.813404
866	144.102	2.06089		866	153.052	0.388325		866	141.113	2.56048		866	141.114	1.89035
867	144.541	0.855626		867	153.066	1.67595		867	141.582	2.90115		867	141.113	2.57296
868	144.605	0.58901		868	153.068	2.13442		868	141.958	1.87873		868	141.959	5.25859
869	144.982	5.01851		869	153.077	4.60919		869	142.027	2.67757		869	141.959	4.62966
870	144.982	4.46427		870	153.074	2.14409		870	142.048	1.92481		870	141.959	4.90615
871	144.982	5.50146		871	153.114	4.58755		871	142.086	0.916952		871	141.959	4.22962
872	144.982	3.37773		872	153.114	4.85344		872	142.098	0.0402876		872	141.959	4.03883
873	144.982	4.7533		873	153.113	2.8471		873	142.123	0.523665		873	141.958	0.410889
874	144.982	0.048765		874	153.127	3.57541		874	142.159	0.479125		874	141.959	1.85239
875	144.982	5.88954		875	153.127	4.83445		875	142.59	2.91077		875	141.983	1.82396
876	144.982	4.10835		876	153.127	2.33994		876	142.948	0.965438		876	142.026	2.67776
877	144.982	2.46929		877	154.027	0.675142		877	142.948	2.38056		877	142.048	1.91507
878	144.982	2.13558		878	154.047	0.725188		878	143.011	2.65515		878	142.086	0.572211
879	144.982	3.72883		879	154.05	1.57158		879	143.049	2.02025		879	142.098	1.89035
880	144.982	2.84309		880	154.059	0.474783		880	143.061	2.6623		880	142.59	2.9287
881	144.992	0.346673		881	154.069	1.68531		881	143.082	2.67192		881	142.939	2.24136
882	145	0.346673		882	154.075	2.14409		882	143.107	0.513119		882	142.948	0.950327
883	145.035	1.97445		883	154.084	0.907378		883	143.118	1.90852		883	142.948	2.39358
884	145.035	0.751257		884	154.098	0.596833		884	143.118	2.47014		884	143.011	2.65881
885	145.035	0.0489234		885	154.159	2.5874		885	143.562	2.68131		885	143.06	2.69566
886	145.047	0.435907		886	154.88	0.418056		886	143.997	2.66461		886	143.082	2.97558
887	145.05	1.00264		887	154.967	0.305732		887	144.048	0.735641		887	143.082	2.55468
888	145.097	0.720593		888	154.99	0.0439336		888	144.066	0.701015		888	143.082	0.76143
889	145.105	0.533352		889	155.031	1.76116		889	144.066	1.95381		889	143.1	2.74169
890	145.134	1.95553		890	155.042	2.2038		890	144.081	0.864944		890	143.107	0.55322
891	145.134	0.598326		891	155.07	2.42749		891	144.081	2.32402		891	143.118	2.48803
892	145.993	0.348253		892	155.079	0.403954		892	144.077	2.01076		892	143.579	2.63855
893	146.001	0.345899		893	155.081	1.61838		893	144.102	2.74035		893	143.997	2.69526
894	146.03	0.353007		894	155.107	0.190969		894	144.102	5.73406		894	143.997	5.38236
895	146.042	0.675295		895	155.107	4.91037		895	144.102	0.764748		895	144.039	1.90933
896	146.06	2.17253		896	155.129	4.42347		896	144.102	0.580549		896	144.048	0.704029
897	146.081	0.458453		897	155.592	0.594121		897	144.102	4.53175		897	144.066	0.694995
898	146.081	1.28571		898	156.014	0.360154		898	144.102	4.73285		898	144.066	2.02234
899	146.081	2.03819		899	156.011	2.28503		899	144.102	2.47929		899	144.066	0.969912
900	146.092	0.58994		900	156.027	0.448381		900	144.605	2.58987		900	144.081	0.741898
901	146.118	2.11199		901	156.042	0.45581		901	144.982	5.84842		901	144.102	2.74208
902	146.118	0.495998		902	156.042	2.37884		902	144.982	0.533271		902	144.102	4.03883
903	146.137	0.607628		903	156.077	0.448381		903	144.982	2.22902		903	144.102	4.20991
904	146.165	0.356765		904	156.12	3.40892		904	144.982	0.153376		904	144.102	0.760835
905	146.582	2.17455		905	156.877	0.419804		905	144.982	2.98659		905	144.15	2.07073
906	146.938	0.324263		906	156.966	0.218987		906	145.035	5.3294		906	144.605	2.62043
907	146.961	0.224753		907	156.981	0.826264		907	145.035	5.00587		907	144.982	0.382549
908	146.98	5.01855		908	157.013	0.656275		908	145.035	4.77743		908	144.982	0.728381
909	146.98	4.75776		909	157.015	0.361575		909	145.035	5.60587		909	144.982	2.23071
910	146.98	4.3646		910	157.047	0.514537		910	145.085	2.71195		910	144.982	0.111633
911	146.98	0.0297255		911	157.052	2.14409		911	145.097	2.49772		911	144.982	1.82866
912	147.029	0.636732		912	157.061	0.493487		912	145.097	5.77718		912	144.982	5.90671
913	147.025	0.343545		913	157.08	0.444683		913	145.097	0.912215		913	145.035	5.27765
914	147.031	0.346673		914	157.084	2.12328		914	145.105	2.72988		914	145.035	4.38625
915	147.044	0.87842		915	157.086	2.50395		915	145.105	4.53175		915	145.035	4.65815
916	147.047	1.13879		916	157.145	4.68327		916	145.134	2.48473		916	145.035	5.60191
917	147.065	1.41712		917	157.974	0.181083		917	145.134	5.76274		917	145.085	2.72292
918	147.076	0.458642		918	158.003	0.182253		918	145.134	4.53175		918	145.097	2.52628
919	147.076	0.892465		919	158.003	0.666226		919	145.134	0.0526263		919	145.105	2.74326
920	147.085	1.26624		920	158.012	0.362996		920	145.134	3.4891		920	145.134	2.49303
921	147.085	0.45739		921	158.027	0.29059		921	145.17	0.11307		921	145.17	2.8447
922	147.113	1.94088		922	158.027	0.0677734		922	145.17	2.84448		922	145.577	2.69485
923	147.113	0.36688		923	158.027	2.04785		923	145.985	2.22678		923	145.979	0.704029
924	147.121	0.496526		924	158.056	2.05756		924	145.986	0.735641		924	145.986	2.22644
925	147.594	0.748701		925	158.081	2.18445		925	145.986	5.78634		925	145.986	0.694706
926	147.99	0.348253		926	158.092	0.72322		926	146.048	1.86993		926	146.021	1.77647
927	148.004	0.425734		927	158.118	2.17275		927	146.048	0.730594		927	146.027	0.685801
928	148.027	0.353007		928	158.118	0.628197		928	146.06	0.796056		928	146.048	0.638516
929	148.043	0.598571		929	158.154	3.32338		929	146.06	2.28586		929	146.06	0.732729
930	148.06	0.450391		930	158.154	0.678292		930	146.069	1.12158		930	146.081	0.623984
931	148.097	0.589505		931	158.922	0.407204		931	146.081	0.651542		931	146.081	2.56396
932	148.935	0.402744		932	158.961	0.286895		932	146.081	2.55285		932	146.081	2.8455
933	148.977	0.264587		933	158.972	0.332059		933	146.081	4.53175		933	146.092	0.76143
934	148.976	1.71697		934	159.028	0.708628		934	146.081	5.68143		934	146.118	2.48854
935	148.977	0.941483		935	159.063	0.504986		935	146.092	0.826073		935	146.118	0.74249
936	149.019	0.867391		936	159.076	0.495557		936	146.118	2.48473		936	146.118	1.81446
937	149.023	0.255757		937	159.085	2.18445		937	146.118	0.777073		937	146.165	2.97829
938	149.06	1.97883		938	159.092	2.17477		938	146.118	1.86848		938	146.165	4.61047
939	149.082	5.89903		939	159.113	0.753238		939	146.118	0.0526263		939	146.5	2.67733
940	149.082	5.07082		940	159.121	2.16893		940	146.118	5.68143		940	146.98	0.505743
941	149.082	5.49195		941	159.149	0.892115		941	146.118	4.55078		941	146.98	0.714076
942	149.082	4.52581		942	159.157	3.31374		942	146.165	5.32948		942	146.98	5.80188
943	149.095	5.59349		943	159.969	0.124454		943	146.165	5.01784		943	146.98	2.23071
944	149.095	5.79357		944	159.969	1.59496		944	146.165	2.92927		944	146.98	0.125903
945	149.095	5.20383		945	159.969	1.13227		945	146.499	2.66917		945	147.029	0.515224
946	149.133	3.61497		946	159.969	0.779725		946	146.98	0.728049		946	147.047	0.761626
947	149.941	0.318736		947	160.018	1.93359		947	146.98	0.453356		947	147.076	0.694706
948	150.014	0.411673		948	160.018	2.29452		948	146.98	2.22902		948	147.076	2.53574
949	150.027	1.20284		949	160.06	0.533494		949	146.98	5.81023		949	147.085	2.56383
950	150.027	0.267557		950	160.076	2.17477		950	146.98	0.153376		950	147.113	2.76636
951	150.027	1.71232		951	160.097	2.06611		951	147.047	0.77456		951	147.11	0.846466
952	150.058	0.598326		952	160.097	0.547394		952	147.076	0.662786		952	147.121	2.4977
953	150.077	0.603222		953	160.133	0.599631		953	147.076	2.52083		953	147.117	0.467715
954	150.077	1.86952		954	160.133	2.33994		954	147.085	2.55285		954	147.121	1.75145
955	150.103	5.52039		955	160.598	2.19787		955	147.085	0.64681		955	147.516	2.65772
956	150.103	5.94165		956	160.971	0.300977		956	147.113	2.76759		956	147.54	2.62925
957	150.103	4.86687		957	161.012	0.599546		957	147.113	3.56631		957	147.582	2.82591
958	150.932	0.402744		958	161.012	0.875339		958	147.121	2.48473		958	147.984	2.23128
959	150.977	0.598815		959	161.021	1.93292		959	147.117	0.500983		959	147.984	0.704397
960	151.009	0.353007		960	161.032	0.808792		960	147.594	2.58888		960	148.004	2.00479
961	151.035	0.348253		961	161.092	0.476823		961	147.977	2.29704		961	148.016	2.62925
962	151.037	1.96938		962	161.1	2.19787		962	147.977	0.0627782		962	148.035	0.954792
963	151.062	0.598815		963	161.132	3.94229		963	147.984	0.767391		963	148.043	1.94395
964	151.061	1.52251		964	161.137	0.618703		964	147.984	0.381471		964	148.043	0.874853
965	151.075	3.42524		965	161.597	2.19787		965	147.984	2.23351		965	148.06	2.4979
966	151.098	5.21314		966	162.007	0.353357		966	148.004	1.99378		966	148.06	1.85268
967	151.098	4.8386		967	162.013	1.93292		967	148.043	0.921688		967	148.06	2.20184
968	151.097	1.88385		968	162.058	1.35853		968	148.06	0.713363		968	148.06	0.685864
969	151.098	4.49736		969	162.076	0.703866		969	148.06	2.42742		969	148.085	2.56416
970	151.098	5.76648		970	162.076	1.39194		970	148.06	1.92617		970	148.087	2.25006
971	151.096	3.63386		971	162.112	0.467103		971	148.06	2.18843		971	148.097	2.46926
972	151.123	2.10623		972	162.907	4.30174		972	148.06	0.735641		972	148.11	2.76636
973	151.144	0.449338		973	162.998	0.831896		973	148.08	2.5184		973	148.116	2.76976
974	151.961	0.273924		974	163.034	2.15187		974	148.087	2.24797		974	149.019	0.998333
975	152.01	0.354489		975	163.06	1.02099		975	148.097	2.45631		975	149.023	3.65128
976	152.032	0.673767		976	163.098	5.67133		976	148.11	2.75836		976	149.023	2.25086
977	152.036	0.348253		977	163.098	4.65406		977	148.116	2.76759		977	149.023	5.70663
978	152.054	0.598326		978	163.098	5.28989		978	149.023	0.7551		978	149.023	0.538704
979	152.063	0.598326		979	163.098	5.00523		979	149.023	0.569606		979	149.023	2.97549
980	152.071	2.13806		980	163.098	5.96329		980	149.047	2.84368		980	149.023	0.0260986
981	152.071	0.608899		981	163.116	0.467103		981	149.06	0.876791		981	149.023	5.34469
982	152.093	4.85755		982	163.117	4.06468		982	149.082	1.9175		982	149.023	4.77743
983	152.128	2.18032		983	163.94	0.286033		983	149.095	0.110702		983	149.023	0.277992
984	152.947	0.36688		984	164.029	0.425885		984	149.095	0.428863		984	149.023	1.99521
985	152.972	0.291568		985	164.074	1.17485		985	149.118	2.76817		985	149.023	4.11947
986	152.995	0.0582712		986	164.092	1.47535		986	149.993	2.45631		986	149.023	5.98256
987	152.998	0.296092		987	164.117	0.467103		987	150.006	2.25166		987	149.023	2.57319
988	153.033	0.348253		988	164.909	0.410226		988	150.055	0.533148		988	149.023	4.33858
989	153.041	0.824051		989	164.921	0.391197		989	150.058	2.04873		989	149.023	0.775816
990	153.044	3.78094		990	164.93	0.407204		990	150.058	0.929032		990	149.06	0.78471
991	153.052	0.390995		991	165.046	0.360154		991	150.103	2.27292		991	149.082	0.0355978
992	153.066	1.64592		992	165.055	0.892115		992	150.103	0.434785		992	149.082	1.88133
993	153.061	2.17787		993	165.091	2.72308		993	150.932	1.35812		993	149.082	0.467808
994	153.074	2.14201		994	165.114	5.6661		994	150.977	2.2608		994	149.12	2.76976
995	153.102	4.2982		995	165.114	4.5938		995	151.005	2.83844		995	149.132	0.486673
996	153.113	5.26478		996	165.114	5.9538		996	151.005	4.78696		996	149.993	2.46959
997	153.114	4.85755		997	165.114	4.86764		997	151.035	2.61728		997	150.006	2.25957
998	153.113	3.71454		998	165.113	5.28517		998	151.035	3.01966		998	150.005	2.89222
999	153.113	5.90848		999	165.547	0.353199		999	151.035	5.68143		999	150.058	2.03735
1000	153.113	3.97545		1000	165.988	0.418296		1000	151.035	4.55078		1000	150.058	2.38401
1001	153.114	4.55881		1001	166.018	0.884841		1001	151.062	1.12158		1001	150.058	0.874853
1002	153.127	3.58629		1002	166.026	0.524021		1002	151.075	0.497443		1002	150.055	0.55322
1003	153.127	4.85711		1003	166.032	2.56114		1003	151.098	0.476292		1003	150.103	2.26957
1004	153.538	0.345109		1004	166.05	1.79947		1004	151.098	0.0951792		1004	150.932	1.15904
1005	153.956	0.301772		1005	166.058	0.892115		1005	151.098	0.946002		1005	151.005	2.80298
1006	154.027	0.476316		1006	166.053	0.467221		1006	151.098	1.9626		1006	151.022	2.8548
1007	154.047	0.71129		1007	166.072	0.751743		1007	151.106	0.34286		1007	151.035	2.62096
1008	154.05	1.54615		1008	166.086	1.98095		1008	151.144	1.71688		1008	151.035	3.04125
1009	154.05	2.05755		1009	166.086	0.618703		1009	151.144	1.07315		1009	151.062	0.932039
1010	154.059	0.468805		1010	166.097	5.32695		1010	151.536	2.61172		1010	151.075	0.467808
1011	154.063	1.64592		1011	166.098	5.63131		1011	152.014	2.04388		1011	151.098	0.600556
1012	154.069	1.65544		1012	166.117	5.6727		1012	152.022	1.62688		1012	151.098	0.092629
1013	154.076	2.14201		1013	167.013	0.360154		1013	152.022	1.00689		1013	151.112	0.458236
1014	154.084	0.911001		1014	167.013	0.0487276		1014	152.022	2.2608		1014	151.144	1.65525
1015	154.086	0.68172		1015	167.013	2.42061		1015	152.037	2.61172		1015	151.536	2.61978
1016	154.097	0.589257		1016	167.013	0.761245		1016	152.054	0.921688		1016	152.014	1.98256
1017	154.097	5.71919		1017	167.034	3.79879		1017	152.057	1.95362		1017	152.022	2.26925
1018	154.097	6.00318		1018	167.068	0.394592		1018	152.071	0.551524		1018	152.022	1.53233
1019	154.098	1.88397		1019	167.079	0.713718		1019	152.071	0.733819		1019	152.022	0.940953
1020	154.88	0.412076		1020	167.084	1.98095		1020	152.071	2.19009		1020	152.032	2.62037
1021	154.964	0.314939		1021	167.093	5.87791		1021	152.081	0.57941		1021	152.037	2.62543
1022	154.98	0.362499		1022	167.093	5.5601		1022	152.118	0.03267		1022	152.054	0.87977
1023	154.99	0.048765		1023	167.093	5.25184		1023	152.54	3.10378		1023	152.071	0.515224
1024	154.99	0.321671		1024	167.093	4.78695		1024	152.998	0.789532		1024	152.071	2.00813
1025	154.99	2.54202		1025	167.093	0.694718		1025	153.025	2.25745		1025	152.118	0.0308658
1026	154.99	2.04097		1026	167.09	1.98095		1026	153.033	2.60848		1026	152.118	1.89035
1027	154.99	0.760753		1027	167.107	4.61615		1027	153.033	4.55078		1027	152.147	1.66491
1028	155.031	1.73089		1028	167.129	4.59704		1028	153.039	2.60781		1028	152.54	3.12339
1029	155.042	2.21022		1029	167.548	0.353199		1029	153.041	0.752645		1029	152.995	3.83037
1030	155.045	0.641643		1030	168.016	0.353199		1030	153.066	0.822912		1030	153.025	2.26964
1031	155.07	0.0946273		1031	168.029	0.650257		1031	153.068	0.559802		1031	153.033	2.62096
1032	155.07	2.42006		1032	168.063	1.30699		1032	153.074	0.725837		1032	153.041	0.713886
1033	155.081	1.56996		1033	168.063	0.448167		1033	153.074	0.549998		1033	153.039	2.62452
1034	155.079	0.401626		1034	168.09	1.98151		1034	153.114	0.371982		1034	153.066	0.817676
1035	155.101	0.58901		1035	168.093	1.98151		1035	153.114	0.0402876		1035	153.066	1.17767
1036	155.107	0.264587		1036	168.102	1.39132		1036	153.114	0.691202		1036	153.074	0.685233
1037	155.107	1.9978		1037	168.113	0.713035		1037	153.127	0.493904		1037	153.074	0.514962
1038	155.154	2.23558		1038	168.149	4.53815		1038	153.993	5.67191		1038	153.113	0.467986
1039	155.592	0.616768		1039	168.565	0.352027		1039	154.005	2.65988		1039	153.114	0.106845
1040	155.993	0.048765		1040	169.036	0.665785		1040	154.02	2.2608		1040	153.113	1.89158
1041	156.014	0.353007		1041	169.047	1.46581		1041	154.036	2.61172		1041	153.127	0.477296
1042	156.027	0.440023		1042	169.046	0.353199		1042	154.059	0.940619		1042	154.013	2.66679
1043	156.042	0.448627		1043	169.061	2.45237		1043	154.059	2.46339		1043	154.02	2.26925
1044	156.077	0.447915		1044	169.061	2.18242		1044	154.069	0.879075		1044	154.046	0.642781
1045	156.077	5.18044		1045	169.058	0.438697		1045	154.075	0.549998		1045	154.059	0.884687
1046	156.102	2.28908		1046	169.097	2.03918		1046	154.097	0.40236		1046	154.059	2.46959
1047	156.133	4.59173		1047	169.095	0.401025		1047	154.098	2.48473		1047	154.069	0.789056
1048	156.877	0.412076		1048	169.108	5.73561		1048	154.109	0.179481		1048	154.076	0.514962
1049	156.991	0.0491756		1049	169.122	3.4471		1049	154.134	0.140273		1049	154.097	2.49303
1050	157.013	0.645594		1050	169.977	2.18242		1050	154.99	4.47288		1050	154.159	0.534222
1051	157.021	0.654499		1051	169.986	0.419726		1051	154.99	4.79995		1051	154.88	1.65297
1052	157.046	0.438451		1052	170.012	0.612746		1052	154.99	5.17376		1052	154.99	4.51527
1053	157.052	2.14201		1053	170.033	0.665785		1053	154.99	4.10637		1053	154.99	4.08619
1054	157.061	0.486705		1054	170.039	0.661253		1054	154.99	5.58682		1054	154.99	4.27728
1055	157.084	2.10368		1055	170.042	0.448381		1055	154.99	1.87833		1055	154.99	4.84894
1056	157.086	1.0121		1056	170.045	2.06708		1056	154.99	3.73943		1056	154.99	5.62418
1057	157.086	1.23377		1057	170.081	0.722386		1057	155.054	1.83053		1057	154.99	5.31569
1058	157.086	1.47525		1058	170.092	0.448381		1058	155.081	0.784202		1058	154.99	0.637857
1059	157.122	1.36144		1059	170.096	3.68446		1059	155.107	0.503702		1059	154.99	1.8718
1060	157.122	1.56996		1060	170.118	2.42749		1060	155.129	0.0782074		1060	154.99	3.76424
1061	157.122	1.11589		1061	170.129	4.45473		1061	155.129	0.476292		1061	154.99	2.11484
1062	157.554	2.14201		1062	170.854	0.41362		1062	155.505	2.67176		1062	155.043	0.662032
1063	157.974	0.109665		1063	170.958	0.378988		1063	155.592	2.59834		1063	155.054	1.7784
1064	157.974	0.320474		1064	171.026	0.650257		1064	156.042	2.71095		1064	155.107	0.524592
1065	158.003	1.96978		1065	171.04	0.667284		1065	156.042	2.1071		1065	155.129	1.93049
1066	158.027	0.255757		1066	171.065	2.2038		1066	156.042	4.53175		1066	155.129	2.25121
1067	158.027	2.04624		1067	171.076	0.621056		1067	156.042	5.68143		1067	155.129	0.106845
1068	158.027	3.64347		1068	171.099	2.37055		1068	156.042	0.0727762		1068	155.505	2.66679
1069	158.056	2.04581		1069	171.101	2.66442		1069	156.068	1.37982		1069	155.592	2.60608
1070	158.081	2.18718		1070	171.138	4.61135		1070	156.077	2.72988		1070	155.994	1.88086
1071	158.087	0.693372		1071	171.138	4.85344		1071	156.077	0.223468		1071	156.011	0.723755
1072	158.118	2.16116		1072	171.138	2.38478		1072	156.077	0.0308146		1072	156.042	2.72372
1073	158.118	0.599426		1073	171.149	0.750769		1073	156.149	2.12735		1073	156.042	2.05917
1074	158.129	4.61067		1074	171.992	0.360154		1074	156.593	2.90002		1074	156.068	1.3208
1075	158.154	3.31134		1075	171.993	0.0534492		1075	157.061	2.46579		1075	156.077	2.74169
1076	158.154	0.663233		1076	172.04	0.656275		1076	157.074	2.73038		1076	156.077	0.439335
1077	158.961	0.0759461		1077	172.072	2.13442		1077	157.076	1.3576		1077	156.113	0.467986
1078	158.961	0.283264		1078	172.097	0.606231		1078	157.08	2.72988		1078	156.138	0.770891
1079	158.961	1.88385		1079	172.106	1.98095		1079	157.097	2.5303		1079	156.593	2.91939
1080	158.972	0.313189		1080	172.133	2.5296		1080	157.094	2.89183		1080	156.877	1.558
1081	158.985	0.324607		1081	172.153	0.750769		1081	157.097	0.751284		1081	157.061	2.47906
1082	159.028	0.693372		1082	172.17	3.44696		1082	157.103	2.72141		1082	157.061	0.694706
1083	159.026	0.449338		1083	172.17	5.40211		1083	157.145	2.10955		1083	157.074	2.75147
1084	159.063	0.505355		1084	172.55	2.35929		1084	158.024	1.9633		1084	157.08	2.74169
1085	159.067	5.10416		1085	172.956	0.627902		1085	158.027	0.559802		1085	157.084	0.571685
1086	159.076	0.453891		1086	173.03	0.0534564		1086	158.037	2.61172		1086	157.097	2.54521
1087	159.092	2.17081		1087	173.03	0.799301		1087	158.056	0.559802		1087	157.122	2.27969
1088	159.113	0.774643		1088	173.051	2.34962		1088	158.081	0.566311		1088	158.003	5.40134
1089	159.113	2.37082		1089	173.078	1.8853		1089	158.081	2.73088		1089	158.021	1.9122
1090	159.121	2.15812		1090	173.092	0.594121		1090	158.118	0.750975		1090	158.027	0.534081
1091	159.149	0.880503		1091	173.129	2.01847		1091	158.118	1.92202		1091	158.037	2.62096
1092	159.967	0.390995		1092	173.133	3.97079		1092	158.118	2.72059		1092	158.027	2.04017
1093	159.962	0.048765		1093	173.14	0.779188		1093	158.154	0.531932		1093	158.045	0.524437
1094	159.969	1.61707		1094	173.165	2.03338		1094	158.154	0.969013		1094	158.056	0.524437
1095	159.969	0.960128		1095	174.012	0.628044		1095	158.912	2.22902		1095	158.081	2.75147
1096	159.969	1.14096		1096	174.025	0.360154		1096	158.922	2.26692		1096	158.081	0.519852
1097	159.969	0.779747		1097	174.033	2.21113		1097	158.922	1.93483		1097	158.118	0.733028
1098	159.969	1.35998		1098	174.053	2.14409		1098	158.964	2.39037		1098	158.117	2.74248
1099	159.969	0.123765		1099	174.077	4.8499		1099	158.964	0.0592376		1099	158.154	0.510375
1100	159.969	0.329791		1100	174.095	0.594121		1100	158.964	1.01523		1100	158.154	0.931491
1101	160.018	1.90284		1101	174.112	0.618703		1101	158.964	4.53175		1101	158.539	2.61596
1102	160.06	0.542665		1102	174.113	2.44205		1102	158.964	5.67191		1102	158.912	2.19344
1103	160.076	2.18439		1103	174.124	1.42871		1103	159.024	2.63638		1103	158.922	1.88621
1104	160.076	1.8935		1104	174.124	1.13722		1104	159.028	1.01504		1104	158.922	2.43147
1105	160.097	2.06008		1105	174.938	0.394439		1105	159.03	0.599041		1105	158.922	2.09758
1106	160.097	0.585454		1106	174.991	0.60905		1106	159.036	2.60781		1106	158.964	2.40296
1107	160.097	1.25521		1107	174.991	0.831896		1107	159.051	0.734061		1107	158.964	0.978859
1108	160.133	0.589505		1108	175.002	0.70422		1108	159.076	2.56995		1108	158.986	1.80496
1109	160.133	2.33407		1109	175.026	0.710428		1109	159.076	0.677266		1109	159.024	2.64866
1110	160.598	2.19677		1110	175.034	2.41576		1110	159.092	0.777121		1110	159.028	0.969268
1111	160.972	0.317866		1111	175.031	0.552283		1111	159.113	2.53441		1111	159.03	0.543218
1112	161.012	0.589505		1112	175.045	2.12477		1112	159.113	5.76766		1112	159.036	2.62096
1113	161.021	1.90284		1113	175.048	1.58043		1113	159.117	0.831045		1113	159.051	0.695016
1114	161.032	0.722759		1114	175.058	0.444683		1114	159.149	4.53175		1114	159.04	2.61049
1115	161.029	0.355971		1115	175.056	2.14409		1115	159.149	5.75782		1115	159.076	2.58267
1116	161.064	0.552049		1116	175.071	0.599546		1116	159.149	2.01076		1116	159.076	0.656777
1117	161.082	5.81859		1117	175.098	5.80201		1117	159.524	2.62675		1117	159.092	0.770696
1118	161.092	0.495998		1118	175.108	0.632805		1118	159.968	2.39036		1118	159.113	2.53574
1119	161.1	2.12243		1119	175.119	1.98995		1119	159.969	5.3342		1119	159.121	0.727998
1120	161.128	0.449338		1120	175.119	0.448381		1120	160.017	0.55305		1120	159.524	2.66743
1121	161.137	0.598815		1121	175.148	4.02666		1121	160.02	1.89649		1121	159.56	2.61149
1122	161.597	2.20168		1122	175.144	1.72303		1122	160.023	2.6623		1122	159.967	2.39353
1123	161.97	0.315103		1123	175.535	0.14388		1123	160.031	1.15843		1123	159.969	5.24908
1124	162.007	0.346673		1124	176.03	0.629886		1124	160.06	2.51598		1124	159.969	4.73924
1125	162.058	0.889813		1125	176.052	0.875339		1125	160.061	0.701015		1125	160.02	0.524577
1126	162.058	1.32868		1126	176.055	0.60905		1126	160.08	2.56995		1126	160.023	2.66743
1127	162.076	0.683111		1127	176.051	1.57158		1127	160.097	0.608687		1127	160.031	1.00781
1128	162.076	1.38985		1128	176.071	2.75867		1128	160.097	2.63389		1128	160.06	2.53574
1129	162.085	5.5814		1129	176.066	0.920444		1129	160.108	0.883809		1129	160.06	0.614773
1130	162.112	0.466853		1130	176.103	0.457854		1130	160.122	0.7551		1130	160.064	0.979383
1131	162.907	4.3077		1131	176.105	1.4998		1131	160.133	1.93483		1131	160.08	2.58723
1132	162.953	0.290707		1132	176.122	0.448167		1132	160.133	2.28239		1132	160.084	2.70432
1133	163.003	0.347463		1133	176.554	0.353199		1133	160.133	2.47761		1133	160.097	0.572211
1134	162.998	0.805372		1134	176.972	0.18638		1134	160.133	5.70044		1134	160.133	2.48854
1135	163.034	2.13558		1135	177.007	0.353512		1135	160.133	0.758016		1135	160.133	0.733028
1136	163.06	1.01199		1136	177.055	3.45648		1136	160.598	2.59918		1136	160.133	1.75621
1137	163.098	5.78883		1137	177.061	0.389761		1137	161.032	1.1248		1137	160.133	1.98079
1138	163.098	5.2269		1138	177.087	0.580727		1138	161.129	2.81494		1138	160.598	2.62043
1139	163.098	5.55563		1139	177.123	0.737973		1139	161.133	0.466801		1139	160.968	2.40777
1140	163.098	4.82911		1140	178.009	0.420035		1140	161.998	2.69234		1140	161.032	0.988345
1141	163.098	3.54869		1141	178.059	0.425885		1141	162.007	5.19618		1141	161.057	3.08184
1142	163.116	0.463808		1142	178.071	0.491367		1142	162.022	0.705989		1142	161.128	2.82591
1143	163.94	0.307498		1143	178.123	2.01912		1143	162.036	1.08652		1143	161.132	0.467892
1144	164.029	0.422489		1144	178.134	4.61615		1144	162.05	2.41841		1144	161.597	2.60102
1145	164.074	1.15364		1145	179.093	4.78507		1145	162.076	0.618506		1145	162.022	0.695331
1146	164.092	1.40759		1146	179.107	3.89357		1146	162.076	2.48842		1146	162.035	1.05524
1147	164.909	0.402744		1147	179.126	2.02864		1147	162.076	1.78316		1147	162.04	0.524437
1148	164.93	0.402744		1148	179.143	4.0459		1148	162.103	0.764748		1148	162.058	1.83563
1149	164.948	0.324263		1149	179.143	4.9673		1149	162.112	2.47526		1149	162.076	0.666916
1150	164.948	1.75995		1150	180.009	0.399429		1150	162.113	1.85507		1150	162.112	2.48854
1151	164.992	0.846149		1151	180.066	2.36914		1151	162.112	5.68143		1151	162.112	1.77285
1152	165.046	0.348253		1152	180.088	1.98095		1152	162.112	4.55078		1152	162.112	1.95667
1153	165.055	0.880503		1153	180.102	2.33028		1153	162.132	2.81475		1153	162.132	2.82749
1154	165.102	0.672391		1154	180.102	0.818877		1154	163.001	1.69082		1154	163.084	2.85401
1155	165.114	4.77226		1155	180.883	0.410226		1155	163.001	1.44234		1155	163.098	1.8573
1156	165.114	5.03752		1156	180.904	0.410533		1156	163.027	2.08901		1156	163.098	0.0308426
1157	165.114	5.74756		1157	180.99	0.0583115		1157	163.098	0.100906		1157	163.098	2.22273
1158	165.113	2.07453		1158	180.99	0.31319		1158	163.098	0.453051		1158	163.108	2.78189
1159	165.114	5.29789		1159	181.009	0.831896		1159	163.098	1.90639		1159	163.11	2.48831
1160	165.983	5.89739		1160	181.014	3.37096		1160	163.108	2.76817		1160	163.116	1.80496
1161	166.032	2.54686		1161	181.053	0.59005		1161	163.116	2.47526		1161	163.116	2.48854
1162	166.05	1.78853		1162	181.056	0.51931		1162	163.116	1.859		1162	163.148	0.448849
1163	166.053	0.468548		1163	181.069	2.36554		1163	163.148	0.476292		1163	163.978	2.01376
1164	166.058	0.870638		1164	181.084	0.42296		1164	163.978	2.03488		1164	163.99	1.86223
1165	166.072	0.720788		1165	181.086	3.10444		1165	164.029	2.39948		1165	164.008	2.43151
1166	166.086	1.97046		1166	181.086	2.60291		1166	164.067	2.61172		1166	164.029	2.4598
1167	166.086	0.594378		1167	181.122	3.28057		1167	164.067	4.54126		1167	164.067	2.62096
1168	166.086	2.36846		1168	181.159	5.2804		1168	164.067	5.67191		1168	164.074	0.747229
1169	166.086	2.57454		1169	181.555	2.33994		1169	164.074	0.793833		1169	164.117	2.4979
1170	166.097	5.01861		1170	181.951	0.305732		1170	164.074	1.82105		1170	164.117	1.95345
1171	166.097	5.18992		1171	181.988	0.324759		1171	164.101	2.14533		1171	164.921	2.36026
1172	166.097	4.79064		1172	182.067	1.95276		1172	164.117	2.47526		1172	164.93	0.988596
1173	166.906	0.402744		1173	182.081	0.892115		1173	164.921	2.34268		1173	164.93	1.87652
1174	166.986	0.346673		1174	182.079	2.06611		1174	164.93	0.992246		1174	164.93	2.39358
1175	167.013	2.03656		1175	182.129	0.996417		1175	164.93	2.39701		1175	165.055	0.83244
1176	167.013	2.44216		1176	182.129	4.57221		1176	165.055	0.855419		1176	165.055	2.34588
1177	167.013	0.048765		1177	182.985	0.0582485		1177	165.055	2.32611		1177	165.068	2.62976
1178	167.013	0.346673		1178	182.985	0.31319		1178	165.068	2.60848		1178	165.07	2.62543
1179	167.013	0.739359		1179	182.985	1.17039		1179	165.07	2.61496		1179	165.091	0.482128
1180	167.013	0.979166		1180	182.985	2.46581		1180	165.114	0.681384		1180	165.113	0.647293
1181	167.013	2.86401		1181	182.985	1.79946		1181	165.113	1.187		1181	165.113	2.09924
1182	167.013	3.42524		1182	182.985	0.775044		1182	165.114	0.03267		1182	165.127	0.448849
1183	167.029	0.874622		1183	182.985	5.7926		1183	165.988	2.45882		1183	165.967	2.45995
1184	167.037	0.589505		1184	183.085	0.892115		1184	166.023	2.82555		1184	165.976	2.01113
1185	167.034	3.17816		1185	183.102	2.72308		1185	166.026	2.67373		1185	165.988	2.46959
1186	167.034	3.79522		1186	183.113	1.98045		1186	166.032	0.66745		1186	166.026	2.69566
1187	167.068	0.403381		1187	183.161	4.24535		1187	166.05	0.512155		1187	166.05	0.486978
1188	167.074	1.54154		1188	183.174	3.9555		1188	166.053	0.921688		1188	166.053	0.874091
1189	167.084	1.9699		1189	183.528	1.98095		1189	166.053	2.65283		1189	166.053	2.66679
1190	167.079	0.706426		1190	183.989	0.324759		1190	166.064	2.61496		1190	166.053	1.73208
1191	167.093	5.52981		1191	183.989	0.0678995		1191	166.072	2.10701		1191	166.064	2.62989
1192	167.093	5.02802		1192	184.028	0.90382		1192	166.086	0.860149		1192	166.072	2.09545
1193	167.093	5.88959		1193	184.037	0.438697		1193	166.086	2.32375		1193	166.086	0.808861
1194	167.093	4.34567		1194	184.058	0.70528		1194	166.085	5.67191		1194	166.086	2.32674
1195	167.09	1.97046		1195	184.06	1.809		1195	166.084	2.73893		1195	166.086	3.04095
1196	167.093	0.58994		1196	184.086	0.902214		1196	166.084	4.53175		1196	166.084	2.74248
1197	167.129	4.84808		1197	184.108	0.722386		1197	166.098	1.9396		1197	166.097	0.727987
1198	167.549	0.348253		1198	184.108	4.54956		1198	166.098	5.98628		1198	166.134	1.90933
1199	168.016	0.347463		1199	184.133	1.13943		1199	166.098	0.745283		1199	167.013	3.77371
1200	168.016	0.770253		1200	184.528	2.28503		1200	166.109	0.93906		1200	167.013	3.03161
1201	168.029	0.626949		1201	184.986	0.190594		1201	166.134	0.34286		1201	167.013	4.07197
1202	168.063	0.431791		1202	184.986	3.47552		1202	166.528	2.70979		1202	167.013	5.34485
1203	168.063	1.28571		1203	185.028	0.405581		1203	166.951	2.21556		1203	167.013	4.39574
1204	168.092	1.97464		1204	185.031	0.69715		1204	167.013	4.44562		1204	167.013	5.62735
1205	168.102	1.35257		1205	185.042	1.02576		1205	167.013	5.62488		1205	167.013	2.66743
1206	168.113	0.718885		1206	185.092	1.25931		1206	167.013	4.06349		1206	167.013	4.89661
1207	168.113	1.92237		1207	185.117	2.46581		1207	167.013	5.26758		1207	167.013	3.38473
1208	168.123	1.86478		1208	185.116	0.640905		1208	167.013	3.76807		1208	167.034	5.62418
1209	168.132	4.2792		1209	185.129	2.13442		1209	167.013	5.02491		1209	167.048	2.01236
1210	168.565	0.346673		1210	185.14	4.42621		1210	167.013	3.02061		1210	167.079	1.73208
1211	169.036	0.655101		1211	185.165	0.8282		1211	167.013	4.79995		1211	167.083	0.799014
1212	169.046	0.352112		1212	185.989	3.47552		1212	167.013	2.64568		1212	167.083	2.32718
1213	169.047	1.446		1213	186.016	0.448274		1213	167.034	5.61445		1213	167.093	0.377607
1214	169.061	2.44953		1214	186.087	0.592182		1214	167.039	0.710815		1214	167.09	0.765862
1215	169.058	0.438451		1215	186.112	0.594121		1215	167.049	2.02025		1215	167.09	2.32674
1216	169.061	2.18032		1216	186.112	2.44282		1216	167.079	4.53175		1216	167.107	0.514962
1217	169.095	0.402744		1217	186.113	1.00845		1217	167.079	1.78316		1217	167.129	0.448816
1218	169.094	1.97046		1218	186.132	2.13838		1218	167.083	0.869771		1218	167.129	0.106845
1219	169.097	0.978658		1219	186.149	1.17485		1219	167.083	2.30785		1219	167.129	1.89985
1220	169.097	2.03219		1220	186.956	0.210918		1220	167.093	0.484106		1220	167.515	2.66711
1221	169.108	4.59213		1221	186.981	3.84601		1221	167.09	0.810598		1221	167.548	2.66785
1222	169.116	0.73742		1222	186.981	0.315253		1222	167.09	2.32375		1222	168.016	2.66785
1223	169.977	0.048765		1223	186.981	3.55175		1223	167.118	0.735641		1223	168.016	3.09751
1224	169.977	1.98873		1224	187.058	0.495606		1224	167.129	0.0402876		1224	168.063	0.581532
1225	169.986	0.413343		1225	187.071	0.552353		1225	167.129	0.414665		1225	168.077	2.75621
1226	169.998	0.0581869		1226	187.108	0.592007		1226	167.129	1.95838		1226	168.091	2.32718
1227	170.033	0.468453		1227	187.144	2.13428		1227	167.515	2.66428		1227	168.092	0.765862
1228	170.039	0.655101		1228	187.964	0.315253		1228	167.998	3.03625		1228	168.093	2.32718
1229	170.042	0.440023		1229	188.023	0.612746		1229	168.01	2.66827		1229	168.1	2.70432
1230	170.06	2.17081		1230	188.047	2.9425		1230	168.016	2.65498		1230	168.535	2.69566
1231	170.081	0.701959		1231	188.062	0.353199		1231	168.052	2.02025		1231	168.565	2.63936
1232	170.081	2.11199		1232	188.071	2.18043		1232	168.077	2.73935		1232	169.009	2.70496
1233	170.092	0.450391		1233	188.068	1.97187		1233	168.074	1.95381		1233	169.036	0.704764
1234	170.092	5.49054		1234	188.092	0.624982		1234	168.093	2.32375		1234	169.045	3.08755
1235	170.117	2.43505		1235	188.093	5.03371		1235	168.093	0.89328		1235	169.046	2.62976
1236	170.854	0.412076		1236	188.116	0.97774		1236	168.113	0.675423		1236	169.054	0.372802
1237	170.958	0.371997		1237	188.128	2.43236		1237	168.535	2.67408		1237	169.058	0.733028
1238	171.006	0.353007		1238	188.128	0.753238		1238	169.009	2.65515		1238	169.058	2.52629
1239	171.026	0.626085		1239	188.176	0.438883		1239	169.017	2.6623		1239	169.108	1.88086
1240	171.043	0.353007		1240	188.176	1.87577		1240	169.036	0.74039		1240	169.122	0.448849
1241	171.04	0.645594		1241	189.007	0.922495		1241	169.044	2.00617		1241	169.145	0.0308658
1242	171.05	2.36293		1242	189.007	1.76116		1242	169.046	2.6128		1242	169.145	1.92458
1243	171.053	0.400507		1243	189.07	1.95233		1243	169.045	3.08168		1243	169.547	3.09147
1244	171.076	0.665816		1244	189.075	2.19587		1244	169.054	0.423491		1244	169.977	1.87206
1245	171.076	2.34131		1245	189.087	0.547394		1245	169.061	0.559802		1245	169.986	2.00146
1246	171.099	2.35897		1246	189.113	5.59819		1246	169.097	0.757924		1246	170.025	1.04574
1247	171.138	4.84765		1247	189.123	0.60149		1247	169.108	0.466801		1247	170.033	2.46959
1248	171.138	4.59213		1248	189.123	1.76126		1248	169.122	0.474144		1248	170.039	0.704764
1249	171.138	1.85525		1249	189.123	2.05321		1249	169.145	0.305663		1249	170.081	0.694706
1250	171.149	0.730122		1250	189.135	0.457745		1250	169.145	0.135092		1250	170.092	2.86333
1251	171.149	1.58854		1251	189.148	2.38478		1251	169.977	1.87873		1251	170.096	0.458474
1252	171.149	1.35257		1252	189.16	0.438697		1252	169.986	1.98497		1252	170.854	1.68407
1253	171.581	1.9512		1253	190.002	0.361575		1253	170.033	2.46989		1253	170.961	1.74628
1254	171.993	0.048765		1254	190.045	1.09017		1254	170.039	0.734231		1254	171.006	2.66743
1255	171.992	0.353007		1255	190.071	0.770766		1255	170.081	0.725837		1255	171.028	1.78244
1256	171.993	2.29557		1256	190.086	2.91368		1256	170.092	2.85314		1256	171.036	2.48842
1257	172.04	0.655101		1257	190.09	0.552318		1257	170.854	1.74529		1257	171.04	0.666273
1258	172.072	2.1243		1258	190.109	5.49781		1258	171.006	2.65399		1258	171.076	0.614479
1259	172.097	0.607628		1259	190.109	5.6727		1259	171.019	2.85263		1259	171.076	2.52629
1260	172.097	2.30197		1260	190.109	6.0007		1260	171.028	1.83053		1260	171.089	2.86515
1261	172.106	1.97046		1261	190.107	0.612746		1261	171.04	2.53564		1261	171.096	2.86333
1262	172.133	2.51852		1262	190.109	4.83143		1262	171.076	0.641649		1262	171.138	0.444167
1263	172.133	4.88595		1263	190.127	0.599546		1263	171.076	4.53175		1263	171.149	1.23518
1264	172.146	0.730122		1264	190.127	1.76116		1264	171.076	2.51153		1264	171.149	2.20312
1265	172.153	0.730122		1265	190.912	0.400711		1265	171.089	2.85314		1265	171.149	0.751966
1266	172.17	3.35403		1266	191	0.949567		1266	171.096	2.85314		1266	171.16	0.0593338
1267	172.549	2.34131		1267	191	0.770766		1267	171.117	0.500983		1267	171.16	2.11824
1268	172.956	0.626949		1268	191.018	0.666226		1268	171.124	2.11837		1268	171.185	0.818434
1269	172.956	0.124526		1269	191.022	1.54261		1269	171.149	2.20058		1269	171.959	1.77647
1270	172.977	0.15989		1270	191.04	0.419726		1270	171.149	0.817553		1270	172.031	2.46469
1271	172.995	0.355971		1271	191.077	0.400711		1271	171.149	1.35716		1271	172.04	2.0289
1272	173.03	0.0581849		1272	191.081	2.09717		1272	171.149	1.87794		1272	172.045	2.62096
1273	173.03	2.26418		1273	191.103	0.476823		1273	171.186	0.818571		1273	172.072	0.618979
1274	173.03	1.91234		1274	191.129	5.40211		1274	171.186	2.32375		1274	172.068	2.60102
1275	173.042	0.463808		1275	191.139	1.31635		1275	171.518	2.81501		1275	172.097	2.51208
1276	173.043	1.56996		1276	191.179	3.62776		1276	172.031	2.45631		1276	172.106	2.32696
1277	173.079	1.87431		1277	192.024	0.438697		1277	172.04	2.04388		1277	172.106	0.799097
1278	173.092	0.579876		1278	192.032	0.5662		1278	172.068	2.59834		1278	172.119	0.907795
1279	173.117	0.258046		1279	192.05	0.760773		1279	172.072	0.100906		1279	172.133	0.524743
1280	173.117	1.96978		1280	192.065	1.94311		1280	172.072	0.706387		1280	172.152	2.20184
1281	173.128	0.895128		1281	192.069	2.24269		1281	172.097	0.571057		1281	172.152	0.741898
1282	173.137	2.51872		1282	192.066	2.76125		1282	172.097	2.85314		1282	172.17	0.519839
1283	173.129	2.01328		1283	192.105	2.25942		1283	172.106	0.813343		1283	172.17	2.19425
1284	173.14	0.758332		1284	192.138	2.08631		1284	172.106	2.31607		1284	172.569	2.61072
1285	174.014	0.684784		1285	192.159	0.603433		1285	172.099	2.85314		1285	172.851	1.72896
1286	174.025	0.353007		1286	192.183	3.62776		1286	172.119	0.948687		1286	172.956	0.732429
1287	174.033	2.20547		1287	192.534	1.97131		1287	172.133	0.549998		1287	172.956	1.79546
1288	174.053	2.14201		1288	192.979	0.296456		1288	172.152	0.813285		1288	173.03	4.02948
1289	174.076	0.547493		1289	193.002	0.609197		1289	172.152	2.2035		1289	173.03	5.37361
1290	174.095	0.579714		1290	193.029	0.95132		1290	172.169	0.540199		1290	173.043	1.1024
1291	174.113	2.43986		1291	193.034	0.656275		1291	172.852	1.72724		1291	173.056	0.7135
1292	174.113	0.603222		1292	193.063	2.35533		1292	172.956	1.79264		1292	173.054	3.08543
1293	174.124	1.42793		1293	193.122	3.85553		1293	172.957	5.60492		1293	173.067	2.63954
1294	174.124	1.11589		1294	193.131	0.397681		1294	172.956	0.552094		1294	173.078	0.732429
1295	174.938	0.393257		1295	193.143	2.35585		1295	173.03	2.38563		1295	173.079	1.00654
1296	174.953	0.755958		1296	193.155	0.467103		1296	173.043	1.12095		1296	173.092	2.52155
1297	174.997	0.636897		1297	193.974	0.375732		1297	173.056	0.691711		1297	173.116	2.62989
1298	175.028	0.585362		1298	194.033	0.425885		1298	173.054	3.10378		1298	173.129	0.751966
1299	175.026	0.348253		1299	194.118	1.95197		1299	173.078	0.77456		1299	173.129	1.72257
1300	175.034	2.42036		1300	194.115	2.53255		1300	173.092	2.49772		1300	173.96	1.79546
1301	175.048	1.55107		1301	194.158	0.467103		1301	173.117	5.07249		1301	174.012	5.82092
1302	175.048	1.91244		1302	195.024	0.95132		1302	173.117	4.58717		1302	174.033	0.562716
1303	175.058	0.438451		1303	195.099	0.402443		1303	173.115	0.959551		1303	174.055	0.695284
1304	175.108	0.626085		1304	195.113	2.16325		1304	173.115	2.26692		1304	174.076	0.704764
1305	175.119	0.438451		1305	195.123	2.07678		1305	173.129	0.791682		1305	174.113	0.770891
1306	175.144	1.70231		1306	195.138	3.02827		1306	173.129	2.3628		1306	174.112	0.524743
1307	176.03	0.61711		1307	195.138	3.5903		1307	173.128	5.7675		1307	174.124	0.818242
1308	176.041	0.468805		1308	195.611	2.02799		1308	173.129	1.80889		1308	174.886	2.18391
1309	176.055	0.621515		1309	195.993	0.0487276		1309	173.165	4.53175		1309	174.896	2.08578
1310	176.066	0.908619		1310	196.039	2.36554		1310	174.033	0.557475		1310	174.938	0.0403445
1311	176.071	2.74835		1311	196.048	0.0440261		1311	174.036	2.06771		1311	174.938	2.3076
1312	176.074	2.10784		1312	196.06	2.13838		1312	174.055	0.722838		1312	174.953	1.72257
1313	176.092	0.969314		1313	196.119	1.58995		1313	174.095	2.49772		1313	174.953	0.572105
1314	176.103	0.45739		1314	196.126	2.07678		1314	174.113	0.533148		1314	174.953	1.01602
1315	176.105	1.42713		1315	196.144	2.09717		1315	174.132	0.871447		1315	174.957	1.75145
1316	176.122	0.440558		1316	196.154	1.8853		1316	174.896	2.13416		1316	175.007	2.58763
1317	176.118	5.97416		1317	196.865	0.42296		1317	174.896	2.42742		1317	175.031	2.6628
1318	176.118	5.79487		1318	196.878	0.416556		1318	174.938	2.29253		1318	175.048	1.18766
1319	176.128	0.309405		1319	197.001	0.334242		1319	174.938	0.0562693		1319	175.071	0.704029
1320	176.554	0.346673		1320	197.006	0.751743		1320	174.953	1.80211		1320	175.108	2.58267
1321	176.936	0.388179		1321	197.101	0.418296		1321	174.957	1.76376		1321	175.108	0.779977
1322	176.972	0.186027		1322	197.128	2.24047		1322	175.031	2.65399		1322	175.119	2.73239
1323	176.972	1.97883		1323	197.154	3.18062		1323	175.048	1.28285		1323	175.144	2.9287
1324	177.007	0.345109		1324	197.154	4.94832		1324	175.071	2.47929		1324	176.012	0.49627
1325	177.055	3.44431		1325	197.176	4.4606		1325	175.071	1.81158		1325	176.055	0.534222
1326	177.061	0.392126		1326	198.007	0.836647		1326	175.071	0.764748		1326	176.066	2.37458
1327	177.087	0.579714		1327	198.037	0.618388		1327	175.108	2.5986		1327	176.066	0.964264
1328	177.123	0.720788		1328	198.053	2.07563		1328	175.108	0.883809		1328	176.103	2.5829
1329	177.566	2.14201		1329	198.085	0.451075		1329	175.119	2.72059		1329	176.122	2.73239
1330	177.972	0.197238		1330	198.087	0.538088		1330	175.144	2.92042		1330	176.147	2.9287
1331	177.98	0.311124		1331	198.185	5.06214		1331	176.008	2.53207		1331	176.554	2.67649
1332	178.009	0.430705		1332	198.525	2.28503		1332	176.03	2.39967		1332	176.936	2.29855
1333	178.059	0.42139		1333	198.862	0.416556		1333	176.029	1.02581		1333	177.075	0.979383
1334	178.071	0.478097		1334	198.94	0.353356		1334	176.066	2.37152		1334	177.069	2.37456
1335	178.086	0.621769		1335	199.027	2.28503		1335	176.071	0.495259		1335	177.087	2.85401
1336	178.109	4.86687		1336	199.097	2.42749		1336	176.093	0.323022		1336	177.106	2.58225
1337	178.123	2.01683		1337	199.108	0.615719		1337	176.103	2.57144		1337	177.123	2.73744
1338	178.119	0.570587		1338	199.144	1.97159		1338	176.122	2.72059		1338	177.958	2.69485
1339	178.975	0.318736		1339	199.169	5.2804		1339	176.147	2.92042		1339	178.009	3.04155
1340	179.068	0.4033		1340	199.169	3.46132		1340	176.894	2.19742		1340	178.024	2.43151
1341	179.093	5.89905		1341	199.169	3.9993		1341	177.051	0.696729		1341	178.051	3.08755
1342	179.093	5.56034		1342	199.169	4.86292		1342	177.075	0.997413		1342	178.071	2.50734
1343	179.093	5.11363		1343	199.988	0.0487276		1343	177.075	2.27292		1343	178.085	2.8511
1344	179.104	0.393972		1344	200	1.07513		1344	177.087	2.84368		1344	178.09	2.85906
1345	179.126	2.03146		1345	200	0.875339		1345	177.087	3.14243		1345	178.109	0.448904
1346	179.143	3.93745		1346	199.991	0.410533		1346	177.087	0.741801		1346	178.109	1.89035
1347	179.956	0.305592		1347	200.041	0.407204		1347	177.1	2.56995		1347	178.107	2.57296
1348	180.009	0.382627		1348	200.074	3.12345		1348	177.106	2.57941		1348	178.123	0.851377
1349	180.044	2.53598		1349	200.083	0.353199		1349	177.123	2.7156		1349	178.134	0.296864
1350	180.066	2.36293		1350	200.092	0.637701		1350	178.009	2.47014		1350	178.551	2.61149
1351	180.088	1.96083		1351	200.121	1.35354		1351	178.024	2.42789		1351	178.949	1.73847
1352	180.087	0.514184		1352	200.147	1.97187		1352	178.051	3.08295		1352	179.093	0.0355978
1353	180.102	2.33148		1353	200.173	5.27091		1353	178.059	2.72988		1353	179.129	0.0213555
1354	180.1	5.90854		1354	200.201	3.81781		1354	178.078	1.01635		1354	179.143	0.444177
1355	180.138	1.94116		1355	200.623	1.37243		1355	178.09	2.84368		1355	180.044	2.67216
1356	180.904	0.406291		1356	200.859	0.420035		1356	178.108	2.90549		1356	180.066	0.505642
1357	180.99	0.320474		1357	200.877	0.399196		1357	178.109	0.419391		1357	180.073	2.62096
1358	180.99	0.0582712		1358	200.996	0.1622		1358	178.109	0.0402876		1358	180.088	1.88397
1359	181.009	0.814715		1359	201.044	0.902994		1359	178.123	2.98603		1359	180.087	2.50242
1360	181.015	5.02802		1360	201.087	1.09004		1360	178.123	0.871447		1360	180.102	0.486778
1361	181.047	0.393257		1361	201.112	2.44282		1361	178.551	2.60781		1361	180.573	2.61978
1362	181.061	2.2431		1362	201.147	2.04746		1362	179.053	2.61628		1362	180.894	2.26014
1363	181.069	2.36196		1363	201.649	2.04785		1363	179.093	0.307037		1363	180.904	1.867
1364	181.086	3.09745		1364	202.069	0.407204		1364	179.091	2.84368		1364	180.904	2.28903
1365	181.083	0.393972		1365	202.107	0.571295		1365	179.128	2.9054		1365	180.99	1.84291
1366	181.086	2.59716		1366	202.119	1.90467		1366	179.129	0.0402876		1366	181.014	1.81446
1367	181.108	5.68131		1367	202.144	2.02958		1367	179.129	0.362505		1367	181.048	2.65881
1368	181.108	0.58901		1368	202.144	2.84115		1368	179.143	0.454552		1368	181.053	0.619514
1369	181.122	2.33407		1369	202.538	1.97097		1369	179.537	2.62708		1369	181.072	2.63448
1370	181.122	1.57901		1370	202.62	1.90467		1370	179.549	2.60549		1370	181.072	0.666273
1371	181.159	5.27422		1371	202.985	0.861184		1371	180.003	2.44952		1371	181.086	0.505784
1372	181.159	4.83848		1372	203.023	0.894328		1372	180.022	1.86112		1372	181.122	0.496041
1373	181.951	0.305592		1373	203.023	1.93292		1373	180.044	2.65515		1373	181.145	0.0308658
1374	181.951	1.79774		1374	203.053	0.438697		1374	180.044	3.01966		1374	181.159	0.439372
1375	181.988	0.0628568		1375	203.103	0.592086		1375	180.066	0.531932		1375	181.574	2.63007
1376	181.988	2.55775		1376	203.104	4.85904		1376	180.073	2.60848		1376	181.57	3.08543
1377	182.067	1.94173		1377	203.139	0.599546		1377	180.088	1.92118		1377	181.605	2.72292
1378	182.079	2.06008		1378	203.139	2.04785		1378	180.087	2.50367		1378	181.962	2.46469
1379	182.081	0.880503		1379	203.139	1.49582		1379	180.102	0.542619		1379	181.988	1.87137
1380	182.08	5.88012		1380	203.139	1.26423		1380	180.574	2.63031		1380	182.022	1.83344
1381	182.104	0.739476		1381	203.15	0.519479		1381	180.894	2.26692		1381	182.033	2.62019
1382	182.129	0.95997		1382	203.18	3.53257		1382	180.904	2.26978		1382	182.045	0.60053
1383	182.959	0.316919		1383	203.223	0.415204		1383	180.99	1.87881		1383	182.058	2.75349
1384	182.985	0.836657		1384	203.934	4.30174		1384	180.99	5.24376		1384	182.079	0.572211
1385	182.985	0.320474		1385	204.042	1.98095		1385	181.014	0.407716		1385	182.081	2.34588
1386	182.985	0.0582712		1386	204.056	0.438697		1386	181.014	1.84341		1386	182.081	0.818324
1387	182.985	1.8982		1387	204.061	2.14389		1387	181.029	2.65283		1387	182.092	2.73239
1388	182.985	2.52266		1388	204.063	0.892115		1388	181.037	2.03706		1388	182.129	2.50697
1389	183.008	0.346673		1389	204.087	0.491367		1389	181.048	2.65283		1389	182.985	4.44854
1390	183.078	0.846149		1390	204.105	2.55162		1390	181.053	0.675423		1390	182.985	5.23938
1391	183.082	2.0644		1391	204.106	0.594121		1391	181.095	4.53175		1391	182.985	5.67234
1392	183.085	0.878428		1392	204.123	0.603433		1392	181.095	5.67191		1392	182.985	1.85239
1393	183.102	2.70167		1393	204.123	2.47631		1393	181.122	0.531613		1393	182.985	2.12454
1394	183.987	0.0582733		1394	204.134	0.996417		1394	181.145	0.0743986		1394	183.01	1.82396
1395	183.989	0.320474		1395	204.142	2.03918		1395	181.145	0.414665		1395	183.053	1.73052
1396	183.989	2.55647		1396	204.142	1.51925		1396	181.159	0.464348		1396	183.085	0.799128
1397	184.022	0.514761		1397	204.142	0.599546		1397	181.961	2.46524		1397	183.085	2.34601
1398	184.028	0.855626		1398	204.154	0.516972		1398	181.988	5.67191		1398	183.096	2.72292
1399	184.037	0.438451		1399	204.183	3.53257		1399	182.033	2.61496		1399	183.975	1.00731
1400	184.058	0.673767		1400	204.957	0.378988		1400	182.058	4.53175		1400	183.975	2.38411
1401	184.061	1.75031		1401	204.979	0.882789		1401	182.081	0.850681		1401	183.989	1.84291
1402	184.085	0.871028		1402	205.017	4.44213		1402	182.081	2.33524		1402	183.988	0.410889
1403	184.088	0.876529		1403	205.029	0.615646		1403	182.093	2.72141		1403	184.061	0.732429
1404	184.133	1.0998		1404	205.057	0.435209		1404	182.129	2.49421		1404	184.073	3.11388
1405	184.528	2.36846		1405	205.067	0.884357		1405	182.985	4.47827		1405	184.085	0.784705
1406	184.54	0.187902		1406	205.075	0.462495		1406	182.985	4.88212		1406	184.094	1.96282
1407	184.986	0.15989		1407	205.097	2.18043		1407	182.985	5.239		1407	184.094	2.48831
1408	184.986	3.37783		1408	205.118	0.741406		1408	182.985	5.65342		1408	184.108	0.467986
1409	184.986	2.51852		1409	205.122	3.93708		1409	182.985	4.06349		1409	184.528	0.733224
1410	185.023	0.353007		1410	205.122	3.10442		1410	182.985	1.87794		1410	184.986	1.83344
1411	185.031	0.664426		1411	205.126	0.603433		1411	182.985	3.70135		1411	185.023	2.66828
1412	185.042	0.440098		1412	205.155	2.07136		1412	182.985	0.424971		1412	185.032	2.52629
1413	185.042	1.00264		1413	205.159	3.49462		1413	183.053	1.76424		1413	185.056	2.59221
1414	185.069	0.407013		1414	205.983	0.899076		1414	183.053	4.52207		1414	185.056	0.666273
1415	185.081	2.30197		1415	206.048	0.599546		1415	183.053	5.67191		1415	185.077	3.11388
1416	185.092	1.23082		1416	206.081	2.59928		1416	183.074	1.92515		1416	185.116	2.71361
1417	185.129	2.13253		1417	206.094	2.18235		1417	183.085	0.853707		1417	185.128	1.867
1418	185.122	0.61245		1418	206.101	2.18043		1418	183.085	2.33798		1418	185.627	2.83602
1419	185.165	0.795875		1419	206.127	0.599716		1419	183.088	1.94955		1419	185.96	2.00813
1420	186.017	0.394138		1420	206.154	2.5007		1420	183.975	0.986413		1420	185.965	1.77647
1421	186.087	0.58901		1421	206.894	0.410226		1421	183.975	2.39012		1421	186.019	2.71443
1422	186.112	2.50164		1422	207.008	0.835767		1422	183.989	4.52996		1422	186.056	1.83808
1423	186.113	0.589505		1423	207.018	3.62832		1423	183.989	1.86993		1423	186.076	0.713965
1424	186.112	0.950609		1424	207.018	1.07782		1424	184.03	2.60848		1424	186.113	2.4979
1425	186.132	2.13102		1425	207.051	0.400711		1425	184.06	0.762748		1425	186.113	0.514962
1426	186.149	1.15364		1426	207.104	2.17477		1426	184.064	2.02025		1426	186.132	1.86953
1427	186.956	0.210141		1427	207.111	1.35146		1427	184.073	3.1099		1427	186.539	2.85401
1428	186.956	0.950609		1428	207.11	2.13838		1428	184.094	1.96048		1428	186.539	3.44
1429	186.981	0.100219		1429	207.145	0.479309		1429	184.094	2.47526		1429	186.828	1.70184
1430	186.981	0.309405		1430	207.174	4.80597		1430	184.528	0.55305		1430	186.912	2.39827
1431	187.058	0.486705		1431	207.174	5.40369		1431	184.528	0.75019		1431	186.981	0.391876
1432	187.071	0.585255		1432	207.998	0.448381		1432	184.986	1.85091		1432	186.981	1.84291
1433	187.108	0.58445		1433	208.064	0.656275		1433	185.005	2.65872		1433	187.041	2.66828
1434	187.144	2.12838		1434	208.07	0.0486498		1434	185.023	2.66329		1434	187.041	2.9522
1435	187.964	0.244998		1435	208.097	2.55423		1435	185.056	0.716196		1435	187.071	2.59221
1436	188.047	2.93094		1436	208.133	2.11105		1436	185.064	0.764748		1436	187.071	0.704029
1437	188.062	1.98411		1437	208.635	0.863952		1437	185.077	3.11345		1437	187.108	2.4598
1438	188.062	0.343545		1438	208.891	0.410226		1438	185.129	1.89691		1438	187.108	0.902496
1439	188.062	0.950812		1439	209.056	0.599716		1439	185.165	1.97279		1439	187.526	2.66743
1440	188.071	2.17081		1440	209.059	2.25654		1440	185.627	2.82555		1440	187.958	1.99811
1441	188.067	1.95581		1441	209.092	1.94311		1441	185.96	2.01672		1441	188.014	2.03735
1442	188.092	0.607628		1442	209.089	0.356925		1442	186.076	0.671015		1442	188.023	2.64935
1443	188.128	2.42786		1443	209.117	3.41848		1443	186.113	0.546621		1443	188.024	0.0783676
1444	188.128	0.771323		1444	209.127	1.42905		1444	186.132	1.8904		1444	188.035	0.894168
1445	188.176	0.430705		1445	209.176	4.45145		1445	186.149	0.57941		1445	188.047	0.482042
1446	188.575	0.343545		1446	209.19	3.57076		1446	186.222	2.18843		1446	188.062	2.66743
1447	189.007	0.871028		1447	209.19	3.16152		1447	186.539	2.66802		1447	188.062	3.08819
1448	189.074	2.16777		1448	209.55	2.14409		1448	186.539	3.01957		1448	188.055	0.637975
1449	189.07	1.94116		1449	209.628	1.37243		1449	186.54	4.91065		1449	188.071	0.780568
1450	189.076	2.20916		1450	210.05	1.99047		1450	186.828	1.73702		1450	188.071	2.28843
1451	189.087	0.551984		1451	210.061	0.656275		1451	186.912	2.39002		1451	188.074	0.695284
1452	189.123	0.58994		1452	210.059	2.85661		1452	186.981	1.86993		1452	188.116	2.61978
1453	189.123	2.05489		1453	210.095	1.94311		1453	187.041	2.67391		1453	188.128	0.515251
1454	189.123	1.68854		1454	210.11	2.43033		1454	187.041	3.034		1454	188.128	2.30804
1455	189.135	0.458453		1455	210.193	3.56126		1455	187.071	2.57443		1455	188.176	2.75349
1456	189.131	0.73742		1456	210.544	0.594121		1456	187.071	0.745283		1456	188.536	2.77716
1457	189.148	2.37243		1457	210.888	0.41362		1457	187.108	2.46339		1457	188.563	2.66743
1458	189.16	0.438451		1458	210.906	0.397681		1458	187.108	0.948687		1458	188.825	1.69851
1459	190.002	0.348253		1459	211.058	2.21132		1459	187.526	2.6814		1459	188.979	1.82396
1460	190.002	1.29523		1460	211.064	0.656275		1460	187.541	2.84316		1460	189.017	2.03867
1461	190.05	0.0479106		1461	211.071	2.13592		1461	187.958	2.01159		1461	189.03	2.01113
1462	190.05	0.665816		1462	211.108	2.03308		1462	188.014	2.05555		1462	189.06	2.66312
1463	190.045	1.06247		1463	211.133	3.0378		1463	188.055	0.569606		1463	189.066	0.638419
1464	190.071	0.766487		1464	211.144	2.49099		1464	188.062	2.65515		1464	189.074	2.28903
1465	190.079	2.21656		1465	211.169	3.26622		1465	188.071	0.770224		1465	189.074	0.751966
1466	190.082	0.683111		1466	212.008	0.637701		1466	188.071	2.28058		1466	189.076	0.505764
1467	190.086	2.90659		1467	212.023	1.76116		1467	188.074	0.713363		1467	189.087	2.60203
1468	190.086	1.97046		1468	212.061	2.21113		1468	188.176	2.74366		1468	189.105	2.65732
1469	190.09	0.551978		1469	212.074	5.96569		1469	188.534	2.84368		1469	189.114	0.723561
1470	190.109	5.58662		1470	212.074	0.296413		1470	188.563	2.64567		1470	189.123	0.780568
1471	190.109	5.36888		1471	212.074	0.0868749		1471	189.018	2.04388		1471	189.123	2.56396
1472	190.109	6.00318		1472	212.074	5.53624		1472	189.03	2.02025		1472	189.16	3.09491
1473	190.109	4.88582		1473	212.075	2.13442		1473	189.06	2.65283		1473	189.164	0.444177
1474	190.107	2.30198		1474	212.092	1.91871		1474	189.066	0.637465		1474	189.179	2.78003
1475	190.108	1.97046		1475	212.111	2.03752		1475	189.074	0.777213		1475	189.535	2.61149
1476	190.122	2.19405		1476	212.149	2.08515		1476	189.087	2.98631		1476	189.559	3.08755
1477	190.127	1.73089		1477	212.201	4.07419		1477	189.087	2.58672		1477	190.012	2.03998
1478	190.127	0.589505		1478	212.839	0.416556		1478	189.113	0.297239		1478	190.05	0.543218
1479	190.127	2.03819		1479	213.075	0.419726		1479	189.123	0.78197		1479	190.058	2.65881
1480	190.144	0.284921		1480	213.087	2.2124		1480	189.135	2.71942		1480	190.06	3.08755
1481	190.155	0.728068		1481	213.087	0.594121		1481	189.135	1.13941		1481	190.053	0.581591
1482	190.912	0.401626		1482	213.112	2.49099		1482	189.16	3.0909		1482	190.071	0.533982
1483	191.018	0.672391		1483	213.123	0.769664		1483	189.164	0.466801		1483	190.086	0.82753
1484	191.022	1.52251		1484	213.149	3.03795		1484	189.179	2.75811		1484	190.118	2.5635
1485	191.04	0.419503		1485	213.923	0.295344		1485	189.559	3.08168		1485	190.127	0.751664
1486	191.077	0.394687		1486	213.98	0.835767		1486	189.962	1.31126		1486	190.163	3.09687
1487	191.081	2.09655		1487	214.002	0.70528		1487	190.012	2.04388		1487	190.912	2.2702
1488	191.103	0.48705		1488	214.015	2.25654		1488	190.05	1.99195		1488	190.912	0.0498509
1489	191.139	1.28571		1489	214.059	0.45581		1489	190.053	0.599509		1489	191.048	0.700047
1490	191.179	3.62444		1490	214.118	2.00895		1490	190.06	3.08308		1490	191.053	5.94481
1491	192.024	0.435907		1491	214.18	3.08076		1491	190.071	0.556113		1491	191.103	2.91007
1492	192.032	0.56143		1492	214.836	0.418296		1492	190.084	0.801721		1492	191.179	0.496369
1493	192.065	1.92237		1493	214.918	0.353199		1493	190.086	2.32375		1493	191.962	0.780082
1494	192.062	0.353007		1494	215.016	0.656275		1494	190.107	0.732317		1494	192.015	2.46011
1495	192.069	2.24901		1495	215.066	0.627902		1495	190.119	2.5521		1495	192.032	0.685801
1496	192.105	2.25719		1496	215.089	0.15284		1496	190.127	0.787017		1496	192.062	2.62096
1497	192.124	4.86694		1497	215.139	1.98151		1497	190.163	3.08447		1497	192.066	0.774946
1498	192.124	5.62923		1498	215.139	1.05249		1498	190.912	0.0610079		1498	192.065	0.467808
1499	192.124	5.8782		1499	215.139	0.694718		1499	190.912	2.43341		1499	192.074	2.86049
1500	192.124	5.39035		1500	215.164	3.62776		1500	190.912	2.24797		1500	192.094	2.62543
1501	192.124	5.18044		1501	216.018	0.612746		1501	190.993	0.59003		1501	192.106	2.91455
1502	192.124	4.61067		1502	216.015	0.420035		1502	191.048	0.710815		1502	192.105	0.704029
1503	192.138	2.08343		1503	216.018	0.8282		1503	191.053	2.14366		1503	192.124	0.453645
1504	192.159	0.589505		1504	216.02	0.656275		1504	191.053	4.30163		1504	192.159	0.973742
1505	192.183	3.62444		1505	216.054	0.92569		1505	191.082	1.84949		1505	192.183	0.491422
1506	192.979	0.308437		1506	216.142	1.98151		1506	191.093	0.793833		1506	192.581	2.61149
1507	193.002	0.83027		1507	216.443	0.612746		1507	191.103	2.90115		1507	192.91	2.27012
1508	193.002	0.580476		1508	216.833	0.420035		1508	191.103	2.51153		1508	192.999	2.72372
1509	193.029	0.874622		1509	216.923	0.407204		1509	191.107	0.483726		1509	193.063	2.62096
1510	193.034	0.636732		1510	216.951	0.353199		1510	191.103	0.93906		1510	193.086	0.477486
1511	193.063	2.3454		1511	217.082	0.491367		1511	191.139	2.7964		1511	193.122	0.467623
1512	193.084	0.381503		1512	217.097	2.29805		1512	191.15	5.68143		1512	193.145	1.90933
1513	193.097	2.14201		1513	217.105	2.07678		1513	191.15	4.55078		1513	193.974	3.01296
1514	193.128	5.18044		1514	217.118	0.675142		1514	191.179	0.530404		1514	193.974	2.80729
1515	193.144	2.34653		1515	217.12	5.91586		1515	192.015	2.45409		1515	193.974	5.6685
1516	193.155	0.458642		1516	217.129	0.594892		1516	192.032	0.701015		1516	193.983	2.47906
1517	193.159	3.23528		1517	217.155	0.596833		1517	192.024	2.31015		1517	193.998	2.44097
1518	193.565	2.35505		1518	217.155	1.8376		1518	192.062	2.60848		1518	194.022	2.38882
1519	193.974	0.370736		1519	217.18	5.28518		1519	192.062	3.01492		1519	194.059	2.63042
1520	194.033	0.416423		1520	217.191	2.52146		1520	192.062	5.67191		1520	194.081	0.496467
1521	194.04	0.626949		1521	217.926	0.407204		1521	192.069	0.533148		1521	194.118	0.704029
1522	194.081	2.4496		1522	217.951	0.353512		1522	192.074	2.85355		1522	194.526	2.54471
1523	194.104	5.71919		1523	218.043	0.407204		1523	192.094	2.60848		1523	195.038	0.65208
1524	194.104	2.00787		1524	218.048	1.21263		1524	192.106	2.90596		1524	195.076	0.505784
1525	194.115	2.51678		1525	218.045	2.12622		1525	192.124	0.03267		1525	195.08	2.60168
1526	194.118	1.9512		1526	218.085	0.495606		1526	192.159	0.97849		1526	195.11	1.76097
1527	194.158	0.453891		1527	218.113	0.612746		1527	192.183	0.512667		1527	195.124	0.211351
1528	195.024	0.855626		1528	218.139	1.25488		1528	192.581	2.60233		1528	195.123	0.75136
1529	195.025	1.72137		1529	218.154	2.4012		1529	192.91	2.25333		1529	195.134	1.91507
1530	195.099	0.38738		1530	218.211	2.60587		1530	192.91	2.42426		1530	195.138	0.477486
1531	195.113	2.16116		1531	218.92	0.407204		1531	192.998	2.69087		1531	195.621	2.95684
1532	195.116	0.672391		1532	218.948	0.353199		1532	193.022	0.716196		1532	195.977	2.4598
1533	195.124	6.00318		1533	218.959	0.836647		1533	193.034	1.26407		1533	196.017	1.88157
1534	195.123	2.07497		1534	218.97	2.2621		1534	193.064	2.61172		1534	196.017	5.67805
1535	195.138	3.00713		1535	218.975	0.770766		1535	193.063	4.52207		1535	196.043	0.401339
1536	195.159	0.450391		1536	218.984	0.353199		1536	193.083	2.58888		1536	196.048	1.86706
1537	195.161	5.2553		1537	218.995	1.90927		1537	193.097	0.549998		1537	196.048	0.572105
1538	195.558	2.13253		1538	218.995	0.875339		1538	193.122	0.500983		1538	196.048	5.95312
1539	195.61	2.02636		1539	219.027	0.429217		1539	193.587	2.69301		1539	196.048	5.62418
1540	195.959	1.07182		1540	219.083	0.41362		1540	193.974	2.91077		1540	196.865	1.33028
1541	195.993	0.053936		1541	219.098	0.498144		1541	193.983	2.461		1541	196.857	1.72896
1542	196.017	0.048765		1542	219.123	2.45237		1542	194.022	2.37625		1542	196.863	2.1988
1543	196.017	2.53822		1543	219.134	0.594121		1543	194.059	2.61778		1543	196.865	1.0547
1544	196.04	2.36293		1544	219.134	1.99994		1544	194.067	0.721006		1544	196.878	2.43147
1545	196.048	0.0582712		1545	219.134	0.860071		1545	194.104	1.79264		1545	197.053	0.761125
1546	196.06	2.12574		1546	219.138	3.43758		1546	194.104	0.022545		1546	197.154	0.448916
1547	196.095	2.18439		1547	219.142	1.25315		1547	194.118	0.813285		1547	197.176	0.249276
1548	196.119	1.50297		1548	219.174	4.04616		1548	194.14	0.0734699		1548	197.524	2.64866
1549	196.144	2.09655		1549	219.17	0.533456		1549	194.14	0.476292		1549	198.058	0.401339
1550	196.154	1.87425		1550	220.03	0.429217		1550	194.526	2.51598		1550	198.085	2.57296
1551	196.169	3.06437		1551	220.118	2.07795		1551	195.032	2.66346		1551	198.112	0.543724
1552	196.865	0.412076		1552	220.137	2.00064		1552	195.038	0.696535		1552	198.124	2.96617
1553	197.053	0.672391		1553	220.178	4.0459		1553	195.063	2.60848		1553	198.185	0.515251
1554	197.058	0.402744		1554	220.611	2.0103		1554	195.082	2.51861		1554	198.525	0.524716
1555	197.101	0.413343		1555	220.794	1.88544		1555	195.123	0.813285		1555	198.525	0.742687
1556	197.128	2.2418		1556	220.935	0.37558		1556	195.134	1.94431		1556	198.525	1.97579
1557	197.154	3.16874		1557	220.997	0.8282		1557	195.138	0.488467		1557	198.862	1.21647
1558	197.176	5.31212		1558	221.025	0.429217		1558	195.977	2.45631		1558	198.862	1.64445
1559	197.58	0.348253		1559	221.033	1.90935		1559	195.993	3.11345		1559	199.029	5.61449
1560	197.993	0.0437524		1560	221.042	0.429217		1560	195.993	2.92972		1560	199.044	0.92256
1561	198.007	0.822493		1561	221.092	1.25981		1561	195.994	2.58058		1561	199.053	2.26072
1562	198.037	0.608124		1562	221.095	0.798069		1562	196.017	1.88743		1562	199.071	0.685233
1563	198.053	2.05489		1563	221.127	1.92384		1563	196.017	5.65793		1563	199.069	2.84818
1564	198.058	2.28604		1564	221.154	4.15061		1564	196.017	5.38652		1564	199.096	0.505784
1565	198.086	0.485985		1565	221.154	3.32344		1565	196.06	0.522299		1565	199.108	2.62043
1566	198.097	0.468805		1566	221.154	2.8177		1566	196.108	2.88104		1566	199.131	2.88195
1567	198.124	1.63641		1567	221.186	0.463279		1567	196.156	0.223468		1567	199.144	0.808589
1568	198.185	5.29316		1568	222.08	1.55269		1568	196.156	0.03267		1568	199.169	0.439372
1569	198.525	2.28302		1569	222.099	0.790304		1569	196.156	1.92294		1569	199.991	2.39353
1570	198.862	0.420528		1570	222.135	4.34864		1570	196.169	4.75839		1570	200.032	1.74799
1571	198.94	0.355971		1571	222.868	0.410226		1571	196.55	4.45514		1571	200.054	0.974004
1572	199.096	2.42006		1572	222.889	0.413545		1572	196.611	2.73088		1572	200.068	1.98712
1573	199.108	1.98427		1573	223.026	0.90382		1573	196.857	1.7367		1573	200.068	2.47906
1574	199.108	0.626085		1574	223.084	2.14234		1574	196.865	1.45957		1574	200.083	2.65881
1575	199.144	1.96531		1575	223.096	0.296224		1575	196.865	1.10155		1575	200.083	4.47698
1576	199.169	5.26478		1576	223.096	0.0582138		1576	196.868	2.22902		1576	200.121	2.60102
1577	199.169	3.45381		1577	223.096	3.10444		1577	196.865	1.6837		1577	200.168	0.482057
1578	199.169	1.57899		1578	223.091	0.8282		1578	196.878	2.17096		1578	200.201	0.524743
1579	199.169	0.917938		1579	223.108	2.14561		1579	197.053	0.803634		1579	200.585	2.64361
1580	199.169	4.84808		1580	223.133	3.09024		1580	197.069	4.53175		1580	201.032	2.74169
1581	199.169	0.141188		1581	223.129	0.599716		1581	197.069	5.67191		1581	201.044	0.657394
1582	199.61	0.607628		1582	223.142	1.09417		1582	197.129	0.843659		1582	201.072	2.77243
1583	199.988	0.291655		1583	223.169	3.46627		1583	197.154	0.55305		1583	201.072	1.98877
1584	199.988	1.97471		1584	223.169	4.5497		1584	198.058	0.422195		1584	201.087	0.685801
1585	199.988	0.048765		1585	223.634	1.8662		1585	198.087	2.48473		1585	201.934	2.01376
1586	199.988	3.95643		1586	223.988	0.163026		1586	198.124	2.95901		1586	202.039	2.71443
1587	199.988	3.4823		1587	223.988	4.35967		1587	198.862	1.6837		1587	202.043	0.883566
1588	199.988	2.45905		1588	223.988	4.0079		1588	198.862	1.455		1588	202.059	1.05524
1589	200.001	0.846149		1589	223.988	3.73225		1589	198.862	1.09163		1589	202.066	2.00813
1590	200.041	0.407013		1590	224.012	0.0534134		1590	198.876	2.21006		1590	202.119	2.60102
1591	200.121	1.32453		1591	224.011	4.34048		1591	199.063	1.9626		1591	202.144	0.505784
1592	200.128	0.777194		1592	224.076	1.07143		1592	199.071	0.711283		1592	202.144	2.25086
1593	200.147	1.96083		1593	224.1	3.1092		1593	199.144	0.82228		1593	202.191	2.88274
1594	200.173	5.26476		1594	224.128	0.601585		1594	199.169	0.457311		1594	202.629	2.91007
1595	200.176	0.675295		1595	224.173	4.21702		1595	199.991	2.39037		1595	202.856	1.26356
1596	200.201	3.81422		1596	224.173	4.68257		1596	200.032	1.77256		1596	203.007	2.60102
1597	200.623	1.32453		1597	224.865	0.410226		1597	200.054	1.03523		1597	203.04	0.624251
1598	200.972	0.315103		1598	224.885	0.397681		1598	200.068	1.97616		1598	203.053	1.03126
1599	200.991	0.0586121		1599	225.034	0.438697		1599	200.103	2.56995		1599	203.082	0.704764
1600	200.996	0.324607		1600	225.055	1.96224		1600	200.165	0.536831		1600	203.082	1.06347
1601	200.996	0.059107		1601	225.073	2.31213		1601	200.57	2.62226		1601	203.103	2.46926
1602	201.018	0.347463		1602	225.087	2.33665		1602	200.586	2.60549		1602	203.107	0.486978
1603	201.044	0.875377		1603	225.11	2.42343		1603	200.859	0.975234		1603	203.139	0.761626
1604	201.044	3.28271		1604	225.149	3.1901		1604	200.859	1.51284		1604	203.139	2.48854
1605	201.049	2.35114		1605	225.185	4.80597		1605	200.907	0.987509		1605	203.15	2.83602
1606	201.087	1.07816		1606	225.185	4.05516		1606	201.033	0.59003		1606	203.179	0.486978
1607	201.112	2.44953		1607	225.541	0.846832		1607	201.031	2.72059		1607	203.931	2.00619
1608	201.123	2.06738		1608	225.999	3.06638		1608	201.044	0.615586		1608	203.931	0.884687
1609	201.149	1.19136		1609	226.012	3.25666		1609	201.058	1.0817		1609	204.028	1.89158
1610	201.147	2.04624		1610	226.068	1.36291		1610	201.087	0.735641		1610	204.028	2.09545
1611	201.57	3.10216		1611	226.082	0.599631		1611	201.649	2.58058		1611	204.056	0.974011
1612	201.991	0.765289		1612	226.082	2.36554		1612	201.934	2.03488		1612	204.087	0.534222
1613	202.029	0.626949		1613	226.09	2.32697		1613	201.984	0.667355		1613	204.098	2.48803
1614	202.039	0.855626		1614	226.129	0.818877		1614	202.041	0.691202		1614	204.102	0.496467
1615	202.039	0.589505		1615	226.18	3.02827		1615	202.043	0.93906		1615	204.123	2.48848
1616	202.047	0.855626		1616	226.18	4.84389		1616	202.047	0.618492		1616	204.123	1.14058
1617	202.069	0.404024		1617	226.188	4.81547		1617	202.059	1.0817		1617	204.123	1.4167
1618	202.109	5.54875		1618	226.504	2.18043		1618	202.066	2.45186		1618	204.134	2.72508
1619	202.107	0.570794		1619	226.616	0.771961		1619	202.109	0.410276		1619	204.142	0.742589
1620	202.109	5.98422		1620	226.862	0.410226		1620	202.107	2.50207		1620	204.147	2.8103
1621	202.119	1.8935		1621	226.951	0.391197		1621	202.144	2.25745		1621	204.154	2.82591
1622	202.144	2.01328		1622	227.002	3.05685		1622	202.144	0.514194		1622	205.017	1.86187
1623	202.144	2.91168		1623	227.011	0.73454		1623	202.191	2.88115		1623	205.017	0.410889
1624	202.144	0.683111		1624	227.032	2.21597		1624	202.629	2.89657		1624	205.017	0.714076
1625	202.62	1.8935		1625	227.064	0.457854		1625	202.856	1.48968		1625	205.061	0.610039
1626	202.986	0.822493		1626	227.066	2.28834		1626	202.904	1.01635		1626	205.082	2.51208
1627	203.023	1.89349		1627	227.079	2.18242		1627	203.007	2.59834		1627	205.086	0.534191
1628	203.04	0.846149		1628	227.103	2.07563		1628	203.04	0.622096		1628	205.086	0.306391
1629	203.053	0.431791		1629	227.103	0.69715		1629	203.052	1.08171		1629	205.086	2.25121
1630	203.103	0.589505		1630	227.119	0.455893		1630	203.062	1.08171		1630	205.086	0.846829
1631	203.111	0.571001		1631	227.128	2.68072		1631	203.082	1.11194		1631	205.097	0.836799
1632	203.139	0.589505		1632	227.139	2.32043		1632	203.103	2.46579		1632	205.097	2.28843
1633	203.139	2.04538		1633	227.175	1.15596		1633	203.107	0.485773		1633	205.118	2.9431
1634	203.139	1.46574		1634	227.183	3.01898		1634	203.139	0.767654		1634	205.118	0.912551
1635	203.139	1.23931		1635	227.201	3.16156		1635	203.139	2.41589		1635	205.126	2.48848
1636	203.15	0.514184		1636	227.201	3.57578		1636	203.15	2.81475		1636	205.138	2.72292
1637	203.147	1.99939		1637	227.2	4.22634		1637	203.932	2.04873		1637	205.155	3.04888
1638	203.179	3.52974		1638	227.955	0.386587		1638	204.098	2.47526		1638	205.513	2.66828
1639	203.933	4.32657		1639	227.995	1.76116		1639	204.123	2.461		1639	205.928	0.903631
1640	203.982	1.91234		1640	228.007	3.50405		1640	204.124	0.03267		1640	206.055	3.11388
1641	204.042	1.97926		1641	228.134	2.1631		1641	204.134	2.72888		1641	206.085	2.50734
1642	204.056	0.431791		1642	228.196	3.25676		1642	204.142	0.781888		1642	206.089	0.030836
1643	204.063	0.880503		1643	228.196	4.84392		1643	204.147	2.82422		1643	206.089	2.94752
1644	204.087	1.94152		1644	228.232	4.20751		1644	204.154	2.81609		1644	206.1	0.766267
1645	204.087	0.487395		1645	228.813	0.420035		1645	205.017	1.86919		1645	206.101	2.28873
1646	204.105	2.53822		1646	229.038	0.884841		1646	205.064	0.670676		1646	206.102	0.505784
1647	204.123	0.58994		1647	229.082	2.13442		1647	205.082	2.49421		1647	206.14	0.0783818
1648	204.123	2.46607		1648	229.118	0.580768		1648	205.086	0.902757		1648	206.154	0.7135
1649	204.134	0.957704		1649	229.118	2.18235		1649	205.097	2.28586		1649	206.37	2.98099
1650	204.142	1.45621		1650	229.13	0.486306		1650	205.097	0.816272		1650	206.619	2.93586
1651	204.142	0.589505		1651	229.143	2.63862		1651	205.118	2.92914		1651	206.886	2.23205
1652	204.142	2.03819		1652	229.143	2.9998		1652	205.118	0.921688		1652	206.886	1.84284
1653	204.154	0.514761		1653	229.155	2.13282		1653	205.126	2.47688		1653	206.894	1.20699
1654	204.544	1.96978		1654	229.155	0.68466		1654	205.122	0.49116		1654	206.894	1.66245
1655	204.957	0.374592		1655	229.155	1.63798		1655	205.145	0.352868		1655	207.017	1.79546
1656	204.967	0.189957		1656	229.155	1.07143		1656	205.155	3.03986		1656	207.097	1.77064
1657	204.979	0.863327		1657	229.199	3.25676		1657	205.513	2.67374		1657	207.104	0.73746
1658	205.057	0.438451		1658	229.64	1.92389		1658	205.957	2.39002		1658	207.11	1.85268
1659	205.064	0.864369		1659	229.975	0.714439		1659	206.004	0.608687		1659	207.113	2.32718
1660	205.061	2.07705		1660	230.034	0.960838		1660	206.042	0.93906		1660	207.113	0.751966
1661	205.068	0.434578		1661	230.046	0.656275		1661	206.046	2.01374		1661	207.121	2.92405
1662	205.086	0.273924		1662	230.085	2.13442		1662	206.055	3.11345		1662	207.138	0.477305
1663	205.086	0.0778051		1663	230.118	2.42749		1663	206.094	0.796056		1663	207.145	2.46926
1664	205.082	0.477392		1664	230.118	0.592086		1664	206.101	2.27891		1664	207.174	0.439372
1665	205.097	2.17081		1665	230.139	1.91872		1665	206.101	0.784202		1665	207.989	2.4598
1666	205.118	0.561291		1666	230.141	1.92389		1666	206.14	0.955809		1666	207.998	2.43151
1667	205.126	0.58994		1667	230.158	0.685209		1667	206.154	0.764748		1667	208.039	3.07854
1668	205.155	2.05575		1668	230.158	2.13034		1668	206.619	2.92024		1668	208.039	2.66743
1669	205.975	0.315103		1669	230.175	2.49983		1669	206.886	2.22245		1669	208.039	5.32562
1670	206.048	0.580038		1670	230.175	2.88529		1670	206.886	1.8257		1670	208.039	5.67805
1671	206.081	2.59716		1671	230.186	2.13442		1671	206.894	1.28707		1671	208.069	1.83344
1672	206.089	4.11783		1672	230.186	0.837322		1672	206.894	1.6837		1672	208.114	1.85
1673	206.094	2.16777		1673	230.248	3.13299		1673	207.098	2.48473		1673	208.119	0.666818
1674	206.101	2.21866		1674	230.569	0.884841		1674	207.103	0.770224		1674	208.133	2.48803
1675	206.124	0.668355		1675	230.779	1.97097		1675	207.11	1.88142		1675	208.178	0.444177
1676	206.14	4.6012		1676	230.89	0.342551		1676	207.113	2.32402		1676	208.575	2.68197
1677	206.154	2.4976		1677	230.99	0.656275		1677	207.113	0.808082		1677	208.635	2.63936
1678	206.555	0.607628		1678	231.061	0.618388		1678	207.121	2.92863		1678	208.884	2.21325
1679	206.894	0.402744		1679	231.071	0.875339		1679	207.124	0.434785		1679	208.891	1.31132
1680	207.014	0.419503		1680	231.084	2.08631		1680	207.145	2.46579		1680	208.891	1.06418
1681	207.018	0.871028		1681	231.098	0.612746		1681	207.138	0.49116		1681	208.891	1.63971
1682	207.018	1.72137		1682	231.113	2.33028		1682	207.174	0.464348		1682	209.013	1.84766
1683	207.044	0.865122		1683	231.116	0.229582		1683	207.993	2.44029		1683	209.043	2.66743
1684	207.051	0.402265		1684	231.116	1.73255		1684	208.039	2.65515		1684	209.059	0.38246
1685	207.104	2.16777		1685	231.138	3.26627		1685	208.039	4.40692		1685	209.092	0.785197
1686	207.099	0.376195		1686	231.159	3.12346		1686	208.039	5.67191		1686	209.092	2.29809
1687	207.11	2.12914		1687	231.17	2.17275		1687	208.039	3.60532		1687	209.089	2.67776
1688	207.13	4.47372		1688	231.17	0.599546		1688	208.039	4.01125		1688	209.103	1.79952
1689	207.145	0.473099		1689	231.251	3.13298		1689	208.039	3.02429		1689	209.126	2.60102
1690	207.174	4.81015		1690	231.621	2.01998		1690	208.039	5.31995		1690	209.154	0.49627
1691	207.998	0.431248		1691	231.99	0.837527		1691	208.114	1.87136		1691	209.19	0.491521
1692	208.039	2.4826		1692	231.994	0.647207		1692	208.116	0.902757		1692	209.946	2.23071
1693	208.039	2.17115		1693	232.013	0.713718		1693	208.133	2.47744		1693	209.957	2.46959
1694	208.039	0.0624388		1694	232.027	0.874522		1694	208.133	0.7551		1694	210.05	0.949681
1695	208.039	3.44431		1695	232.027	2.07678		1695	208.575	2.65398		1695	210.05	2.32718
1696	208.039	3.21628		1696	232.108	2.04836		1696	208.884	2.21405		1696	210.049	2.62096
1697	208.039	2.8528		1697	232.12	0.209477		1697	208.891	1.30035		1697	210.062	0.704764
1698	208.039	0.751257		1698	232.129	0.800183		1698	208.891	1.6837		1698	210.087	0.609502
1699	208.064	0.836657		1699	232.14	0.457854		1699	209.04	2.65864		1699	210.095	0.798533
1700	208.114	2.13653		1700	232.154	2.09601		1700	209.043	3.02429		1700	210.171	1.89985
1701	208.133	2.11199		1701	232.174	2.17377		1701	209.053	0.735641		1701	210.935	2.39358
1702	208.635	1.95037		1702	232.897	0.407204		1702	209.059	0.402816		1702	211.012	2.00146
1703	208.891	0.402744		1703	232.917	0.397681		1703	209.092	0.84121		1703	211.022	3.08673
1704	209.043	3.14973		1704	232.928	0.353199		1704	209.092	2.29534		1704	211.047	2.61049
1705	209.053	0.701959		1705	233.031	2.07678		1705	209.128	0.533148		1705	211.058	0.514962
1706	209.059	2.28246		1706	233.053	2.13442		1706	209.19	0.512667		1706	211.053	2.32696
1707	209.078	0.383915		1707	233.06	0.875339		1707	209.946	5.68143		1707	211.069	0.902496
1708	209.092	1.93661		1708	233.077	0.618388		1708	209.957	2.45186		1708	211.071	0.5055
1709	209.115	0.385364		1709	233.113	0.77552		1709	210.04	2.66445		1709	211.084	1.77064
1710	209.117	3.40631		1710	233.15	0.846869		1710	210.05	0.997413		1710	211.478	2.68114
1711	209.127	1.32453		1711	233.15	2.05856		1711	210.05	2.32063		1711	211.513	2.92405
1712	209.129	2.02852		1712	233.154	2.87484		1712	210.049	2.61496		1712	211.988	1.74637
1713	209.154	4.82906		1713	233.151	5.93484		1713	210.062	0.74039		1713	212.032	2.67218
1714	209.19	3.56756		1714	233.618	2.02864		1714	210.072	2.60781		1714	212.067	2.73456
1715	209.628	1.34331		1715	234.023	2.06708		1715	210.092	0.752329		1715	212.074	0.296891
1716	209.946	0.0530097		1716	234.056	0.396111		1716	210.171	2.01159		1716	212.075	0.5055
1717	209.946	0.290707		1717	234.065	0.910935		1717	210.935	2.38439		1717	212.089	0.704764
1718	210.05	1.97464		1718	234.12	2.03308		1718	210.935	1.01598		1718	212.103	2.90507
1719	210.058	0.283264		1719	234.134	2.42343		1719	211.012	2.00126		1719	212.201	0.505784
1720	210.058	0.0871426		1720	234.132	4.68248		1720	211.022	3.07482		1720	212.608	2.61049
1721	210.061	0.645594		1721	234.149	2.43031		1721	211.053	2.32402		1721	212.839	1.57867
1722	210.095	1.93138		1722	234.153	2.05806		1722	211.066	0.722838		1722	212.843	2.17441
1723	210.11	2.42553		1723	234.153	0.835767		1723	211.069	0.948687		1723	212.986	1.80496
1724	210.17	2.34359		1724	234.894	0.407204		1724	211.071	0.540199		1724	212.999	0.78982
1725	210.172	4.73381		1725	234.947	0.789786		1725	211.084	1.80211		1725	213.018	2.6863
1726	210.193	3.56756		1726	234.961	0.353199		1726	211.144	0.556113		1726	213.098	2.78853
1727	210.888	0.402744		1727	235.057	0.407204		1727	211.478	2.66345		1727	213.123	2.47906
1728	210.906	0.392841		1728	235.092	0.538088		1728	211.988	1.80383		1728	213.983	1.73208
1729	211.039	0.718885		1729	235.119	0.826264		1729	212.032	2.65399		1729	213.983	0.652556
1730	211.058	2.20916		1730	235.165	0.476566		1730	212.032	3.00498		1730	213.983	1.02552
1731	211.064	0.636269		1731	235.169	3.93278		1731	212.067	2.75272		1731	214.014	0.38246
1732	211.071	2.13558		1732	235.169	3.19013		1732	212.074	4.87261		1732	214.059	2.57296
1733	211.094	0.393257		1733	235.67	2.11653		1733	212.074	5.23904		1733	214.089	1.26354
1734	211.108	2.0267		1734	236.023	2.14409		1734	212.075	0.549998		1734	214.518	2.69485
1735	211.119	5.67187		1735	236.072	0.397681		1735	212.103	2.90115		1735	214.836	1.558
1736	211.144	2.45945		1736	236.072	1.76125		1736	212.201	0.540199		1736	214.85	2.11484
1737	211.169	3.25901		1737	236.096	0.538088		1737	212.608	2.61288		1737	214.918	2.72372
1738	212.023	1.74042		1738	236.114	4.85904		1738	212.839	1.64116		1738	214.986	1.79546
1739	212.053	0.748995		1739	236.122	0.826264		1739	212.852	2.14816		1739	215.048	0.543724
1740	212.061	2.21022		1740	236.128	2.21132		1740	212.986	1.86993		1740	215.043	2.48842
1741	212.074	0.296092		1741	236.169	0.476566		1741	212.999	0.822912		1741	215.066	0.623721
1742	212.075	2.13253		1742	236.892	0.407204		1742	213.018	2.66802		1742	215.093	1.81377
1743	212.092	1.90288		1743	236.908	0.388325		1743	213.098	2.7729		1743	215.089	0.524437
1744	212.103	1.26473		1744	236.939	0.148544		1744	213.113	2.22454		1744	215.139	2.44097
1745	212.103	0.589505		1745	236.959	0.362996		1745	213.123	2.47014		1745	215.139	0.761125
1746	212.111	2.0267		1746	236.998	0.642234		1746	213.983	1.80211		1746	215.164	0.448982
1747	212.114	4.85755		1747	237.075	0.397681		1747	213.983	0.59003		1747	215.891	1.76545
1748	212.149	2.07497		1748	237.087	0.939294		1748	213.983	0.772475		1748	215.982	1.72249
1749	212.201	4.06089		1749	237.123	2.15927		1749	213.983	2.06644		1749	215.98	0.591036
1750	212.839	0.42139		1750	237.131	2.21132		1750	213.983	5.69093		1750	215.98	1.02552
1751	213.087	2.21144		1751	237.158	2.02799		1751	214.014	0.400427		1751	216.085	1.81377
1752	213.112	2.4976		1752	237.185	3.99351		1752	214.059	2.56048		1752	216.085	0.959154
1753	213.123	0.748995		1753	237.655	2.04328		1753	214.07	1.07208		1753	216.443	2.88195
1754	213.148	3.02141		1754	237.908	0.352183		1754	214.09	0.950078		1754	216.833	1.558
1755	213.148	0.0479106		1755	238.067	0.397681		1755	214.089	2.41512		1755	216.923	0.99783
1756	213.576	2.34131		1756	238.077	0.418296		1756	214.102	2.76875		1756	216.923	1.35874
1757	213.923	0.267557		1757	238.107	2.57068		1757	214.119	0.710815		1757	216.923	2.34613
1758	213.98	0.820945		1758	238.124	2.01847		1758	214.191	2.94776		1758	216.923	1.63497
1759	213.983	0.0497674		1759	238.147	1.77079		1759	214.836	1.62222		1759	216.983	1.73678
1760	214.059	0.449153		1760	238.639	0.594121		1760	214.986	1.81424		1760	216.987	1.76697
1761	214.118	1.9978		1761	238.639	0.800183		1761	215.066	0.706387		1761	217.05	2.75349
1762	214.18	3.08326		1762	238.842	0.410226		1762	215.093	1.86138		1762	217.082	2.47889
1763	214.253	3.21628		1763	238.862	0.418209		1763	215.093	0.813285		1763	217.089	0.533743
1764	214.836	0.430705		1764	238.991	1.94245		1764	215.965	2.461		1764	217.089	2.00426
1765	214.917	0.346673		1765	239.064	0.495606		1765	215.98	1.8169		1765	217.092	2.37458
1766	215.016	0.649746		1766	239.071	0.391197		1766	215.98	0.599509		1766	217.105	0.813216
1767	215.048	1.91286		1767	239.089	2.43723		1767	215.983	1.76376		1767	217.107	0.496467
1768	215.126	2.34948		1768	239.106	0.457636		1768	216.029	2.6623		1768	217.118	2.5452
1769	215.139	1.98009		1769	239.106	2.20895		1769	216.833	1.61943		1769	217.122	0.496467
1770	215.139	0.692611		1770	239.149	2.15359		1770	216.923	1.32466		1770	217.155	0.718531
1771	215.139	1.02804		1771	239.164	3.29481		1771	216.923	2.34254		1771	217.155	2.77923
1772	215.164	3.62444		1772	239.164	3.87454		1772	216.923	1.06369		1772	217.18	0.439428
1773	216.015	0.404024		1773	239.237	4.83766		1773	216.923	1.6837		1773	218.034	3.09123
1774	216.019	0.645624		1774	239.665	0.533418		1774	216.983	1.80793		1774	218.037	2.64866
1775	216.054	0.89914		1775	239.801	1.90467		1775	217.082	2.47761		1775	218.048	0.65728
1776	216.142	1.98931		1776	239.967	0.356677		1776	217.082	2.72988		1776	218.044	1.88173
1777	216.159	1.43286		1777	240.067	0.495606		1777	217.092	2.3711		1777	218.085	2.47906
1778	216.159	2.72079		1778	240.095	2.55162		1778	217.105	0.836488		1778	218.114	2.47889
1779	216.196	2.93074		1779	240.102	2.06611		1779	217.118	2.53959		1779	218.139	2.46011
1780	216.443	0.607628		1780	240.109	0.457745		1780	217.12	0.476292		1780	218.154	2.20184
1781	216.923	0.400507		1781	240.18	2.07678		1781	217.155	0.753274		1781	218.92	2.36036
1782	216.951	0.346673		1782	240.196	3.42324		1782	217.155	2.78768		1782	218.92	1.00756
1783	217.068	0.431791		1783	240.232	4.21702		1783	217.166	4.74236		1783	218.97	0.354141
1784	217.082	0.491315		1784	240.232	3.36132		1784	217.166	4.55078		1784	218.984	2.6863
1785	217.097	2.29557		1785	240.24	4.84394		1785	217.18	0.455931		1785	218.984	2.96368
1786	217.105	2.07497		1786	240.839	0.41513		1786	217.926	1.30995		1786	219.036	2.64866
1787	217.107	2.4228		1787	241.004	0.875339		1787	217.979	1.77256		1787	219.098	0.822797
1788	217.118	0.664426		1788	241.027	0.90382		1788	218.034	3.0722		1788	219.098	2.57342
1789	217.12	5.17081		1789	241.039	2.29452		1789	218.037	2.62708		1789	219.134	0.822498
1790	217.155	1.78858		1790	241.102	0.444683		1790	218.048	0.607307		1790	219.134	2.36512
1791	217.155	0.589257		1791	241.105	2.45237		1791	218.044	1.91587		1791	219.138	0.467808
1792	217.18	4.83848		1792	241.107	3.10444		1792	218.085	2.461		1792	219.17	2.66828
1793	217.18	5.26476		1793	241.116	0.865536		1793	218.108	0.832708		1793	219.174	0.505743
1794	217.191	2.51852		1794	241.13	0.448167		1794	218.114	2.46339		1794	219.976	1.77647
1795	217.926	0.402744		1795	241.155	0.760302		1795	218.139	0.958934		1795	220.118	0.57214
1796	218.043	0.400507		1796	241.18	3.17112		1796	218.154	2.18843		1796	220.137	0.78982
1797	218.045	2.12838		1797	241.18	3.3995		1797	218.186	3.02429		1797	220.596	2.66743
1798	218.048	1.17176		1798	241.964	0.362996		1798	218.92	2.3628		1798	220.596	3.08819
1799	218.085	0.486705		1799	242	0.353199		1799	218.97	0.381471		1799	220.634	2.60102
1800	218.113	0.570587		1800	242.1	2.07678		1800	218.984	2.68354		1800	220.794	2.83521
1801	218.122	0.673079		1801	242.113	0.552283		1801	218.984	2.93922		1801	220.968	2.01781
1802	218.139	1.22908		1802	242.15	2.40864		1802	219.036	2.62708		1802	221.095	0.771089
1803	218.154	2.39591		1803	242.158	0.751743		1803	219.035	0.793833		1803	221.098	2.76125
1804	218.211	2.59716		1804	242.211	3.28535		1804	219.052	0.684901		1804	221.154	0.448833
1805	218.92	0.400507		1805	242.567	3.38049		1805	219.098	0.827013		1805	221.624	2.82591
1806	218.948	0.347463		1806	242.624	0.657997		1806	219.098	2.5614		1806	222.02	1.99511
1807	218.959	0.822493		1807	242.629	1.93292		1807	219.134	0.793833		1807	222.079	0.74249
1808	218.97	2.27262		1808	242.925	0.397681		1808	219.138	0.49116		1808	222.099	0.737467
1809	218.975	0.760753		1809	243.055	0.979872		1809	220.06	0.675423		1809	222.868	1.56949
1810	218.975	0.964928		1810	243.055	2.00479		1810	220.093	2.48675		1810	222.889	0.959528
1811	218.984	0.353007		1811	243.098	2.33665		1811	220.118	0.582625		1811	223.075	2.75697
1812	218.995	1.88388		1812	243.121	1.58043		1812	220.137	0.808082		1812	223.084	1.86187
1813	219.027	0.422489		1813	243.134	2.37884		1813	220.597	2.6623		1813	223.096	5.73996
1814	219.047	0.447915		1814	243.134	2.07795		1814	220.934	3.01693		1814	223.096	4.85845
1815	219.052	1.19321		1815	243.159	3.14249		1815	221.095	0.772392		1815	223.096	5.22048
1816	219.083	0.403384		1816	243.195	3.9518		1816	221.098	2.64568		1816	223.091	0.733028
1817	219.098	0.48705		1817	243.195	4.93883		1817	221.117	0.514194		1817	223.108	0.742194
1818	219.123	2.43986		1818	243.97	1.94245		1818	221.121	0.571057		1818	223.169	0.448849
1819	219.134	0.589257		1819	243.997	0.353512		1819	221.154	0.511979		1819	223.634	2.61049
1820	219.134	1.98972		1820	244.049	2.14874		1820	221.151	0.03267		1820	223.972	2.22217
1821	219.134	0.84582		1821	244.058	1.01045		1821	221.186	4.53175		1821	223.988	0.638487
1822	219.138	3.43002		1822	244.058	2.00895		1822	221.186	2.71195		1822	223.988	0.908088
1823	219.142	1.20882		1823	244.079	0.465299		1823	222.016	1.87873		1823	223.989	2.62043
1824	219.17	0.533122		1824	244.093	0.580727		1824	222.02	2.02589		1824	223.988	1.867
1825	219.174	4.04186		1825	244.129	0.606242		1825	222.079	0.782028		1825	224.012	0.410889
1826	219.923	0.393257		1826	244.137	2.37765		1826	222.097	1.87794		1826	224.012	1.8573
1827	219.984	0.353007		1827	244.154	2.21846		1827	222.099	0.770224		1827	224.012	2.11484
1828	220.03	0.42898		1828	244.166	0.578382		1828	222.135	0.285771		1828	224.012	5.67805
1829	220.064	1.90291		1829	244.191	3.02842		1829	222.868	1.63008		1829	224.088	1.8573
1830	220.1	1.52217		1830	244.191	4.84392		1830	222.888	0.992499		1830	224.113	2.50697
1831	220.118	2.07497		1831	244.191	2.60883		1831	223.015	5.67191		1831	224.128	2.49802
1832	220.137	2.54744		1832	244.199	3.9506		1832	223.075	2.74865		1832	224.173	0.439372
1833	220.137	0.58901		1833	244.227	3.67524		1833	223.084	1.88743		1833	224.865	1.58648
1834	220.137	0.839601		1834	244.264	3.17109		1834	223.096	0.522838		1834	224.988	0.694706
1835	220.137	1.98972		1835	244.603	0.818877		1835	223.105	1.77256		1835	225.035	0.988345
1836	220.935	0.375394		1836	244.638	3.29477		1836	223.108	0.813513		1836	225.082	1.85499
1837	220.981	0.355971		1837	244.645	1.96147		1837	223.169	0.465574		1837	225.109	0.987585
1838	220.997	0.820945		1838	244.663	2.15749		1838	223.972	2.21556		1838	225.134	0.846829
1839	221.025	0.422489		1839	244.923	0.391197		1839	223.972	2.43736		1839	225.16	0.723755
1840	221.031	0.425185		1840	244.947	0.350854		1840	223.988	0.571703		1840	225.185	0.439372
1841	221.033	1.89833		1841	245.008	1.93292		1841	223.989	2.58888		1841	225.999	0.467808
1842	221.092	1.21957		1842	245.05	0.970373		1842	224.012	4.44502		1842	226.012	1.83344
1843	221.095	0.777194		1843	245.07	1.58995		1843	224.012	4.79027		1843	226.012	0.600006
1844	221.115	0.383915		1844	245.077	0.599716		1844	224.012	4.06349		1844	226.012	0.220908
1845	221.114	5.35942		1845	245.077	0.860145		1845	224.012	5.339		1845	226.026	2.68114
1846	221.117	2.6063		1846	245.113	0.619964		1846	224.012	5.6916		1846	226.024	2.32674
1847	221.151	5.65289		1847	245.136	0.479525		1847	224.012	1.87794		1847	226.045	0.969912
1848	221.154	2.82963		1848	245.15	2.43518		1848	224.088	1.87833		1848	226.045	2.34588
1849	221.154	4.1558		1849	245.149	1.96224		1849	224.113	2.50367		1849	226.069	0.770133
1850	221.154	3.31127		1850	245.151	4.45473		1850	224.128	2.48473		1850	226.18	0.505743
1851	221.186	0.45739		1851	245.161	1.38084		1851	224.139	0.637465		1851	226.528	2.66743
1852	222.079	1.54154		1852	245.165	2.1614		1852	224.642	2.65515		1852	226.862	1.62087
1853	222.099	0.777194		1853	245.186	2.30106		1853	224.865	1.60328		1853	226.951	2.40296
1854	222.112	2.56761		1854	245.194	3.02842		1854	224.886	0.997413		1854	226.951	0.978859
1855	222.189	0.449153		1855	246.006	0.875339		1855	225.001	0.997415		1855	226.951	0.0403445
1856	222.868	0.402744		1856	246.109	0.547394		1856	225.001	2.38056		1856	226.991	1.79546
1857	222.888	0.404024		1857	246.145	2.01998		1857	225.015	1.88769		1857	227.027	2.32718
1858	223.015	3.40624		1858	246.145	0.643595		1858	225.082	1.8859		1858	227.064	2.48854
1859	223.091	0.793147		1859	246.145	1.17715		1859	225.185	0.467934		1859	227.114	2.72292
1860	223.096	3.09745		1860	246.149	3.65599		1860	226.012	1.86993		1860	227.125	0.936498
1861	223.096	0.234621		1861	246.17	2.25942		1861	226.026	2.66917		1861	227.128	0.505784
1862	223.108	2.14525		1862	246.189	2.29805		1862	226.024	2.31515		1862	227.125	2.26037
1863	223.13	0.38931		1863	246.646	1.21702		1863	226.026	3.02429		1863	227.175	2.52628
1864	223.133	3.0927		1864	247.013	0.816917		1864	226.045	2.33326		1864	227.2	0.515093
1865	223.169	4.20327		1865	247.017	2.18043		1865	226.045	0.987951		1865	227.955	2.40296
1866	223.169	3.48206		1866	247.049	0.884841		1866	226.05	2.66346		1866	228.007	1.83344
1867	223.169	4.6775		1867	247.058	3.49482		1867	226.069	0.764748		1867	228.022	2.69485
1868	223.18	2.48792		1868	247.092	0.584819		1868	226.082	0.540199		1868	228.022	2.32718
1869	223.634	1.8935		1869	247.111	2.06826		1869	226.084	3.01503		1869	228.098	3.06955
1870	223.988	0.161909		1870	247.108	2.34962		1870	226.09	0.530404		1870	228.098	2.52628
1871	223.988	2.52647		1871	247.129	2.01961		1871	226.129	0.656434		1871	228.117	2.72292
1872	224.012	0.048765		1872	247.129	0.907976		1872	226.18	0.523473		1872	228.128	0.959525
1873	224.012	2.53727		1873	247.129	0.618388		1873	226.188	0.454552		1873	228.196	0.515251
1874	224.012	4.32657		1874	247.144	2.27882		1874	226.217	2.13416		1874	228.232	0.515106
1875	224.029	2.36293		1875	247.165	0.912313		1875	226.528	2.69741		1875	228.614	2.97549
1876	224.1	3.10216		1876	247.167	2.02949		1876	226.862	1.59381		1876	228.813	1.66791
1877	224.15	4.87648		1877	247.173	2.25923		1877	226.951	1.01523		1877	228.956	2.40296
1878	224.173	4.66804		1878	247.227	4.01726		1878	226.951	2.39492		1878	229.046	0.637975
1879	224.555	1.96978		1879	247.242	4.90089		1879	226.951	0.0562693		1879	229.05	2.63989
1880	224.642	0.58901		1880	247.622	2.03918		1880	226.951	0.293204		1880	229.058	2.61149
1881	224.865	0.404024		1881	248.088	0.618388		1881	226.951	4.52207		1881	229.082	0.514962
1882	224.989	0.274377		1882	248.095	2.10011		1882	226.991	1.79589		1882	229.118	2.49802
1883	225.015	0.0497674		1883	248.092	2.34962		1883	227.045	3.04343		1883	229.118	0.704799
1884	225.035	0.421939		1884	248.123	2.03918		1884	227.045	2.68303		1884	229.155	0.761626
1885	225.056	1.97004		1885	248.132	2.06826		1885	227.064	2.47929		1885	229.155	2.51681
1886	225.054	0.827178		1886	248.147	2.27882		1886	227.079	2.01672		1886	229.199	0.510375
1887	225.073	2.30197		1887	248.148	5.10065		1887	227.114	2.71627		1887	229.64	2.63042
1888	225.087	2.3244		1888	248.149	0.835767		1888	227.125	0.969013		1888	230.113	2.48803
1889	225.112	2.62662		1889	248.871	0.410226		1889	227.125	2.25745		1889	230.141	2.63489
1890	225.11	2.41099		1890	248.9	0.342551		1890	227.175	2.49772		1890	230.158	0.73746
1891	225.121	2.03819		1891	249.054	0.818318		1891	227.184	0.514194		1891	230.158	2.51189
1892	225.185	4.81011		1892	249.054	2.07678		1892	227.2	0.523473		1892	230.186	1.84771
1893	225.196	3.33022		1893	249.054	1.44802		1893	227.944	1.97279		1893	230.186	2.61978
1894	225.999	3.05459		1894	249.108	0.505071		1894	227.955	2.39037		1894	230.248	2.06124
1895	226.012	2.57243		1895	249.149	3.27578		1895	228.008	0.415004		1895	230.248	0.827412
1896	226.012	3.46802		1896	249.156	0.486042		1896	228.008	1.86993		1896	230.248	0.514962
1897	226.012	2.32098		1897	249.185	3.96011		1897	228.022	2.6623		1897	230.81	1.6744
1898	226.045	0.885828		1898	249.939	0.058179		1898	228.098	3.06257		1898	231.061	0.638158
1899	226.068	1.30564		1899	250.039	1.99044		1899	228.098	2.49772		1899	231.065	2.76976
1900	226.082	0.589401		1900	250.038	0.715842		1900	228.117	2.71195		1900	231.084	0.666545
1901	226.082	2.36293		1901	250.057	0.837527		1901	228.128	0.992331		1901	231.098	2.47872
1902	226.09	2.3244		1902	250.129	2.03918		1902	228.196	0.540199		1902	231.116	5.39189
1903	226.119	0.645594		1903	250.159	0.476566		1903	228.196	5.5911		1903	231.117	2.4975
1904	226.155	1.33388		1904	250.178	3.25676		1904	228.614	2.97712		1904	231.116	5.00142
1905	226.18	3.02605		1905	250.217	3.56107		1905	228.813	1.72724		1905	231.135	0.903631
1906	226.18	4.83381		1906	250.631	2.03918		1906	228.956	2.39369		1906	231.138	0.467623
1907	226.188	4.80069		1907	250.868	0.407204		1907	228.988	1.8169		1907	231.17	0.713795
1908	226.862	0.412076		1908	250.939	0.353199		1908	229.046	0.677266		1908	231.17	2.18393
1909	226.88	0.393257		1909	251.044	0.599546		1909	229.082	0.549998		1909	231.17	2.63936
1910	226.951	0.383915		1910	251.064	2.13442		1910	229.118	2.49421		1910	231.535	3.09719
1911	226.951	5.48253		1911	251.091	3.29004		1911	229.118	0.722838		1911	231.938	2.46959
1912	227.002	3.05459		1912	251.128	3.41853		1912	229.155	2.5076		1912	231.992	2.65732
1913	227.011	0.728068		1913	251.137	2.13592		1913	229.155	0.784202		1913	232.027	0.420352
1914	227.032	2.21022		1914	251.185	2.55637		1914	229.155	5.68143		1914	232.064	0.628477
1915	227.066	2.27637		1915	251.181	3.25673		1915	229.199	0.531932		1915	232.108	2.48803
1916	227.064	0.458642		1916	251.201	5.05408		1916	229.64	2.61753		1916	232.129	2.74169
1917	227.079	2.17081		1917	251.201	4.65953		1917	229.98	2.2608		1917	232.14	2.69669
1918	227.103	2.06738		1918	251.995	2.13442		1918	230.114	2.48473		1918	232.154	0.818051
1919	227.103	0.664426		1919	252.045	0.410533		1919	230.117	2.13418		1919	232.174	0.704764
1920	227.114	0.431791		1920	252.067	2.12477		1920	230.142	2.61496		1920	232.807	1.70677
1921	227.125	0.4681		1921	252.131	3.41848		1921	230.158	2.50367		1921	232.897	2.29855
1922	227.128	2.67824		1922	252.171	2.25241		1922	230.158	0.784202		1922	232.897	1.60074
1923	227.139	2.3149		1923	252.204	5.05408		1923	230.186	2.60814		1923	232.908	2.34613
1924	227.175	1.13753		1924	252.232	4.12239		1924	230.186	1.88456		1924	232.917	2.39358
1925	227.183	3.02605		1925	252.637	2.01998		1925	230.248	0.871447		1925	233.031	0.410841
1926	227.2	3.15444		1926	252.972	0.642234		1926	230.248	2.05823		1926	233.077	0.666273
1927	227.983	0.0582712		1927	252.988	0.687644		1927	230.248	0.543244		1927	233.113	0.741898
1928	227.983	0.290707		1928	253.043	0.618388		1928	230.81	1.71924		1928	233.117	0.482042
1929	227.983	1.9745		1929	253.049	0.410533		1929	231.061	0.657202		1929	233.144	2.70432
1930	227.995	1.72137		1930	253.057	1.21263		1930	231.065	2.76759		1930	233.15	0.74249
1931	228.007	2.50867		1931	253.066	0.884841		1931	231.084	0.676422		1931	233.618	2.63448
1932	228.007	3.4918		1932	253.079	0.622242		1932	231.113	0.827013		1932	234.012	2.68556
1933	228.069	3.28271		1933	253.093	2.10555		1933	231.116	5.31042		1933	234.108	2.48803
1934	228.134	2.15241		1934	253.118	2.13282		1934	231.116	5.04391		1934	234.145	2.71361
1935	228.196	3.24479		1935	253.118	1.9046		1935	231.116	2.88104		1935	234.153	0.732429
1936	228.196	4.82901		1936	253.129	0.552283		1936	231.138	0.500983		1936	234.894	2.29349
1937	228.232	4.19851		1937	253.152	2.17477		1937	231.17	0.764748		1937	234.944	0.363686
1938	228.956	0.378047		1938	253.216	3.63726		1938	231.17	2.59918		1938	234.957	2.11087
1939	229.082	2.13253		1939	253.216	4.00766		1939	231.17	2.1911		1939	235.012	2.67268
1940	229.118	0.579714		1940	253.618	0.594121		1940	231.251	0.549998		1940	235.031	2.66828
1941	229.118	2.1813		1941	253.979	2.25932		1941	231.251	0.858136		1941	235.092	2.50734
1942	229.143	2.98797		1942	254.009	2.07678		1942	231.938	2.45186		1942	235.119	2.51681
1943	229.143	2.6365		1943	254.041	0.415121		1943	231.992	2.67176		1943	235.148	2.70432
1944	229.155	2.12574		1944	254.044	0.410533		1944	232.027	0.451722		1944	235.165	2.71561
1945	229.155	0.673767		1945	254.07	0.875339		1945	232.065	0.66745		1945	235.169	0.50576
1946	229.155	1.61737		1946	254.077	2.10555		1946	232.108	2.47014		1946	235.167	0.049891
1947	229.155	1.00653		1947	254.082	0.405625		1947	232.14	2.69087		1947	235.671	2.60102
1948	229.199	3.24479		1948	254.122	1.89513		1948	232.154	0.858436		1948	236.072	2.39349
1949	229.199	4.82906		1949	254.122	2.12622		1949	232.174	0.725837		1949	236.072	1.14956
1950	229.235	4.19375		1950	254.133	0.547394		1950	232.854	2.0867		1950	236.072	1.6326
1951	229.64	1.92237		1951	254.161	1.9716		1951	232.897	2.27891		1951	236.072	4.28681
1952	229.974	0.691665		1952	254.219	3.63701		1952	232.897	1.63904		1952	236.096	2.51644
1953	229.98	0.430705		1953	254.248	4.30244		1953	232.897	0.0929972		1953	236.128	2.12629
1954	230.034	0.861711		1954	254.613	0.80741		1954	232.908	2.3427		1954	236.128	0.875039
1955	230.034	1.06833		1955	254.648	2.00064		1955	232.917	2.39002		1955	236.168	2.71561
1956	230.046	0.645594		1956	254.817	0.646767		1956	233.031	0.451722		1956	236.998	0.591036
1957	230.06	2.13558		1957	254.824	0.425885		1957	233.077	0.706387		1957	236.998	0.94021
1958	230.114	0.58901		1958	254.949	0.315523		1958	233.113	0.779682		1958	237.011	2.65812
1959	230.115	2.12288		1959	254.963	1.93292		1959	233.117	0.520608		1959	237.075	2.38401
1960	230.118	2.42006		1960	255.006	0.835767		1960	233.15	0.796668		1960	237.087	0.737163
1961	230.122	0.570727		1961	255.011	0.360154		1961	233.154	0.49116		1961	237.09	2.50734
1962	230.141	1.92225		1962	255.029	0.718052		1962	233.15	2.31428		1962	237.123	0.732429
1963	230.15	0.589505		1963	255.029	1.68531		1963	233.915	0.396656		1963	237.132	0.846466
1964	230.158	1.55994		1964	255.038	0.486174		1964	234.012	2.73935		1964	237.148	0.4773
1965	230.158	2.12838		1965	255.116	3.57076		1965	234.108	2.48675		1965	237.659	2.63042
1966	230.158	0.673767		1966	255.131	2.05856		1966	234.145	2.70248		1966	238.639	2.65732
1967	230.175	2.49531		1967	255.159	3.31386		1967	234.151	0.784417		1967	238.842	1.63678
1968	230.175	2.8819		1968	255.159	2.99044		1968	234.894	2.28881		1968	239.014	0.751663
1969	230.186	2.13102		1969	255.232	4.5444		1969	234.894	1.61977		1969	239.014	0.979383
1970	230.186	0.824051		1970	255.232	3.80916		1970	234.944	0.362505		1970	239.064	2.48854
1971	230.248	3.12122		1971	255.232	3.34229		1971	234.956	4.46466		1971	239.079	1.75748
1972	230.547	0.665816		1972	255.251	4.29733		1972	234.956	2.0867		1972	239.106	2.58225
1973	230.81	0.416246		1973	255.655	2.19209		1973	235	3.00556		1973	239.106	3.17095
1974	230.89	0.341327		1974	255.817	1.90927		1974	235	5.67191		1974	239.106	2.90507
1975	230.99	0.645594		1975	255.939	0.347286		1975	235.012	2.67391		1975	239.103	0.733028
1976	231.037	0.855626		1976	255.944	0.360154		1976	235.031	2.65872		1976	239.149	0.888299
1977	231.061	0.608124		1977	256.157	2.19413		1977	235.092	2.49276		1977	239.164	0.496467
1978	231.074	1.92237		1978	256.152	1.92339		1978	235.092	3.00556		1978	239.237	0.463158
1979	231.084	2.08343		1979	256.175	2.15359		1979	235.119	2.5007		1979	239.665	3.16619
1980	231.084	0.811632		1980	256.227	3.57076		1980	235.119	2.81475		1980	239.801	2.84163
1981	231.098	0.598567		1981	256.235	3.8083		1981	235.133	0.512667		1981	239.889	1.45411
1982	231.116	1.74042		1982	256.263	4.59704		1982	235.165	2.70979		1982	239.967	2.65812
1983	231.116	0.243957		1983	256.263	3.48518		1983	235.166	1.94073		1983	240.029	2.74169
1984	231.116	0.552049		1984	256.263	3.21871		1984	235.169	0.523665		1984	240.03	0.391876
1985	231.116	0.969314		1985	256.486	1.91386		1985	235.913	0.401575		1985	240.065	3.10439
1986	231.113	2.33148		1986	256.583	3.54225		1986	236.064	0.764748		1986	240.104	2.57794
1987	231.145	0.4681		1987	256.813	0.419881		1987	236.071	1.06413		1987	240.109	2.58225
1988	231.17	2.17081		1988	256.821	0.425885		1988	236.071	1.31936		1988	240.196	0.429883
1989	231.17	0.589505		1989	257.001	1.93292		1989	236.08	2.21006		1989	240.232	2.10709
1990	231.251	3.12122		1990	257.074	0.476566		1990	236.096	2.49349		1990	240.236	0.486654
1991	231.933	0.288559		1991	257.113	1.91887		1991	236.128	2.18477		1991	240.839	1.68565
1992	231.99	0.824051		1992	257.147	0.457636		1992	236.128	0.930374		1992	241.003	0.396597
1993	231.99	0.813158		1993	257.15	2.51347		1993	236.128	1.84949		1993	241.015	2.78934
1994	232.013	0.679213		1994	257.153	3.90427		1994	236.149	2.81475		1994	241.029	0.80896
1995	232.027	0.891622		1995	257.175	3.29481		1995	236.169	2.71087		1995	241.031	2.76203
1996	232.027	2.07497		1996	257.175	3.08562		1996	236.998	0.618506		1996	241.058	2.4598
1997	232.101	0.607628		1997	257.248	4.85344		1997	237.087	0.694535		1997	241.079	0.760835
[truncated: 3,572 more rows]

## Sheet: stool
Table S4 C: Features detected in stool under different column and sweep gas conditions.
reverse				reverse + sweep				hilic				hilic + sweep
	mz	rt			mz	rt			mz	rt			mz	rt
1	52.0661	0.381505		1	52.0661	0.406182		1	51.0581	2.74311		1	51.0581	2.71505
2	55.0543	3.48269		2	55.0545	4.20097		2	52.0661	2.66084		2	52.0661	2.59749
3	55.0543	4.20617		3	55.0545	3.45462		3	53.0191	2.57672		3	52.5679	2.60228
4	56.0504	0.542254		4	55.0542	4.89564		4	56.0504	0.3119		4	53.5197	2.57828
5	56.0504	3.60438		5	56.0504	5.14395		5	56.05	2.74001		5	55.0547	0.467825
6	57.0344	0.542503		6	56.0504	4.76138		6	57.0709	4.64339		6	56.0504	4.27104
7	57.0457	2.96229		7	56.0504	2.73191		7	58.0661	0.326652		7	56.0504	4.72426
8	57.0456	3.73524		8	56.0504	5.91709		8	58.0661	0.0390009		8	56.0504	3.69854
9	57.0699	4.20617		9	56.0504	4.11568		9	58.066	2.46313		9	56.0504	5.27134
10	58.0661	0.466514		10	56.0504	0.556396		10	58.0661	1.41488		10	56.0504	5.84717
11	58.0661	5.50366		11	56.0504	2.32719		11	58.066	1.12583		11	57.0344	0.773176
12	58.0661	4.79504		12	56.0504	5.62801		12	59.0613	1.1641		12	57.0456	0.354436
13	58.0661	5.18166		13	56.0504	4.49503		13	59.0613	0.547221		13	57.0707	0.0883833
14	58.0661	5.80667		14	56.0504	0.305756		14	59.0613	1.82582		14	58.0661	2.48367
15	58.0661	4.39571		15	57.0344	1.48627		15	59.0613	2.3739		15	58.0661	0.35726
16	58.066	3.59506		16	57.0344	0.494439		16	60.0453	1.94781		16	58.066	0.644878
17	58.0661	2.95312		17	57.0456	2.76743		17	60.0453	2.21298		17	58.0661	1.54897
18	59.0501	0.543557		18	57.0704	4.20097		18	60.0452	0.544138		18	59.0501	0.5405
19	59.0613	4.86878		19	57.0699	4.90284		19	60.0565	1.19558		19	59.0613	1.14857
20	59.0613	4.60723		20	57.0708	0.2107		20	60.0566	0.106954		20	59.0613	2.38448
21	59.0613	5.36571		21	57.0699	3.46857		21	60.0565	2.24507		21	59.0613	5.89488
22	59.0613	4.00266		22	58.0661	4.4096		22	60.0635	2.63089		22	59.0613	0.458027
23	59.0613	4.21736		23	58.0661	5.10585		23	60.0646	1.19328		23	59.0613	1.90091
24	59.0613	5.92027		24	58.0661	5.78912		24	60.0817	0.287829		24	59.0694	2.46034
25	59.0613	0.276898		25	58.0661	4.76591		25	60.0817	2.47953		25	60.0453	3.44555
26	59.0613	3.43847		26	58.0661	5.41943		26	60.0817	0.0497869		26	60.0453	0.595675
27	59.522	0.3531		27	58.0661	0.457742		27	60.0816	1.04627		27	60.0565	2.24242
28	60.0453	3.62571		28	58.066	2.79613		28	61.0405	0.904121		28	60.0565	1.08426
29	60.0453	2.84033		29	59.0374	5.74646		29	61.0404	2.49454		29	60.0635	2.64272
30	60.0817	0.43502		30	59.0501	0.55511		30	61.0486	6.00319		30	60.0817	2.47955
31	60.0817	1.73855		31	59.0501	0.277369		31	62.0376	0.913602		31	60.0816	2.24105
32	61.0293	0.646504		32	59.0613	4.84699		32	62.0439	0.913602		32	60.0817	0.360084
33	61.0405	0.0772522		33	59.0613	5.28943		33	62.0609	2.42149		33	61.0405	0.928586
34	61.0405	0.28653		34	59.0613	4.30525		34	62.0609	1.4821		34	61.0487	0.842323
35	61.0405	1.95719		35	59.0613	4.60002		35	63.0447	0.903941		35	61.0486	3.39052
36	61.0405	0.949517		36	59.0613	3.99315		36	63.0643	2.4221		36	61.085	2.47008
37	61.0405	2.94379		37	59.0613	5.93601		37	64.0166	2.36443		37	62.0375	0.921363
38	61.0405	0.646504		38	59.0556	1.85512		38	64.0166	1.17402		38	62.0439	0.96083
39	62.0609	0.41921		39	59.0613	5.65988		39	64.0167	0.547221		39	62.0609	2.41302
40	64.0166	4.53782		40	60.0453	0.153377		40	64.0167	0.167861		40	62.0609	1.80577
41	64.0167	5.2855		41	60.0453	2.74866		41	64.0166	1.84478		41	62.0609	1.48251
42	64.0166	4.84203		42	60.0453	4.12559		42	65.0136	2.29109		42	64.0166	1.11469
43	64.0166	4.19671		43	60.0453	5.03706		43	65.0199	1.16439		43	64.0166	0.624806
44	64.0166	5.6077		44	60.0453	4.54246		44	65.02	0.547221		44	64.0166	2.3465
45	64.0167	5.10511		45	60.0453	2.33491		45	65.02	2.32997		45	64.0166	1.8747
46	64.0166	3.98776		46	60.0453	5.82231		46	65.5715	2.62235		46	64.0167	0.0880385
47	64.0166	0.390775		47	60.0565	0.419185		47	66.0731	2.62265		47	65.02	1.20019
48	64.0166	3.48269		48	60.0817	0.43427		48	68.0503	2.41246		48	65.02	2.32767
49	64.0167	5.88244		49	60.0816	2.26244		49	68.0503	0.265017		49	65.02	1.8385
50	64.0166	2.8784		50	61.0082	0.353106		50	69.0343	2.40784		50	65.0738	2.91813
51	64.0166	2.54569		51	61.0349	0.582454		51	69.0343	1.76891		51	65.5715	2.62105
52	65.02	4.20335		52	61.0405	0.277331		52	69.0707	2.60374		52	66.0731	2.62429
53	65.0241	1.76367		53	61.0405	0.0583161		53	69.0702	0.434763		53	66.0816	2.67752
54	65.0605	0.525684		54	62.0246	0.353106		54	70.066	2.64169		54	67.0551	2.73985
55	67.055	4.00621		55	62.0609	0.411462		55	70.066	0.316369		55	68.0503	2.40363
56	67.055	1.74807		56	64.0166	4.57559		56	70.066	0.0282148		56	69.0343	2.40525
57	67.5107	0.352875		57	64.0166	5.28202		57	70.066	1.53697		57	69.0343	1.16555
58	69.0343	0.438353		58	64.0166	4.20101		58	70.0659	2.30767		58	69.0455	0.363958
59	69.0695	3.47827		59	64.0166	3.97889		59	71.0612	0.0195524		59	69.0707	2.58742
60	69.0707	0.362458		60	64.0166	4.86497		60	71.0611	1.51132		60	69.0705	0.485617
61	69.0707	0.746801		61	64.0166	0.391413		61	71.5714	2.74311		61	70.0659	2.57405
62	69.0699	4.20421		62	64.0166	5.88863		62	72.0452	0.686288		62	70.066	0.0551855
63	70.0134	0.352875		63	64.0167	5.62323		63	72.0451	1.39553		63	70.0659	1.47806
64	70.0659	0.466754		64	64.0166	3.66082		64	72.0731	2.73528		64	70.066	0.341012
65	70.066	4.38622		65	65.0199	4.88617		65	72.0816	0.126142		65	70.0659	1.78674
66	70.0659	2.95312		66	67.0551	4.00199		66	72.0816	2.53431		66	70.074	2.59749
67	71.0299	0.355022		67	68.0502	2.72525		67	72.0816	4.3297		67	71.0612	0.194984
68	71.0499	2.35942		68	68.9826	0.362566		68	72.0816	4.03508		68	71.0693	2.54554
69	71.05	0.51409		69	69.0343	0.43427		69	72.0816	4.7574		69	71.0863	0.448598
70	71.0612	5.49372		70	69.0699	4.18212		70	72.5792	2.60374		70	71.0863	2.12439
71	71.0859	4.20445		71	69.0707	0.371887		71	72.5792	4.3297		71	71.5714	2.73537
72	71.0864	4.19516		72	69.0707	0.785994		72	73.0777	2.60374		72	72.0452	1.48773
73	71.5303	0.350378		73	69.0702	3.45927		73	73.0768	1.53145		73	72.0452	1.72006
74	72.0816	0.43337		74	70.0134	0.353106		74	73.0768	0.0771784		74	72.0452	2.50796
75	72.0816	5.79722		75	70.0134	0.105904		75	73.0849	2.62004		75	72.0452	0.695896
76	72.9112	2.27971		76	70.0659	0.467551		76	73.0849	1.40521		76	72.0452	0.360084
77	73.0292	0.582144		77	70.0659	4.43816		77	73.085	0.229677		77	72.073	2.73381
78	73.0786	0.371819		78	70.0659	4.79836		78	73.5317	2.57215		78	72.0816	2.61498
79	73.0849	0.496386		79	70.0741	0.353471		79	73.591	2.70835		79	72.0816	0.32931
80	73.5326	0.362561		80	71.0299	0.362566		80	74.0328	2.57587		80	72.0816	3.08111
81	74.0608	0.571975		81	71.0499	2.62826		81	74.0609	2.7502		81	72.0816	1.21975
82	74.0608	4.44548		82	71.0499	2.31946		82	74.0608	0.574387		82	72.0816	0.0594644
83	74.0608	5.56962		83	71.0855	4.20097		83	74.0608	2.40019		83	72.5792	2.58742
84	74.0608	5.22832		84	71.0863	0.086879		84	74.0608	1.42149		84	73.0292	2.81028
85	74.0608	5.03884		85	71.0863	0.27756		85	74.0721	3.58451		85	73.0656	5.0743
86	74.0608	4.76495		86	71.5303	0.363052		86	74.072	1.1565		86	73.0768	0.448227
87	74.0608	5.99614		87	72.0287	0.363052		87	74.0721	5.42806		87	73.0809	2.61344
88	74.0721	0.310234		88	72.0451	2.74473		88	74.0721	4.3297		88	73.0894	2.70559
89	74.0972	5.80667		89	72.0634	0.609398		89	74.0721	4.7574		89	73.5317	2.57168
90	74.0972	5.16272		90	72.0816	0.486125		90	74.072	2.25005		90	73.531	2.88655
91	74.0972	5.53183		91	73.0292	0.641716		91	74.0972	1.15747		91	73.587	3.06715
92	74.0972	4.803		92	73.0656	0.0915621		92	74.0972	2.2587		92	73.5911	2.70559
93	74.0972	0.537653		93	73.0656	0.277455		93	74.0972	0.303446		93	74.024	2.26032
94	74.0972	4.46206		94	73.0656	0.920702		94	74.0972	0.0668159		94	74.0244	2.66806
95	75.0448	1.39946		95	73.0655	4.0778		95	74.5312	2.56557		95	74.0329	2.56914
96	75.0448	1.13551		96	73.0849	0.495016		96	74.5625	2.71797		96	74.0608	0.543539
97	75.0448	1.70588		97	73.0894	0.420929		97	75.027	2.66739		97	74.0608	2.73537
98	75.0448	0.50463		98	73.5326	0.362566		98	75.056	0.754705		98	74.0608	1.54897
99	75.056	2.96229		99	74.033	0.362566		99	75.056	5.87026		99	74.072	2.25611
100	75.0924	0.362354		100	74.0342	0.362566		100	75.0925	2.64974		100	74.072	1.16564
101	75.1005	5.20945		101	74.0608	5.12084		101	75.1005	2.26033		101	74.0972	2.27085
102	76.0401	0.476105		102	74.0608	5.7986		102	76.0401	2.51071		102	74.0972	1.12214
103	76.0401	0.225948		103	74.0608	4.70836		103	76.0401	3.2839		103	74.0972	0.0412315
104	76.0481	0.533035		104	74.0608	5.50947		104	76.0401	2.85678		104	74.0972	0.364955
105	76.0765	0.439749		105	74.0608	4.3385		105	76.0401	3.58808		105	74.5312	2.553
106	76.5158	1.80239		106	74.0608	0.500604		106	76.0401	4.50546		106	74.5625	2.73537
107	76.5159	0.352875		107	74.0972	0.537308		107	76.0401	5.29005		107	75.0271	2.67752
108	77.0604	0.552945		108	74.0973	5.63271		108	76.0401	3.96852		108	75.0448	0.7632
109	78.0556	2.95312		109	74.5313	0.363052		109	76.0401	5.50885		109	75.056	0.809707
110	78.0638	0.535146		110	75.032	0.805252		110	76.0401	5.73709		110	75.0641	0.54419
111	79.0186	0.352875		111	75.0448	1.43728		111	76.0401	4.99515		111	76.0401	2.49819
112	79.0186	0.134302		112	75.0448	1.04905		112	76.0764	1.38157		112	76.04	2.80873
113	79.0186	1.74557		113	75.0448	1.76907		113	76.0764	2.37497		113	76.0764	2.37506
114	79.0186	1.15129		114	75.0448	0.475664		114	77.037	2.5014		114	76.0764	1.39562
115	79.0219	0.188684		115	76.0401	0.438821		115	77.0389	2.13281		115	76.0764	0.546292
116	79.0549	2.08352		116	76.0401	5.83178		116	77.0389	1.00888		116	77.0389	2.13628
117	79.0712	0.684415		117	76.0401	4.7423		117	77.0434	2.50597		117	77.0434	2.48873
118	79.9904	0.400476		118	76.0401	5.10189		118	77.0605	0.643824		118	77.0394	4.89529
119	79.9904	4.20421		119	76.0401	5.4308		119	78.0321	2.33911		119	77.039	0.998986
120	79.9904	5.28585		120	76.0481	1.41505		120	78.0443	2.50033		120	77.0604	0.676515
121	81.0342	2.97336		121	76.0481	0.485141		121	78.5791	2.71471		121	78.0443	2.48728
122	81.0455	5.91086		122	76.0764	0.439506		122	79.0219	5.2998		122	78.5791	2.82011
123	81.0455	5.17218		123	77.0162	3.44997		123	79.0298	0.273828		123	79.0768	2.79168
124	81.0455	5.55069		124	77.0391	0.7422		124	79.9904	1.38486		124	79.0711	2.50767
125	81.0455	4.69181		125	77.0604	0.543008		125	79.9904	2.43975		125	79.9904	2.43189
126	81.0455	3.66382		126	79.0186	0.354062		126	79.9905	0.0334873		126	79.9904	1.38627
127	81.0455	4.31676		127	79.0186	0.120134		127	79.9904	2.13618		127	80.0502	2.59479
128	81.0455	4.09239		128	79.0185	2.20012		128	79.9905	1.78628		128	80.0501	1.32104
129	81.0454	0.29615		129	79.0549	2.07517		129	79.9904	4.3297		129	80.0608	2.8845
130	81.0693	3.48269		130	79.9904	0.410398		130	80.0501	2.41246		130	80.079	2.57395
131	81.5213	0.352988		131	80.0351	0.363052		131	80.5766	2.64845		131	80.5766	2.65422
132	81.5213	0.0677495		132	80.0501	3.44052		132	80.9485	1.15037		132	80.9486	1.21012
133	81.5212	0.704776		133	81.0342	2.96743		133	80.9874	2.43118		133	80.9937	2.43292
134	81.5211	3.07788		134	81.0455	4.713		134	80.9874	1.34922		134	80.9937	1.40651
135	82.0207	0.369224		135	81.0455	5.11604		135	80.9937	2.44048		135	81.0455	1.67066
136	82.0533	5.50327		136	81.0455	5.44994		136	80.9937	1.42515		136	81.0454	0.664702
137	82.0533	5.99136		137	81.0455	5.85048		137	81.0455	0.321406		137	81.0455	1.04943
138	82.0533	5.19049		138	81.0454	4.06836		138	81.0455	0.0343279		138	81.0686	2.81907
139	82.5378	0.3531		139	81.0454	4.26726		139	81.0454	0.836355		139	81.9885	2.43189
140	82.5377	0.657607		140	81.0454	2.73507		140	81.0455	5.77514		140	81.9885	1.41602
141	83.0222	0.360101		141	81.0706	3.98422		141	81.0455	5.97469		141	82.0145	2.59992
142	83.0394	0.3531		142	81.5213	0.0678452		142	81.0455	1.38586		142	82.0533	0.327386
143	83.0498	0.460113		143	81.5213	0.353106		143	81.0455	1.59137		143	82.0533	0.0309437
144	83.0498	1.26301		144	82.0145	0.363052		144	81.5214	5.31859		144	82.0658	2.61158
145	83.0611	5.15244		145	82.0425	4.82705		145	81.9885	2.43524		145	82.0658	2.39129
146	83.0611	3.82064		146	82.0533	5.14207		146	81.9885	1.34922		146	82.0658	0.866978
147	83.0611	4.74616		147	82.0533	5.80293		147	81.9886	0.0455836		147	82.0658	1.16555
148	83.0611	4.55811		148	82.0533	5.40997		148	82.0145	2.56176		148	82.5378	2.61904
149	83.0611	4.263		149	82.0532	2.75125		149	82.027	1.15037		149	82.9455	1.1675
150	83.0611	0.0489647		150	82.0533	4.74146		150	82.027	2.36668		150	83.0153	2.64929
151	83.0611	5.7783		151	82.5378	0.362566		151	82.0659	2.58218		151	83.0363	2.56458
152	83.0611	2.95312		152	82.5377	1.89517		152	82.0658	2.403		152	83.0382	2.56914
153	83.0611	2.28647		153	83.0187	0.395961		153	82.0657	1.14451		153	83.0498	1.17501
154	83.0611	0.291536		154	83.0382	0.362566		154	82.5378	2.57089		154	83.0862	0.458212
155	83.0861	3.99675		155	83.0499	5.04481		155	82.9455	1.2072		155	83.5366	2.56229
156	83.5366	0.355022		156	83.0611	4.04061		156	82.9919	2.43975		156	84.0119	2.623
157	84.045	0.0677481		157	83.0611	5.49393		157	83.0382	2.61312		157	84.0382	2.61498
158	84.045	0.27714		158	83.0611	5.91232		158	83.051	5.97468		158	84.045	0.690908
159	84.0452	4.38233		159	83.0611	3.51369		159	84.045	0.672456		159	84.0644	5.89488
160	84.0562	2.94379		160	83.0611	2.81516		160	84.0451	2.41179		160	84.0644	2.19872
161	84.0644	5.15244		161	83.0611	4.52379		161	84.058	5.97468		161	84.0644	1.93904
162	84.0644	4.05453		162	83.0611	4.75663		162	84.0562	0.238501		162	84.0644	0.0122023
163	84.0644	4.263		163	83.0611	0.0583143		163	84.0644	1.98572		163	84.0643	0.762217
164	84.0644	3.61859		164	83.0611	2.32974		164	84.0644	2.22115		164	84.0815	2.73537
165	84.0644	4.75563		165	83.0611	0.286902		165	84.0643	0.99924		165	84.9119	2.47008
166	84.058	6.00552		166	83.0611	0.685342		166	84.0644	0.318484		166	84.9604	2.91505
167	84.0644	4.54987		167	83.0611	5.11136		167	84.0644	0.0629981		167	85.0291	2.82906
168	84.0644	0.0442573		168	83.0857	4.20101		168	84.0815	2.74311		168	85.0767	1.51604
169	84.0644	0.694029		169	83.0848	3.45927		169	84.0814	3.53008		169	85.0767	1.86291
170	84.0644	2.09254		170	83.0862	4.00199		170	84.9119	2.46991		170	85.0767	0.117267
171	84.0644	2.43161		171	83.0861	4.23877		171	85.029	2.8329		171	85.0767	0.360084
172	84.0644	5.61719		172	83.5366	0.362566		172	85.0767	0.0497869		172	85.0767	0.891757
173	84.0644	2.93461		173	84.012	0.363537		173	85.0767	0.259317		173	85.0767	0.654717
174	84.9119	0.406782		174	84.0449	2.47257		174	85.0767	1.60135		174	85.0767	5.97126
175	84.9603	0.352988		175	84.0451	0.682854		175	85.0767	1.41488		175	85.0848	2.73434
176	85.0403	5.27602		176	84.0563	4.24833		176	85.0767	1.86234		176	85.5743	2.68682
177	85.0403	4.72249		177	84.0644	5.12084		177	85.0848	2.73425		177	86.0607	0.741128
178	85.0403	5.9676		178	84.0644	5.89813		178	86.0607	2.40784		178	86.0607	2.40525
179	85.0403	2.94379		179	84.0644	5.52847		179	86.0607	0.705274		179	86.0607	1.88191
180	85.0655	5.97703		180	84.0815	0.287074		180	86.0607	2.6512		180	86.0607	1.14679
181	85.0767	4.83108		181	84.0815	0.0726026		181	86.0607	3.11297		181	86.0737	1.4831
182	85.0767	3.60438		182	84.9119	0.401816		182	86.0607	1.79735		182	86.0719	2.23125
183	85.0767	5.84929		183	84.9603	0.334158		183	86.0607	1.13487		183	86.0846	2.63536
184	85.0767	5.56049		184	85.0403	2.72525		184	86.08	0.040441		184	86.0971	2.36361
185	85.0767	4.33883		185	85.0403	5.57405		185	86.0719	2.25242		185	86.0971	1.1867
186	85.0767	5.23375		186	85.0403	5.85988		186	86.0846	2.62265		186	86.0971	1.86428
187	85.0767	4.00243		187	85.0403	4.77961		187	86.097	1.13487		187	86.097	0.494757
188	85.0767	2.95312		188	85.0654	2.61858		188	86.0971	2.36555		188	86.0971	2.58742
189	86.0263	0.551734		189	85.0654	2.34876		189	86.0971	2.99501		189	86.5765	2.81062
190	86.0607	0.435126		190	85.0767	5.01171		190	86.0971	4.3297		190	86.5862	2.64021
191	86.0608	5.4374		191	85.0767	4.42857		191	86.0846	0.0455836		191	86.9092	2.46501
192	86.0822	2.95312		192	85.0767	5.45265		192	86.0971	4.03508		192	87.0447	2.40525
193	86.0845	4.35178		193	85.0767	5.82231		193	86.0971	1.83529		193	87.0447	1.89175
194	86.0971	0.807504		194	85.0767	2.71969		194	86.0971	4.7574		194	87.0559	1.13446
195	86.0971	0.378422		195	85.0767	3.92787		195	86.0971	5.35666		195	87.0559	5.99991
196	86.0971	3.6137		196	85.1018	4.20097		196	86.0971	2.60374		196	87.0559	1.8458
197	86.097	2.95312		197	85.1018	4.86473		197	86.5862	2.62135		197	87.064	2.39738
198	86.0971	4.54179		198	86.0607	0.440198		198	86.5946	2.67978		198	87.0685	2.85542
199	86.9934	0.356944		199	86.0971	0.371887		199	86.9092	2.46853		199	87.064	1.12818
200	87.0447	0.435126		200	86.0971	0.827379		200	87.0447	2.40784		200	87.0923	0.0499572
201	87.0559	1.80516		201	86.5183	0.645006		201	87.0447	1.82582		201	87.0923	1.63747
202	87.0559	2.95312		202	86.9934	0.362566		202	87.0559	1.14963		202	87.0941	2.58811
203	87.0641	0.4319		203	87.0447	0.439081		203	87.064	2.40322		203	87.0923	0.644878
204	87.0923	4.29928		204	87.0559	2.75637		204	87.0641	1.12508		204	87.0923	0.458027
205	87.0923	4.59629		205	87.064	0.430575		205	87.0867	2.58466		205	87.0923	0.852146
206	87.0923	4.86022		206	87.0923	2.75616		206	87.0923	0.0343279		206	87.0923	5.99032
207	87.0923	5.22429		207	87.0923	4.94048		207	87.0923	0.348999		207	87.1004	1.10942
208	87.0923	5.60783		208	87.0923	4.43816		208	87.0923	1.46334		208	87.1004	2.36553
209	87.0923	3.77267		209	87.0923	5.37673		209	87.1003	1.15833		209	87.1004	2.59671
210	87.0923	5.90607		210	87.0941	0.776537		210	87.1004	2.36668		210	88.0398	0.605411
211	87.0941	0.803468		211	87.0923	5.91703		211	87.1004	2.60374		211	88.044	2.44619
212	87.0923	2.95312		212	87.1004	0.362946		212	88.0399	2.48834		212	88.0763	2.27206
213	87.0964	0.345692		213	87.1004	0.827379		213	88.048	1.14451		213	88.0763	2.91347
214	87.1004	0.807504		214	87.5348	0.344437		214	88.048	2.41246		214	88.0763	1.13446
215	87.9941	0.359753		215	87.9941	0.358314		215	88.0763	2.26978		215	88.0763	0.580481
216	88.0238	0.328894		216	88.0238	0.354062		216	88.0763	0.0309099		216	88.0957	0.467825
217	88.0399	4.95481		217	88.0399	0.626191		217	88.0763	0.316369		217	88.1127	2.12874
218	88.0481	0.4319		218	88.048	0.440198		218	88.0764	0.570705		218	88.1127	0.998986
219	88.0763	0.450659		219	88.0762	0.448281		219	88.0763	1.13487		219	89.0691	1.08426
220	88.0763	2.94379		220	88.0763	1.29574		220	88.0763	2.9137		220	89.0797	0.604853
221	88.0763	1.27581		221	88.1127	1.37856		221	88.1127	2.11758		221	89.108	2.62105
222	88.0957	2.94379		222	88.9909	0.358314		222	88.1127	1.02404		222	89.1079	3.07149
223	88.0956	4.86079		223	89.0603	2.30996		223	89.0089	4.76689		223	89.116	2.11458
224	88.1127	1.34102		224	89.0603	0.494439		224	89.069	1.07464		224	89.5072	2.57867
225	88.9909	0.359753		225	89.0715	2.75805		225	89.108	2.62265		225	89.5072	2.81803
226	89.0603	2.34476		226	89.108	0.371887		226	89.108	4.3297		226	90.0556	2.81907
227	89.0603	0.51409		227	89.1079	2.03534		227	89.108	4.03508		227	90.0556	0.691104
228	89.0715	2.95312		228	89.5074	0.0487971		228	89.108	4.7574		228	90.0556	2.47927
229	89.108	0.371819		229	89.5073	4.39061		229	89.108	5.35666		229	90.0556	1.47301
230	89.1079	2.05202		230	89.5074	0.663998		230	89.108	3.35992		230	90.0556	1.2604
231	89.116	1.32007		231	89.5074	3.77464		231	89.1161	2.08415		231	90.0632	2.78996
232	89.5074	0.0487121		232	89.5455	0.363052		232	89.116	1.14511		232	90.0814	2.68682
233	89.5073	0.71285		233	90.0556	0.447861		233	89.5072	4.31073		233	90.0919	1.19379
234	89.5073	4.31676		234	90.1049	0.362946		234	89.5073	4.03508		234	90.0919	2.28922
235	90.0556	0.447819		235	90.1113	0.371887		235	90.0556	3.18892		235	90.1049	2.61179
236	90.1049	0.385026		236	90.5074	4.3716		236	90.0556	2.47627		236	90.1113	2.62116
237	90.1113	0.371819		237	90.5265	0.354062		237	90.0556	5.81316		237	90.5309	2.56453
238	90.5265	0.352875		238	90.5265	0.086879		238	90.0556	2.74019		238	90.9773	2.38448
239	90.5265	0.105777		239	90.5265	1.89306		239	90.0556	0.683773		239	90.9772	1.15999
240	90.5265	1.88039		240	90.9772	5.28744		240	90.0556	5.35666		240	91.0396	2.82906
241	90.9483	0.307828		241	90.9772	0.386388		241	90.0556	3.64511		241	91.0526	2.47927
242	90.9772	5.29496		242	90.9772	4.8981		242	90.0556	4.7574		242	91.0538	0.620092
243	90.9772	0.390881		243	90.9772	4.59036		243	90.0556	4.58624		243	91.0538	1.0175
244	90.9772	4.91726		244	91.0281	0.353281		244	90.0556	4.99515		244	91.0548	2.16659
245	91.0395	0.627742		245	91.0395	0.591047		245	90.0556	4.03508		245	91.0589	2.46982
246	91.0589	0.447598		246	91.0545	1.96014		246	90.0556	4.3202		246	91.5051	2.54174
247	92.0712	0.403825		247	91.0548	2.7544		247	90.0555	1.4726		247	91.543	2.56001
248	92.0712	2.95312		248	91.0548	0.931523		248	90.0919	2.28825		248	92.0598	2.48902
249	93.0552	1.00221		249	91.0589	0.440198		249	90.0919	1.17254		249	92.0663	2.6646
250	93.0552	0.50463		250	91.543	0.363052		250	90.105	2.6132		250	92.0845	2.73537
251	93.0552	0.263338		251	92.0433	0.362566		251	90.1113	2.61647		251	92.5765	2.52661
252	93.0552	1.71556		252	92.0711	0.411462		252	90.9772	0.0905655		252	93.0452	1.04482
253	94.0293	2.19434		253	93.0454	5.08671		253	90.9772	2.38336		253	93.0453	1.88809
254	94.0457	0.355022		254	93.0552	0.461968		254	91.0396	2.8329		254	93.0552	0.739016
255	94.0621	0.480835		255	93.0552	1.00206		255	91.0548	0.97057		255	93.0551	1.33274
256	94.5461	0.3531		256	93.0704	4.20097		256	91.0525	2.50827		256	93.0704	1.00811
257	95.0195	0.347655		257	93.0705	0.770582		257	91.0544	0.601011		257	93.0705	2.15713
258	95.0445	2.05393		258	94.0293	2.17788		258	91.0548	2.13618		258	93.0923	2.59671
259	95.0609	0.381505		259	94.0457	0.362566		259	91.0589	2.48264		259	93.594	2.60228
260	95.0609	5.75937		260	94.0456	2.88035		260	92.0597	2.48721		260	94.0457	2.80977
261	95.0609	5.57917		261	94.0457	2.67676		261	92.0712	2.4412		261	94.0457	2.55757
262	95.0609	5.15261		262	94.0456	3.36664		262	92.0845	2.74106		262	94.0457	3.39548
263	95.069	0.485448		263	94.0657	0.494439		263	92.5765	2.51592		263	94.0657	2.56447
264	96.9223	0.409854		264	94.0657	1.85492		264	93.0552	0.720665		264	94.1127	3.2288
265	97.0653	2.36503		265	94.5473	0.362566		265	93.0705	2.15556		265	94.5462	2.68755
266	97.0766	5.15725		266	95.0245	5.99282		266	93.0704	1.10656		266	94.5634	2.68682
267	97.0766	4.51835		267	95.0444	0.363052		267	93.0923	2.60374		267	94.5739	2.73537
268	97.0766	5.56966		268	95.0497	1.38808		268	93.594	2.6041		268	94.5921	2.68682
269	97.0766	5.79722		269	95.061	5.10188		269	93.6025	2.69889		269	95.0444	2.56001
270	97.0766	4.8036		270	95.061	5.44029		270	94.0457	2.62222		270	95.0444	2.81812
271	97.0766	4.11103		271	95.0609	4.80404		271	94.0457	3.54185		271	95.0443	3.39052
272	97.0766	3.88723		272	95.061	5.7986		272	94.0457	4.7574		272	95.0477	2.56703
273	97.0764	2.35554		273	95.0609	4.54236		273	94.0457	4.31073		273	95.0609	0.367052
274	97.0765	2.95312		274	95.0609	0.40036		274	94.0657	2.55378		274	95.0609	2.60228
275	97.0766	0.618046		275	95.0608	4.26718		275	94.1	2.95164		275	95.0609	0.0264792
276	97.1017	4.00719		276	95.061	2.62826		276	94.1041	2.70835		276	95.0755	2.73537
277	97.1017	3.47339		277	95.0691	0.457742		277	94.1126	3.20793		277	95.0841	3.07064
278	97.5149	0.0582356		278	95.086	3.97492		278	94.5462	2.67686		278	95.086	0.46261
279	97.5342	0.542254		279	95.5235	0.6545		279	94.546	5.08073		279	95.546	2.60349
280	98.0718	2.95312		280	96.0644	5.41168		280	94.5739	2.74311		280	95.5857	3.08616
281	98.5126	1.92847		281	96.5351	0.362566		281	95.0444	2.62222		281	96.0561	1.03961
282	98.5126	0.0489647		282	96.9223	0.400902		282	95.0444	4.7574		282	96.0687	0.306823
283	98.5126	0.67519		283	97.0653	2.33925		283	95.0444	4.31073		283	96.9259	2.42415
284	98.9194	0.409739		284	97.0653	5.39582		284	95.0477	2.56302		284	96.9223	1.34002
285	98.9847	1.78614		285	97.0653	4.1915		285	95.0609	2.60374		285	97.029	2.80486
286	98.9847	0.561196		286	97.0766	4.8127		286	95.061	0.349512		286	97.0402	0.771698
287	98.996	0.411518		287	97.0766	5.02593		287	95.0755	2.74106		287	97.0766	1.59937
288	99.0038	0.314921		288	97.0766	5.80335		288	95.0841	3.07957		288	97.0766	1.25495
289	99.0427	0.637238		289	97.0766	4.43816		289	95.5461	2.56758		289	97.0766	0.0594644
290	99.0558	0.305535		290	97.0766	5.41943		290	95.5459	2.91587		290	97.0766	0.354436
291	99.0558	5.60773		291	97.0765	0.628356		291	96.045	5.82273		291	97.0765	2.24242
292	99.0558	4.5604		292	97.1017	4.00199		292	96.9223	1.32079		292	97.1016	0.457961
293	99.0558	5.1149		293	97.1017	4.6183		293	97.0289	2.8329		293	97.5429	2.55513
294	99.0809	5.09646		294	97.1017	4.88495		294	97.0402	0.771688		294	98.0605	0.7632
295	99.0809	4.90645		295	97.1017	3.45583		295	97.0766	0.256164		295	98.0605	2.95305
296	99.0796	5.95819		296	98.0718	4.79074		296	97.0765	2.2414		296	98.0718	0.0360104
297	99.0922	2.94379		297	98.0718	2.76743		297	97.5429	2.5572		297	98.0718	0.29731
298	99.0922	0.608563		298	98.0718	5.03531		298	97.5741	2.59412		298	98.0721	0.866978
299	99.5317	0.105227		299	98.0718	5.78438		299	98.0605	0.720665		299	98.097	2.55501
300	99.5317	0.347655		300	98.0718	5.51895		300	98.0718	0.040441		300	98.5126	4.75205
301	100.025	0.355022		301	98.5126	0.0487971		301	98.0718	0.335396		301	98.5126	2.55501
302	100.04	3.6091		302	98.5126	1.91212		302	98.0718	1.39553		302	98.5126	5.44328
303	100.04	2.95312		303	98.5126	0.673342		303	98.5126	4.3297		303	98.582	2.83907
304	100.064	5.16674		304	98.5125	3.74631		304	98.5126	4.7574		304	98.9199	1.33527
305	100.064	5.94871		305	98.5125	4.34326		305	98.9194	1.32079		305	98.9847	2.85805
306	100.064	4.52055		306	98.9193	0.400902		306	99.0427	2.57672		306	99.0427	2.55087
307	100.064	4.72722		307	98.9847	0.561973		307	99.0558	0.0404196		307	99.0445	2.82906
308	100.059	1.68875		308	98.9961	0.437964		308	99.0558	0.335396		308	99.0446	0.762217
309	100.064	2.94379		309	99.0038	0.258291		309	99.056	0.86647		309	99.0558	1.67542
310	100.076	1.95723		310	99.0446	0.516745		310	99.0558	1.39553		310	99.0558	0.0360958
311	100.076	0.466514		311	99.0558	4.72733		311	99.0922	0.0343279		311	99.0559	0.901959
312	100.113	1.42465		312	99.0558	5.11604		312	99.0922	0.297918		312	99.0922	0.0455094
313	100.932	0.291278		313	99.0558	5.71717		313	99.0921	2.39282		313	99.0922	0.354436
314	101.024	0.779361		314	99.0558	4.2673		314	99.0922	1.31133		314	99.0922	2.39395
315	101.035	4.7612		315	99.0558	2.74473		315	99.0922	2.71471		315	99.0922	1.33052
316	101.035	4.52652		316	99.0558	0.17254		316	99.5128	2.54647		316	99.5127	1.53
317	101.035	5.47486		317	99.0558	2.30996		317	99.5437	2.60866		317	99.566	2.93967
318	101.035	5.19997		318	99.081	3.99369		318	99.566	2.94582		318	100.025	2.57405
319	101.035	6.00549		319	99.0922	0.618873		319	99.5843	2.51592		319	100.059	1.78102
320	101.035	2.94379		320	99.1173	4.20097		320	100.041	2.63147		320	100.059	1.02979
321	101.06	0.469401		321	99.5128	1.90287		321	100.057	0.829069		321	100.076	0.871279
322	101.06	0.200823		322	99.5128	0.0392791		322	100.064	0.273828		322	100.076	2.3466
323	101.06	2.10221		323	99.5316	0.353106		323	100.076	0.861169		323	100.076	1.14679
324	101.071	4.91592		324	99.5317	0.086879		324	100.076	2.35498		324	100.094	2.56447
325	101.071	3.94312		325	100.025	0.354062		325	100.103	0.857123		325	100.113	2.17276
326	101.071	5.19049		326	100.04	5.58535		326	100.113	2.16272		326	100.113	0.990018
327	101.071	1.86228		327	100.04	5.94543		327	100.113	1.0818		327	100.113	1.91905
328	101.071	4.49492		328	100.064	2.74825		328	101.035	0.314079		328	100.113	1.74373
329	101.071	3.67547		329	100.076	1.94998		329	101.035	0.0282148		329	100.51	5.11596
330	101.071	5.48471		330	100.076	0.463325		330	101.035	1.38586		330	100.592	2.62105
331	101.071	5.90133		331	100.076	2.31946		331	101.06	2.35505		331	101.035	0.0309602
332	101.071	3.3947		332	100.076	2.59909		332	101.06	1.12508		332	101.035	0.330896
333	101.071	2.95312		333	100.113	1.46494		333	101.071	1.08411		333	101.035	1.55847
334	101.08	1.95723		334	101.024	0.776927		334	101.073	0.847682		334	101.06	2.3466
335	101.116	1.37446		335	101.026	0.363052		335	101.071	5.88928		335	101.06	1.13748
336	102.034	2.0776		336	101.035	4.48094		336	101.075	2.33599		336	101.053	2.67808
337	102.034	0.350265		337	101.035	4.76212		337	101.08	0.857005		337	101.06	0.513209
338	102.034	0.072279		338	101.035	5.47154		338	101.09	2.65791		338	101.073	0.858009
339	102.034	2.68752		339	101.035	5.74647		339	101.108	2.72263		339	101.071	1.09372
340	102.034	0.67519		340	101.035	5.09698		340	101.108	1.52148		340	101.071	0.247002
341	102.055	5.7783		341	101.035	5.99286		341	101.554	2.64061		341	101.071	2.33715
342	102.055	6.00549		342	101.053	0.354062		342	101.582	2.80636		342	101.08	0.86654
343	102.055	5.50327		343	101.06	1.85257		343	102.034	2.68174		343	101.079	2.3465
344	102.056	2.1506		344	101.06	2.07592		344	102.034	5.50416		344	101.108	0.0455094
345	102.055	0.524791		345	101.06	5.46908		345	102.034	4.7385		345	101.108	0.448227
346	102.067	3.69781		346	101.06	0.468908		346	102.034	4.01602		346	101.108	2.72435
347	102.067	0.115279		347	101.071	4.33846		347	102.034	4.3297		347	101.582	2.79942
348	102.067	4.69898		348	101.071	4.61349		348	102.034	3.01218		348	102.034	5.61805
349	102.063	2.10221		349	101.071	5.17525		349	102.034	5.10002		349	102.034	2.94306
350	102.08	1.96734		350	101.071	5.44318		350	102.034	3.69337		350	102.034	3.34936
351	102.128	2.27116		351	101.071	5.82703		351	102.034	5.89863		351	102.034	2.67045
352	102.531	0.599322		352	101.071	4.84699		352	102.034	3.38113		352	102.034	4.20959
353	102.536	0.0487121		353	101.071	3.47109		353	102.055	2.49773		353	102.034	3.771
354	102.971	0.334167		354	101.072	1.8922		354	102.064	2.34541		354	102.034	4.54767
355	102.971	1.67906		355	101.071	3.13862		355	102.067	0.88518		355	102.034	4.94454
356	103.023	0.51409		356	101.071	3.92787		356	102.067	2.75585		356	102.034	5.23786
357	103.055	1.9667		357	101.071	2.79613		357	102.075	0.278334		357	102.034	0.695896
358	103.087	4.20445		358	101.08	0.487987		358	102.08	0.847541		358	102.055	2.47955
359	103.087	2.95312		359	101.08	1.94955		359	102.092	0.591536		359	102.055	2.66861
360	103.123	0.38129		360	101.108	5.84127		360	102.092	2.63898		360	102.055	0.714832
361	103.123	3.54817		361	101.6	0.609398		361	102.128	2.41234		361	102.065	1.12051
362	103.51	0.637238		362	102.027	0.776927		362	102.128	0.318417		362	102.08	0.843846
363	104.031	2.25733		363	102.034	2.89144		363	102.128	1.04878		363	102.079	2.76189
364	104.04	0.466754		364	102.034	2.64066		364	102.571	2.7502		364	102.075	1.08169
365	104.053	0.604826		365	102.034	2.23856		365	103.055	1.06679		365	102.092	2.63536
366	104.071	4.21376		366	102.034	3.12904		366	103.051	2.57672		366	102.092	0.591644
367	104.071	0.447819		367	102.034	3.38421		367	103.055	2.15478		367	102.092	1.48251
368	104.071	4.46206		368	102.034	0.0487964		368	103.051	0.202193		368	102.571	2.71109
369	104.107	0.438353		369	102.034	0.362566		369	103.051	3.45494		369	103.039	2.82906
370	104.107	3.53325		370	102.055	2.59909		370	103.064	0.913602		370	103.055	2.14382
371	104.107	4.23958		371	102.055	0.487987		371	103.087	0.126142		371	103.055	0.998986
372	104.107	1.85064		372	102.063	2.07592		372	103.087	1.54149		372	103.051	2.553
373	104.12	0.381505		373	102.082	1.94507		373	103.123	2.60374		373	103.051	0.704153
374	104.127	0.372028		374	102.971	0.334506		374	103.123	4.3297		374	103.063	2.86578
375	105.004	0.356944		375	103.055	0.826291		375	103.123	4.03508		375	103.087	5.98079
376	105.034	2.37762		376	103.055	1.95945		376	103.123	3.00901		376	103.087	1.87242
377	105.043	4.53782		377	103.087	4.20097		377	103.123	4.7574		377	103.123	2.58742
378	105.043	4.8554		378	103.087	2.74473		378	103.123	5.35666		378	103.123	3.35247
379	105.043	5.2946		379	103.087	4.59935		379	103.548	2.56176		379	103.548	2.56001
380	105.043	4.20445		380	103.087	4.85744		380	103.548	2.88526		380	103.568	2.93356
381	105.043	3.50541		381	103.123	0.387114		381	103.552	2.57215		381	103.956	0.928586
382	105.043	3.98776		382	103.123	2.08286		382	103.956	2.21038		382	103.956	2.2188
383	105.043	5.10511		383	103.51	0.640436		383	103.956	0.971531		383	104.05	2.59671
384	105.043	5.62665		384	103.521	0.612762		384	104.071	1.13487		384	104.053	2.375
385	105.043	3.06273		385	103.956	4.4001		385	104.071	5.4375		385	104.053	1.4635
386	105.043	3.73526		386	104.04	0.456904		386	104.071	3.82783		386	104.066	2.78136
387	105.043	5.89192		387	104.053	0.612762		387	104.071	4.03508		387	104.071	2.41311
388	105.043	2.04434		388	104.071	0.447441		388	104.071	3.01834		388	104.071	1.12973
389	105.043	2.5389		389	104.071	0.992566		389	104.071	1.79735		389	104.071	0.865282
390	105.043	2.2513		390	104.107	0.449656		390	104.071	0.0282148		390	104.071	3.07997
391	105.068	0.453877		391	104.108	4.713		391	104.071	4.3297		391	104.071	0.546292
392	105.07	2.08288		392	104.107	4.2199		392	104.071	4.7574		392	104.071	1.89175
393	105.074	0.447819		393	104.107	3.47804		393	104.071	2.40784		393	104.071	2.65996
394	105.104	0.449239		394	104.12	0.387121		394	104.071	2.64175		394	104.077	1.3748
395	105.111	0.438353		395	104.127	0.381373		395	104.107	2.50506		395	104.107	3.19075
396	106.005	0.3531		396	104.529	0.6545		396	104.107	4.37719		396	104.107	2.51715
397	106.046	4.20335		397	104.541	0.475673		397	104.107	5.29481		397	104.107	2.89882
398	106.05	0.475985		398	105.004	0.362566		398	104.107	3.39995		398	104.108	5.43375
399	106.046	4.54053		399	105.034	2.36105		399	104.107	3.22036		399	104.127	2.59287
400	106.046	4.84984		400	105.043	4.85064		400	104.107	3.59868		400	105.043	1.20019
401	106.046	5.2946		401	105.043	4.59935		401	104.107	3.82783		401	105.043	0.559109
402	106.046	5.91085		402	105.043	4.23893		402	104.107	4.03508		402	105.043	2.38448
403	106.074	2.08288		403	105.043	5.28744		403	104.107	2.79388		403	105.043	0.797846
404	106.951	0.400476		404	105.062	0.544213		404	104.107	4.7574		404	105.043	1.84104
405	107.001	0.356944		405	105.07	2.06384		405	104.127	2.60374		405	105.043	0.185469
406	107.008	0.3531		406	105.074	0.447441		406	105.043	2.3739		406	105.07	1.03552
407	107.031	0.646719		407	105.111	0.438393		407	105.043	0.547221		407	105.07	2.10983
408	107.05	1.96702		408	105.114	0.438821		408	105.043	1.16228		408	105.068	2.40525
409	107.05	0.561228		409	106.005	0.358314		409	105.043	1.84704		409	105.074	2.41311
410	107.049	0.922613		410	106.007	0.363537		410	105.043	0.159169		410	105.074	1.91007
411	107.061	4.56987		411	106.024	0.626191		411	105.037	1.57804		411	105.074	1.14679
412	107.086	4.22564		412	106.05	0.478364		412	105.07	0.94691		412	105.104	2.50678
413	108.009	0.3531		413	106.074	2.06384		413	105.07	2.09899		413	105.111	2.51715
414	108.045	2.17002		414	106.075	0.428656		414	105.068	2.41246		414	105.954	2.23196
415	108.069	5.18103		415	106.112	0.438821		415	105.074	4.04458		415	106.046	2.35101
416	108.949	0.405108		416	106.951	0.40036		416	105.074	2.43579		416	106.05	0.7632
417	108.959	0.305423		417	107.001	0.354062		417	105.074	1.13487		417	106.05	2.48873
418	109.023	0.0582689		418	107.008	0.363052		418	105.104	2.52164		418	106.074	1.13765
419	109.023	4.14624		419	107.031	0.659267		419	105.111	2.51775		419	106.074	2.11732
420	109.023	3.94086		420	107.04	0.624294		420	105.954	2.21153		420	106.076	2.40077
421	109.023	4.36128		421	107.05	1.9636		421	105.954	1.0295		421	106.113	2.50678
422	109.065	3.09688		422	107.05	0.557241		422	106.046	2.33911		422	106.548	2.54566
423	109.102	4.22099		423	107.05	2.34876		423	106.043	1.20311		423	106.951	2.41293
424	109.101	3.48269		424	107.061	5.2037		424	106.05	0.759094		424	106.951	1.33052
425	109.102	3.06273		425	107.061	5.64092		425	106.05	2.48542		425	106.999	1.01724
426	109.522	0.0397938		426	107.061	4.7811		426	106.074	1.05841		426	107.05	2.30831
427	110.009	0.356944		427	107.061	5.94548		427	106.074	2.10858		427	107.05	0.985654
428	110.02	0.0487121		428	107.086	4.20097		428	106.075	2.41246		428	107.061	0.288813
429	110.02	0.667088		429	107.086	4.88617		429	106.113	2.50506		429	107.061	0.0412315
430	110.02	4.34248		430	107.6	0.732738		430	106.598	2.61058		430	108.053	1.00853
431	110.02	2.06271		431	108.045	2.13119		431	106.951	2.403		431	108.559	2.61158
432	110.02	3.93137		432	108.053	0.618873		432	106.951	1.31133		432	108.571	2.80873
433	110.06	2.15059		433	108.949	0.395886		433	106.951	0.0368961		433	108.608	2.56447
434	110.072	4.54863		434	109.023	4.32418		434	106.999	2.15224		434	109.023	1.8781
435	110.072	5.28991		435	109.102	3.81521		435	107.05	1.00843		435	109.023	0.0412315
436	110.072	3.66382		436	109.102	4.90284		436	107.05	2.15617		436	109.023	2.55501
437	110.072	3.95019		437	110.009	0.363052		437	107.054	2.49864		437	109.076	0.654717
438	110.072	4.8036		438	110.02	4.32427		438	107.061	0.307612		438	109.081	2.62601
439	110.072	5.81616		439	110.02	0.0487971		439	107.967	0.278733		439	109.102	0.449413
440	110.072	1.86614		440	110.02	0.681509		440	108.012	1.95728		440	109.579	2.80502
441	110.072	0.463528		441	110.02	2.90967		441	108.053	1.04153		441	110.009	2.56001
442	110.082	0.485682		442	110.02	3.19567		442	108.053	2.14671		442	110.02	1.87961
443	110.522	4.30409		443	110.02	3.37616		443	108.074	2.71368		443	110.02	0.606722
444	110.522	0.03921		444	110.06	2.12188		444	108.081	2.51592		444	110.02	2.17398
445	111.01	0.355022		445	110.072	4.96576		445	108.559	2.62265		445	110.02	2.62127
446	111.021	0.0397938		446	110.072	4.47131		446	108.589	2.9137		446	110.035	0.714832
447	111.021	0.627742		447	110.072	5.47631		447	108.608	2.56325		447	110.06	0.743252
448	111.021	3.40764		448	110.072	5.83178		448	109.023	4.7574		448	110.06	0.503901
449	111.021	3.93259		449	110.072	2.7724		449	109.023	3.46444		449	110.071	2.71645
450	111.04	0.0582356		450	110.082	0.466193		450	109.023	4.31073		450	110.072	1.6535
451	111.04	1.97117		451	110.522	4.30524		451	109.076	0.135648		451	110.072	0.852146
452	111.04	2.27971		452	110.542	1.94912		452	109.076	0.643641		452	110.072	1.29391
453	111.039	1.05581		453	110.976	0.616875		453	109.102	4.7859		453	110.072	1.03961
454	111.056	3.78477		454	111.01	0.362566		454	109.102	0.470535		454	110.072	0.654717
455	111.067	5.89183		455	111.021	4.29561		455	109.522	4.83488		455	110.072	0.0315544
456	111.067	4.83139		456	111.021	3.38019		456	109.522	5.50885		456	110.072	0.354436
457	111.075	4.47153		457	111.021	3.91297		457	109.522	4.31073		457	110.072	5.99982
458	111.081	4.20808		458	111.029	0.598079		458	109.579	2.68633		458	110.522	2.55501
459	111.081	3.18234		459	111.045	5.20607		459	110.015	2.58002		459	110.521	4.04752
460	111.09	0.403825		460	111.044	2.14946		460	110.02	5.50885		460	110.522	2.16567
461	111.092	4.87824		461	111.04	0.067837		461	110.02	4.31073		461	110.551	2.55789
462	111.092	4.263		462	111.09	0.396615		462	110.02	4.03508		462	110.594	2.91171
463	111.092	5.40836		463	111.092	4.9564		463	110.02	4.7574		463	111.01	2.56447
464	111.092	4.59679		464	111.092	4.50453		464	110.035	0.69587		464	111.021	0.778108
465	111.092	3.95019		465	111.092	5.46213		465	110.06	0.743203		465	111.021	1.09862
466	111.092	5.83975		466	111.092	2.75816		466	110.06	0.479938		466	111.021	1.53949
467	111.092	3.6137		467	111.092	5.84127		467	110.06	2.06471		467	111.021	2.5437
468	111.092	2.94379		468	111.117	4.00199		468	110.072	0.0356634		468	111.04	2.69702
469	111.092	1.91935		469	111.117	4.61906		469	110.072	0.249809		469	111.053	2.53153
470	111.092	0.328894		470	111.522	4.30524		470	110.072	2.7013		470	111.056	0.741128
471	111.117	4.00266		471	111.602	1.91212		471	110.082	0.749435		471	111.056	3.21998
472	112.007	0.356944		472	112.007	0.358314		472	110.521	4.31073		472	111.075	1.62498
473	112.018	0.0489647		473	112.018	3.53747		473	110.522	4.02556		473	111.075	2.70749
474	112.018	3.41336		474	112.018	4.31468		474	110.522	4.7574		474	111.081	1.96752
475	112.029	0.523569		475	112.018	3.89967		475	110.522	5.52787		475	111.092	1.52121
476	112.051	5.78769		476	112.029	0.513221		476	110.551	2.56657		476	111.086	0.527232
477	112.051	5.49381		477	112.037	0.414792		477	111.021	2.58218		477	111.092	0.90157
478	112.087	5.2946		478	112.04	0.7091		478	111.021	5.50885		478	111.092	2.20449
479	112.087	4.43502		479	112.051	5.84127		479	111.021	4.01606		479	111.117	0.458027
480	112.087	5.90134		480	112.051	4.54236		480	111.021	4.31073		480	111.522	2.54174
481	112.087	4.87824		481	112.087	5.46908		481	111.021	4.7574		481	111.558	2.55513
482	112.087	0.390988		482	112.087	4.95619		482	111.021	2.54933		482	112.007	2.56458
483	112.087	2.08048		483	112.087	0.40971		483	111.052	2.5555		483	112.018	1.24514
484	112.087	2.95312		484	112.087	4.35267		484	111.067	0.288408		484	112.018	1.55847
485	112.094	2.51716		485	112.087	2.76755		485	111.075	2.71368		485	112.051	2.23161
486	112.112	0.343404		486	112.087	4.59014		486	111.092	0.0403363		486	112.051	1.35638
487	112.896	0.409739		487	112.087	0.87061		487	111.092	0.3148		487	112.058	2.68682
488	112.967	0.0675197		488	112.087	2.05433		488	111.092	1.06991		488	112.076	0.632303
489	113.01	0.3531		489	112.087	5.78438		489	111.092	1.40521		489	112.076	2.74433
490	113.021	0.570911		490	112.112	0.353471		490	111.092	1.57804		490	112.087	1.54019
491	113.035	0.608794		491	112.53	0.513221		491	111.092	2.20352		491	112.087	2.59485
492	113.06	2.08997		492	112.896	0.400902		492	111.522	5.35666		492	112.087	0.0596457
493	113.06	5.95817		493	113.01	0.362566		493	111.554	2.55703		493	112.087	0.822496
494	113.071	0.460113		494	113.021	0.545477		494	112.018	2.55612		494	112.087	0.644878
495	113.071	1.77663		495	113.035	0.609398		495	112.018	4.31073		495	112.087	1.00012
496	113.071	2.94379		496	113.06	2.07335		496	112.051	2.23382		496	112.087	0.448227
497	113.091	5.76881		497	113.071	2.7465		497	112.051	1.3618		497	112.112	2.66806
498	113.091	0.392665		498	113.071	0.459287		498	112.076	2.7502		498	112.52	2.54174
499	113.096	4.97357		499	113.071	5.02932		499	112.087	0.0356634		499	112.556	2.76345
500	113.108	2.94379		500	113.091	0.400902		500	112.087	0.372117		500	112.896	1.36854
501	113.108	0.674942		501	113.108	2.75133		501	112.087	1.53145		501	113.035	0.560519
502	113.518	4.09948		502	113.133	4.00301		502	112.087	3.38113		502	113.06	5.84746
503	113.964	0.305667		503	113.964	0.305855		503	112.087	2.60374		503	113.054	2.23125
504	113.964	0.0583022		504	113.964	0.0583098		504	112.094	2.82531		504	113.066	2.78996
505	113.964	0.684676		505	114.038	0.603119		505	112.095	0.643641		505	113.071	0.553694
506	113.964	0.911642		506	114.055	0.67584		506	112.112	0.932705		506	113.084	2.58742
507	114.038	0.604826		507	114.067	4.22459		507	112.113	2.94215		507	113.091	0.448227
508	114.055	4.22324		508	114.067	0.449656		508	112.896	2.44019		508	113.091	1.36603
509	114.067	0.453972		509	114.075	4.57079		509	112.896	1.35871		509	113.091	2.60228
510	114.066	5.89192		510	114.092	0.466193		510	113.017	4.3297		510	113.108	2.75802
511	114.067	4.21737		511	114.092	2.22903		511	113.035	0.602082		511	113.108	0.0455094
512	114.092	2.27544		512	114.103	4.35267		512	113.066	2.63227		512	113.108	0.354436
513	114.092	0.466514		513	114.103	4.62337		513	113.071	0.325882		513	113.108	0.601121
514	114.103	4.87891		514	114.128	4.94048		514	113.071	1.44357		514	113.518	2.21532
515	114.097	2.968		515	114.893	0.401816		515	113.071	2.403		515	113.518	1.06905
516	114.103	4.24405		516	114.894	0.400902		516	113.071	0.0282148		516	114.018	2.88557
517	114.128	4.96392		517	114.988	0.363052		517	113.084	2.59412		517	114.017	2.68755
518	114.559	3.55766		518	115.018	0.649767		518	113.091	0.381092		518	114.038	0.621956
519	114.893	0.406782		519	115.029	0.622396		519	113.091	2.60374		519	114.055	0.649648
520	114.894	0.409739		520	115.039	2.05332		520	113.108	0.126142		520	114.061	2.77275
521	114.988	0.3531		521	115.039	1.76915		521	113.108	2.63187		521	114.067	2.24105
522	115.018	0.656205		522	115.051	5.80787		522	113.108	1.40521		522	114.067	1.22219
523	115.018	1.90877		523	115.051	4.76128		523	113.518	2.21298		523	114.067	1.89242
524	115.037	0.457286		524	115.051	5.42132		524	114.018	2.80938		524	114.067	0.575938
525	115.051	4.75646		525	115.051	2.75793		525	114.038	0.588828		525	114.067	0.0218732
526	115.051	5.79722		526	115.051	4.29561		526	114.055	0.720665		526	114.075	0.567853
527	115.051	5.99603		527	115.051	0.69483		527	114.061	2.78692		527	114.092	2.49274
528	115.051	5.20945		528	115.076	4.19157		528	114.067	2.23192		528	114.092	0.728997
529	115.051	5.49381		529	115.073	0.506007		529	114.067	1.87973		529	114.092	1.75305
530	115.05	2.94379		530	115.076	2.36735		530	114.067	0.029142		530	114.092	1.16555
531	115.051	0.684415		531	115.076	4.55226		531	114.067	1.26704		531	114.103	0.173637
532	115.063	0.447819		532	115.087	0.410308		532	114.067	4.3297		532	114.103	0.458027
533	115.076	4.20224		533	115.123	4.46657		533	114.067	4.03508		533	114.559	2.68755
534	115.07	0.447819		534	115.964	0.0392516		534	114.067	4.7574		534	114.563	2.78205
535	115.076	0.752109		535	115.989	0.362566		535	114.092	0.717471		535	114.589	2.66806
536	115.076	5.48434		536	116.026	2.11274		536	114.092	1.74029		536	114.894	1.37328
537	115.076	2.96229		537	116.04	0.489797		537	114.092	1.11251		537	115.016	2.80115
538	115.076	4.56742		538	116.054	0.687408		538	114.092	2.50367		538	115.018	0.7632
539	115.076	2.39341		539	116.071	0.467551		539	114.097	2.25977		539	115.039	2.81959
540	115.087	0.421041		540	116.079	2.36735		540	114.103	0.0819316		540	115.037	0.753371
541	115.087	2.05202		541	116.891	0.400902		541	114.103	0.432154		541	115.051	0.695778
542	115.095	0.453858		542	116.986	0.362566		542	114.559	2.66801		542	115.06	2.55757
543	115.106	4.87958		543	117.041	0.447441		543	114.559	4.31073		543	115.067	2.24489
544	115.123	2.95312		544	117.055	0.842534		544	114.563	2.78692		544	115.067	1.22219
545	116.038	0.499774		545	117.055	0.520463		545	114.894	1.36346		545	115.069	2.65996
546	116.054	0.760181		546	117.066	2.62826		546	115.037	0.749435		546	115.074	2.20698
547	116.071	0.466634		547	117.074	0.467551		547	115.051	0.6985		547	115.076	1.00811
548	116.071	0.162823		548	117.103	0.448281		548	115.051	1.6436		548	115.087	2.7352
549	116.082	1.68875		549	118.035	0.362566		549	115.059	2.66801		549	115.087	3.68795
550	116.082	4.86079		550	118.065	5.50005		550	115.07	2.22966		550	115.095	2.50308
551	116.082	0.466514		551	118.065	0.74764		551	115.064	1.23305		551	115.557	2.6198
552	116.107	0.452442		552	118.065	5.05794		552	115.076	2.16188		552	115.561	2.67976
553	116.948	0.303017		553	118.065	0.0487964		553	115.087	2.73365		553	115.579	2.8275
554	116.979	0.312171		554	118.065	2.16029		554	115.087	0.607272		554	115.589	2.74311
555	116.987	0.544611		555	118.065	4.76128		555	115.087	0.86647		555	115.597	3.09565
556	117.041	0.476225		556	118.065	4.04509		556	115.105	2.69724		556	116.015	2.67808
557	117.055	0.845615		557	118.065	2.71482		557	115.558	2.6178		557	116.054	0.709879
558	117.057	2.17538		558	118.065	3.0435		558	115.561	2.55593		558	116.071	2.72607
559	117.068	0.457286		559	118.065	5.9455		559	115.589	2.71797		559	116.071	2.54554
560	117.066	3.60438		560	118.087	0.491213		560	115.597	3.07957		560	116.071	0.753371
561	117.074	0.466754		561	118.087	4.22929		561	116.015	2.80534		561	116.071	1.34673
562	117.103	0.457056		562	118.943	0.239252		562	116.059	2.55593		562	116.071	3.22996
563	117.103	3.69177		563	119.018	0.598079		563	116.054	0.67142		563	116.09	2.72607
564	117.935	1.70049		564	119.019	0.483194		564	116.067	2.23799		564	116.082	2.33715
565	117.941	0.315043		565	119.034	0.861232		565	116.071	2.6465		565	116.113	2.56453
566	117.946	0.276898		566	119.049	3.70813		566	116.071	1.31264		566	116.587	2.76327
567	118.035	0.3531		567	119.049	0.699471		567	116.071	0.746246		567	116.891	1.40178
568	118.065	5.76406		568	119.07	2.11743		568	116.071	3.82783		568	117.022	1.57275
569	118.065	2.17751		569	119.07	1.82631		569	116.071	4.03508		569	117.067	2.53423
570	118.065	5.33255		570	119.084	0.486125		570	116.071	3.53236		570	117.066	1.51099
571	118.065	0.0392211		571	119.086	0.258291		571	116.071	4.3297		571	117.07	0.487302
572	118.065	4.20224		572	119.086	3.98422		572	116.071	5.51837		572	117.074	0.771698
573	118.065	0.788596		573	119.082	4.2199		573	116.071	4.7574		573	117.074	2.72607
574	118.065	3.49215		574	119.086	3.45927		574	116.09	2.74106		574	117.074	2.54554
575	118.062	0.466514		575	119.09	2.06674		575	116.082	2.32614		575	117.074	1.34481
576	118.087	0.485448		576	119.09	0.494439		576	116.119	0.0390009		576	117.103	0.553694
577	118.087	4.22099		577	119.118	0.363242		577	116.113	2.56897		577	117.102	1.63449
578	118.123	0.466754		578	120.014	0.50383		578	116.891	1.36346		578	117.576	2.67752
579	118.943	0.240062		579	120.021	0.828409		579	117.066	2.50827		579	118.05	0.614005
580	118.943	1.65989		580	120.026	0.541491		580	117.07	0.477773		580	118.056	2.56654
581	118.943	0.54238		581	120.045	2.56305		581	117.066	1.5614		581	118.066	2.15736
582	118.943	1.1394		582	120.045	3.06254		582	117.074	1.38718		582	118.066	0.998986
583	119.019	0.525684		583	120.057	1.91212		583	117.074	0.762178		583	118.075	2.55316
584	119.034	0.817228		584	120.066	0.467714		584	117.074	4.00659		584	118.087	2.39436
585	119.049	0.770338		585	120.066	3.55296		585	117.074	2.55846		585	118.087	2.71595
586	119.049	3.72286		586	120.081	1.95945		586	117.074	2.74106		586	118.087	1.14679
587	119.07	2.14353		587	120.081	2.67676		587	117.103	2.47804		587	118.087	1.84849
588	119.071	1.79565		588	120.091	0.487987		588	117.139	2.62265		588	118.123	1.454
589	119.084	0.488142		589	120.11	2.04483		589	118.056	2.56758		589	118.566	2.55283
590	119.086	3.98034		590	120.981	0.353106		590	118.066	2.15478		590	119.016	0.737621
591	119.073	1.97681		591	121.029	2.11143		591	118.065	1.05214		591	119.036	1.17434
592	119.082	2.95312		592	121.04	0.620559		592	118.065	5.87027		592	119.037	1.55847
593	119.086	3.48269		593	121.065	0.86306		593	118.076	2.56218		593	119.049	0.981046
594	119.09	0.495155		594	121.078	1.96453		594	118.087	2.34551		594	119.069	2.14558
595	119.118	0.373772		595	121.076	4.4001		595	118.087	2.72282		595	119.069	0.998688
596	119.547	1.92883		596	121.084	1.95945		596	118.087	1.12508		596	119.082	0.43935
597	119.943	0.295921		597	121.101	4.21987		597	118.087	3.48414		597	119.09	2.34655
598	120.003	0.409969		598	121.101	3.98309		598	118.087	4.50546		598	119.09	1.13161
599	120.014	0.50463		599	121.101	4.8945		599	118.087	3.07978		599	119.09	2.71172
600	120.024	0.282034		600	121.101	3.46048		600	118.087	5.35666		600	119.086	0.477621
601	120.045	2.5552		601	121.102	4.6095		601	118.087	5.7181		601	119.093	1.1187
602	120.056	5.49373		602	122.019	0.1918		602	118.087	5.89869		602	119.093	2.2507
603	120.056	5.75929		603	122.024	0.680165		603	118.087	5.03319		603	119.118	2.65422
604	120.066	0.472684		604	122.058	1.94559		604	118.087	1.81023		604	119.556	2.56686
605	120.066	4.2117		605	122.068	0.86306		605	118.087	2.0146		605	120.045	0.506284
606	120.081	1.9667		606	122.072	4.83365		606	118.087	4.03508		606	120.056	1.59119
607	120.081	2.70447		607	122.072	5.41943		607	118.087	0.470535		607	120.057	2.55087
608	120.081	4.39868		608	122.072	4.46654		608	118.123	2.48751		608	120.066	2.47941
609	120.091	0.480837		609	122.072	5.86969		609	118.548	2.55593		609	120.066	1.492
610	120.093	0.488142		610	122.071	2.76743		610	118.556	2.54647		610	120.066	0.753371
611	120.981	0.343404		611	122.097	2.06384		611	118.566	2.54647		611	120.079	2.94917
612	120.981	1.72903		612	122.925	0.401088		612	118.592	2.55378		612	120.081	1.28786
613	121.029	2.12798		613	123.014	0.354062		613	119.016	0.716434		613	120.081	2.16567
614	121.029	0.0867559		614	123.04	0.358314		614	119.037	1.45826		614	120.081	0.526648
615	121.04	0.618959		615	123.044	2.47257		615	119.049	1.79582		615	120.091	1.16555
616	121.037	0.400364		616	123.044	0.732738		616	119.049	0.838063		616	120.091	2.30831
617	121.065	0.837288		617	123.056	0.536013		617	119.069	2.14548		617	120.121	2.65915
618	121.065	1.98609		618	123.071	0.841586		618	119.069	0.980149		618	120.571	2.97714
619	121.064	2.95312		619	123.079	5.15361		619	119.082	0.441785		619	120.589	3.06715
620	121.069	0.497617		620	123.079	5.46684		620	119.09	2.4489		620	121.029	0.506284
621	121.078	1.93844		621	123.079	5.8126		621	119.09	1.13487		621	121.03	2.1382
622	121.084	2.86841		622	123.079	4.76128		622	119.09	4.3297		622	121.04	1.04482
623	121.084	1.9667		623	123.079	4.52341		623	119.09	4.03508		623	121.04	1.91871
624	121.101	4.19585		624	123.079	2.66225		624	119.086	0.479998		624	121.053	1.53949
625	121.101	3.47827		625	123.081	3.98422		625	119.102	2.20352		625	121.053	0.526648
626	122.02	0.958996		626	123.094	2.07517		626	119.093	1.1641		626	121.065	1.7493
627	122.058	1.93844		627	123.092	0.656855		627	119.118	2.64036		627	121.065	2.15713
628	122.06	0.220082		628	123.1	2.06466		628	119.556	2.6178		628	121.069	2.88557
629	122.068	0.846751		629	123.117	4.89335		629	120.045	0.468284		629	121.065	0.998986
630	122.072	5.58888		630	123.117	3.98422		630	120.057	2.61779		630	121.069	2.47955
631	122.072	5.01126		631	123.117	4.55183		631	120.057	1.00843		631	121.084	2.31775
632	122.072	6.00552		632	124.015	0.354062		632	120.066	2.48247		632	121.084	1.25077
633	122.072	4.59465		633	124.025	0.363537		633	120.066	0.700692		633	121.076	1.62144
634	122.072	2.95312		634	124.04	0.612762		634	120.066	2.82246		634	121.1	2.16659
635	122.071	1.86228		635	124.087	5.50844		635	120.066	1.5106		635	121.101	0.457894
636	122.088	1.98097		636	124.087	5.81754		636	120.066	3.22984		636	121.585	2.82958
637	122.097	2.08288		637	124.087	4.28627		637	120.066	4.31073		637	121.975	1.26531
638	122.547	0.058231		638	124.087	4.88969		638	120.081	2.31712		638	122.027	2.70749
639	122.547	2.2513		639	124.087	5.1631		639	120.081	1.27346		639	122.043	1.8979
640	122.547	2.71671		640	124.087	4.59517		640	120.081	0.480813		640	122.058	0.871498
641	122.547	3.07788		641	124.087	1.88381		641	120.091	1.11896		641	122.068	2.15713
642	122.925	0.400476		642	124.087	2.7533		642	120.091	2.46736		642	122.068	0.989598
643	123.014	0.3531		643	124.087	3.87512		643	120.091	2.71368		643	122.072	0.0501782
644	123.044	0.71285		644	124.082	2.37509		644	120.559	2.55703		644	122.072	1.74865
645	123.041	0.355022		645	124.087	3.46157		645	121.016	2.43975		645	122.07	2.47955
646	123.044	2.48865		646	124.087	3.12434		646	121.016	1.36348		646	122.071	2.67808
647	123.044	5.53205		647	124.923	0.40036		647	121.04	1.05709		647	122.072	0.354436
648	123.049	2.27971		648	125.012	0.358314		648	121.04	1.90436		648	122.088	2.31755
649	123.052	0.600206		649	125.018	0.786248		649	121.051	1.27988		649	122.097	0.990018
650	123.061	1.92883		650	125.043	0.615818		650	121.065	2.14671		650	122.097	2.11259
651	123.067	4.60495		651	125.071	2.66225		651	121.065	1.00843		651	122.52	2.85805
652	123.072	0.817796		652	125.082	1.88381		652	121.069	2.89615		652	122.521	2.66115
653	123.079	5.16674		653	125.09	4.88969		653	121.065	1.68796		653	122.547	2.81062
654	123.079	4.76693		654	125.09	5.83165		654	121.069	2.47953		654	122.547	3.32392
655	123.079	5.90133		655	125.09	5.20359		655	121.076	0.173699		655	122.56	2.90555
656	123.079	5.66937		656	125.09	4.53328		656	121.084	2.31651		656	122.587	2.69716
657	123.079	4.54179		657	125.09	2.71558		657	121.084	1.31133		657	122.925	2.43189
658	123.081	1.90024		658	125.096	4.19154		658	121.1	2.17321		658	122.925	1.42551
659	123.079	2.94379		659	125.096	3.98842		659	121.57	2.88808		659	123.041	2.56224
660	123.094	2.08352		660	125.096	3.23367		660	121.975	1.21666		660	123.041	2.81442
661	123.092	0.618046		661	125.105	0.40036		661	122.043	1.04738		661	123.048	1.54832
662	123.1	2.08288		662	125.108	2.01634		662	122.058	0.847822		662	123.044	1.31156
663	123.117	3.48048		663	125.096	4.90284		663	122.072	0.283479		663	123.056	2.33214
664	123.117	5.06724		664	125.133	4.01146		664	122.072	0.0309099		664	123.056	1.1187
665	123.117	3.84066		665	125.133	4.84602		665	122.068	2.14671		665	123.07	2.15713
666	123.117	4.20445		666	125.6	1.93105		666	122.068	1.00843		666	123.069	1.02747
667	123.946	0.305535		667	125.986	0.0678452		667	122.072	2.66885		667	123.079	0.327386
668	124.015	0.3531		668	125.986	0.334506		668	122.068	1.68796		668	123.079	0.0309602
669	124.04	0.608563		669	125.986	2.62376		669	122.088	2.31867		669	123.079	1.69658
670	124.041	0.356944		670	125.986	2.38304		670	122.097	0.980038		670	123.079	2.77205
671	124.039	2.24181		671	126.026	0.612762		671	122.097	2.0992		671	123.079	1.04943
672	124.076	2.44651		672	126.053	0.448626		672	122.113	2.56325		672	123.092	0.668682
673	124.076	0.637011		673	126.055	2.28144		673	122.547	2.87101		673	123.094	2.11536
674	124.087	5.24288		674	126.066	0.463244		674	122.547	5.5382		674	123.1	0.975605
675	124.087	5.81611		675	126.092	2.45851		675	122.547	3.58285		675	123.1	2.10983
676	124.087	4.83257		676	126.092	0.533554		676	122.547	4.03508		676	123.117	0.457894
677	124.087	1.90024		677	126.103	4.44754		677	122.547	4.31073		677	123.578	2.8142
678	124.087	3.66382		678	126.103	5.37673		678	122.547	4.7574		678	123.595	2.73918
679	124.087	2.88256		679	126.103	4.92639		679	122.587	2.67978		679	123.928	2.42415
680	124.087	4.16246		680	126.103	5.81283		680	122.925	2.43173		680	123.972	1.24522
681	124.087	3.21876		681	126.103	2.75816		681	122.925	1.42515		681	124.007	1.68988
682	124.087	2.26472		682	126.106	0.406171		682	123.041	2.62222		682	124.025	2.14382
683	124.103	2.08352		683	126.115	2.08286		683	123.041	5.50885		683	124.04	0.650407
684	124.544	3.27441		684	127.035	0.363537		684	123.041	4.3297		684	124.041	2.56001
685	124.553	0.485682		685	127.039	2.15895		685	123.041	4.7574		685	124.076	2.48873
686	124.923	0.400476		686	127.05	1.2001		686	123.046	1.47277		686	124.076	0.503901
687	125.003	0.258133		687	127.05	0.459287		687	123.044	2.33591		687	124.087	0.725425
688	125.012	0.356944		688	127.063	0.400902		688	123.049	4.02556		688	124.087	1.67612
689	125.043	0.604826		689	127.076	2.27286		689	123.044	1.98677		689	124.087	1.13437
690	125.06	3.28671		690	127.112	2.75816		690	123.049	2.62693		690	124.087	0.16415
691	125.071	2.95312		691	128.019	0.363052		691	123.046	2.92684		691	124.584	2.68755
692	125.082	5.89186		692	128.034	0.704317		692	123.046	4.7764		692	124.923	2.43189
693	125.077	4.90181		693	128.032	0.411462		693	123.056	2.37412		693	124.929	2.42415
694	125.082	1.90877		694	128.054	1.14203		694	123.055	1.10548		694	125.038	2.61904
695	125.09	5.37108		695	128.071	0.603119		695	123.07	2.14458		695	125.043	0.650407
696	125.09	2.94379		696	128.082	2.79141		696	123.07	1.04297		696	125.045	2.55087
697	125.09	5.94394		697	128.107	0.54727		697	123.079	0.273828		697	125.077	0.690694
698	125.09	4.95481		698	128.107	2.43122		698	123.079	2.74638		698	125.082	1.06911
699	125.09	5.68351		699	128.118	4.94048		699	123.079	1.38586		699	125.076	2.84612
700	125.096	4.21273		700	128.118	4.34789		700	123.081	5.7182		700	125.082	1.90091
701	125.096	3.24876		701	128.118	5.55125		701	123.092	1.10176		701	125.096	0.453313
702	125.105	0.400476		702	128.118	4.62337		702	123.084	2.73194		702	125.09	0.738689
703	125.107	2.03306		703	128.118	2.75628		703	123.092	0.318417		703	125.09	1.24514
704	125.133	3.9991		704	128.118	3.98422		704	123.092	0.625538		704	125.108	0.0359219
705	125.6	1.93831		705	128.143	0.420929		705	123.094	2.10828		705	125.108	0.335388
706	125.961	0.279744		706	128.57	1.97838		706	123.1	0.998968		706	125.107	1.53206
707	125.986	0.340882		707	128.951	0.153377		707	123.1	2.09942		707	125.107	2.12874
708	125.986	0.0768085		708	128.951	0.541491		708	123.121	2.95529		708	125.133	0.439463
709	125.986	1.8522		709	128.986	0.581413		709	123.551	3.07503		709	125.6	2.56447
710	126.022	0.480733		710	129.015	0.358314		710	123.582	2.66739		710	125.986	5.85669
711	126.053	0.438353		711	129.02	0.362566		711	123.595	2.8329		711	126.022	1.99599
712	126.055	1.8522		712	129.026	1.01138		712	123.928	2.43173		712	126.032	2.83907
713	126.066	5.63151		713	129.026	0.786248		713	123.972	1.24505		713	126.045	0.650407
714	126.066	5.9061		714	129.055	2.19688		714	124.006	1.69115		714	126.055	1.57746
715	126.066	0.469401		715	129.055	2.38304		715	124.025	2.12301		715	126.055	0.732885
716	126.092	2.47553		716	129.066	5.84122		716	124.04	0.616405		716	126.066	1.37586
717	126.103	4.52362		717	129.066	0.46274		717	124.039	4.81718		717	126.066	2.2507
718	126.103	4.22511		718	129.066	1.05386		718	124.039	4.60782		718	126.066	2.83907
719	126.103	4.87824		719	129.066	5.50947		719	124.04	5.03574		719	126.074	0.667496
720	126.103	5.16272		720	129.091	3.99789		720	124.042	2.59497		720	126.091	1.8678
721	126.103	5.51273		721	129.091	4.18681		721	124.051	1.50141		721	126.092	2.78066
722	126.103	3.67547		722	129.091	4.91352		722	124.076	1.00843		722	126.103	1.53053
723	126.103	3.84604		723	129.091	4.68568		723	124.087	0.307612		723	126.103	0.638163
724	126.103	5.89192		724	129.091	2.33925		724	124.087	0.0356634		724	126.103	0.0596457
725	126.103	2.95312		725	129.091	2.62826		725	124.087	1.04878		725	126.103	2.64929
726	126.108	0.400265		726	129.091	5.98334		726	124.087	0.643641		726	126.103	1.90091
727	126.115	2.09948		727	129.091	3.60925		727	124.923	2.43173		727	126.571	2.95305
728	126.537	0.627742		728	129.091	5.49768		728	124.929	2.43118		728	126.972	4.73274
729	126.998	0.258133		729	129.102	0.533151		729	125.036	0.616405		729	127.022	1.98691
730	127.039	2.1506		730	129.139	0.353471		730	125.035	0.790684		730	127.039	2.81959
731	127.05	1.11214		731	130.017	0.362566		731	125.038	4.74789		731	127.039	1.58696
732	127.05	0.460113		732	130.023	0.358314		732	125.038	2.57672		732	127.05	0.603151
733	127.05	3.37619		733	130.05	0.64468		733	125.043	0.648399		733	127.05	2.46063
734	127.075	2.34139		734	130.05	2.40114		734	125.071	0.331073		734	127.069	2.78996
735	127.075	4.70828		735	130.05	2.10343		735	125.071	0.669296		735	127.087	0.553694
736	127.087	2.95312		736	130.065	2.46304		736	125.082	1.16439		736	127.087	0.301519
737	127.099	4.87493		737	130.065	3.58113		737	125.082	2.06154		737	127.106	2.64929
738	127.102	5.88243		738	130.065	2.1684		738	125.09	0.321126		738	127.106	1.53206
739	127.112	5.79721		739	130.086	0.496034		739	125.09	0.0343065		739	128.018	1.99599
740	127.544	0.656205		740	130.086	2.07335		740	125.096	0.479998		740	128.019	2.56001
741	127.979	0.627742		741	130.094	4.6762		741	125.108	0.293037		741	128.026	1.98155
742	128.011	0.419434		742	130.096	2.64523		742	125.108	0.0343065		742	128.027	2.74467
743	128.019	0.3531		743	130.098	4.89564		743	126.022	1.9952		743	128.043	2.81959
744	128.045	0.338361		744	130.098	4.19157		744	126.032	2.79991		744	128.071	2.51715
745	128.054	1.20719		745	130.134	2.76743		745	126.041	2.58585		745	128.074	2.82915
746	128.071	4.23028		746	130.159	2.23494		746	126.051	0.655913		746	128.082	1.1032
747	128.071	2.13748		747	130.526	0.586308		747	126.055	4.19668		747	128.118	1.62144
748	128.082	5.59357		748	130.965	0.343996		748	126.055	1.56758		748	128.107	2.47927
749	128.082	5.83983		749	130.967	0.0678452		749	126.066	3.40584		749	128.113	2.17137
750	128.107	0.599322		750	130.967	0.268045		750	126.066	2.84728		750	128.118	0.0502647
751	128.107	2.46474		751	131.002	0.588602		751	126.066	2.23928		751	128.113	0.579309
752	128.118	4.24405		752	131.011	0.452593		752	126.092	1.83982		752	128.118	0.852146
753	128.118	4.88753		753	131.02	0.363537		753	126.092	2.53012		753	128.144	2.73452
754	128.118	4.60495		754	131.034	0.609834		754	126.091	0.607272		754	128.57	2.55501
755	128.118	5.2855		755	131.049	1.95945		755	126.103	0.238501		755	129.066	0.677556
756	128.118	5.8256		756	131.053	0.688771		756	126.103	1.47317		756	129.091	0.430163
757	128.118	3.82407		757	131.07	2.03359		757	126.103	2.6512		757	129.102	2.73537
758	128.118	2.95312		758	131.07	1.33398		758	126.921	2.43073		758	129.102	1.22628
759	128.57	1.97144		759	131.07	1.16147		759	127.023	1.98624		759	129.102	2.28033
760	128.605	2.071		760	131.082	4.60882		760	127.039	1.53907		760	129.111	2.47454
761	128.951	0.608794		761	131.082	4.83743		761	127.039	2.84205		761	129.111	0.503901
762	129.015	0.356944		762	131.082	2.61858		762	127.05	0.604971		762	129.122	1.80577
763	129.02	0.356944		763	131.09	0.457742		763	127.05	2.45505		763	129.139	2.67752
764	129.055	0.56338		764	131.118	0.467551		764	127.069	2.80452		764	129.147	2.70559
765	129.055	2.21333		765	131.118	1.99839		765	127.076	4.79829		765	130.05	0.59276
766	129.066	5.82561		766	131.163	2.23494		766	127.076	4.53139		766	130.05	2.48902
767	129.066	5.54138		767	131.534	4.29561		767	127.087	2.4124		767	130.05	2.77273
768	129.066	5.21886		768	131.534	3.45682		768	127.087	1.08212		768	130.065	1.07479
769	129.066	4.83182		769	131.534	3.94524		769	127.087	3.25376		769	130.069	0.677663
770	129.066	1.02595		770	131.974	0.172748		770	127.123	0.297918		770	130.065	2.00655
771	129.066	2.94379		771	132.004	0.277369		771	127.123	2.62143		771	130.065	2.55501
772	129.066	0.469401		772	132.004	0.067833		772	128.018	1.98677		772	130.086	2.73537
773	129.066	2.34606		773	132.004	2.09438		773	128.019	2.55593		773	130.086	0.700363
774	129.091	1.27408		774	132.004	1.03021		774	128.026	1.98134		774	130.086	3.06657
775	129.091	5.49372		775	132.035	4.2768		775	128.046	4.83365		775	130.098	1.20538
776	129.091	4.2117		776	132.053	1.95506		776	128.045	4.48191		776	130.098	0.448227
777	129.091	2.35554		777	132.066	0.490282		777	128.046	4.80512		777	130.098	2.26994
778	129.091	2.66569		778	132.077	0.459287		778	128.046	4.60553		778	130.106	2.7538
779	129.091	5.97703		779	132.081	2.16164		779	128.071	2.4124		779	130.134	0.0404663
780	129.091	4.87958		780	132.078	0.795587		780	128.071	1.5011		780	130.134	2.5834
781	129.102	2.94379		781	132.077	4.21982		781	128.071	2.78097		781	130.159	2.00959
782	129.106	0.60009		782	132.077	4.45703		782	128.082	0.259317		782	130.159	0.923336
783	129.11	2.44224		783	132.085	4.8555		783	128.076	1.18049		783	130.528	2.56229
784	129.102	4.24889		784	132.102	0.836852		784	128.107	2.47406		784	130.602	2.57395
785	129.115	4.60495		785	132.102	0.458428		785	128.107	0.502549		785	131.049	2.31795
786	129.122	5.95817		786	132.102	2.58943		786	128.107	2.23511		786	131.053	0.676963
787	129.139	0.362354		787	132.102	1.95827		787	128.107	1.22612		787	131.059	2.53874
788	130.017	0.3531		788	132.113	0.447441		788	128.107	3.50403		788	131.07	0.516838
789	130.023	0.356944		789	132.115	2.21934		789	128.118	0.116621		789	131.082	1.55847
790	130.05	0.627639		790	132.121	0.466193		790	128.144	2.70835		790	131.082	0.0594644
791	130.05	2.40786		791	132.531	4.29102		791	128.571	2.55378		791	131.082	2.46982
792	130.05	2.12167		792	132.998	0.363052		792	129.066	0.636797		792	131.082	0.430163
793	130.065	2.18928		793	133.009	0.456904		793	129.066	2.50827		793	131.087	2.73537
794	130.065	2.63744		794	133.032	0.609398		794	129.091	0.389915		794	131.104	2.57395
795	130.065	3.05906		795	133.05	2.0304		795	129.102	2.74666		795	131.118	2.49819
796	130.065	3.60438		796	133.061	0.591953		796	129.102	1.2072		796	131.118	1.7178
797	130.086	0.48557		797	133.077	0.459287		797	129.102	2.31712		797	131.156	0.923336
798	130.086	2.08048		798	133.086	2.36735		798	129.111	2.47406		798	131.162	2.01497
799	130.098	4.00621		799	133.097	0.382652		799	129.122	1.50133		799	131.162	0.986382
800	130.098	4.23028		800	133.099	0.827379		800	129.139	2.96114		800	131.501	1.99162
801	130.098	5.56962		801	133.101	4.00208		801	129.139	3.17306		801	131.534	2.55033
802	130.098	2.95312		802	133.101	3.47452		802	130.05	0.634684		802	131.534	0.536459
803	130.098	4.87958		803	133.101	4.62845		803	130.05	2.5254		803	131.534	1.57746
804	130.134	2.95312		804	133.101	2.44429		804	130.061	0.961036		804	131.564	2.56246
805	130.159	2.25733		805	133.105	2.9286		805	130.061	0.354409		805	131.576	2.74814
806	130.534	4.31342		806	133.105	0.836852		806	130.069	0.634684		806	132.003	2.32634
807	130.967	0.0725008		807	133.966	0.588602		807	130.065	2.54432		807	132.066	0.605468
808	130.967	0.305423		808	133.999	0.363052		808	130.086	2.73528		808	132.066	2.52667
809	131.011	0.452442		809	134.019	0.410044		809	130.086	0.674118		809	132.077	1.2195
810	131.02	0.3531		810	134.023	0.767446		810	130.087	2.35974		810	132.075	2.80873
811	131.034	0.618265		811	134.035	0.610996		811	130.086	3.07462		811	132.077	2.4602
812	131.052	1.97175		812	134.045	0.516745		812	130.086	4.03508		812	132.085	0.448227
813	131.053	0.637238		813	134.06	2.53925		813	130.098	1.14451		813	132.102	2.14777
814	131.07	1.29498		814	134.069	0.401816		814	130.106	2.74813		814	132.102	2.74467
815	131.07	2.05419		815	134.071	2.64777		815	130.098	2.26834		815	132.102	2.41784
816	131.082	4.88762		816	134.081	0.456904		816	130.134	0.265017		816	132.102	1.83665
817	131.082	4.61083		817	134.097	1.89517		817	130.159	1.98647		817	132.102	1.196
818	131.082	4.3609		818	134.106	0.836852		818	130.159	0.932705		818	132.102	1.53949
819	131.082	5.29464		819	134.996	0.358314		819	130.522	2.55593		819	132.102	3.02379
820	131.082	5.56969		820	135.003	0.550989		820	130.533	4.02556		820	132.113	2.51584
821	131.082	5.88244		821	135.028	0.618873		821	130.533	4.31073		821	132.121	2.49819
822	131.082	2.95312		822	135.044	2.03679		822	130.534	0.0195524		822	132.138	2.60233
823	131.09	0.402201		823	135.048	0.495592		823	130.602	2.57271		823	132.166	2.01497
824	131.118	0.466514		824	135.065	0.837885		824	131.049	2.31651		824	132.531	2.54566
825	131.118	0.732032		825	135.08	0.163063		825	131.049	1.3682		825	132.536	0.723819
826	131.162	2.25733		826	135.08	2.38304		826	131.053	0.667345		826	133.032	2.38448
827	131.534	3.86134		827	135.109	0.872698		827	131.064	2.57131		827	133.032	1.4635
828	131.534	4.33559		828	135.117	4.20097		828	131.082	0.268826		828	133.032	0.771698
829	131.534	3.47825		829	135.117	3.96888		829	131.082	0.0390009		829	133.032	0.485617
830	131.534	3.23851		830	135.117	4.90397		830	131.082	2.48751		830	133.061	0.700571
831	131.533	2.23786		831	135.117	3.63251		831	131.082	1.60135		831	133.069	2.52672
832	131.974	0.305667		832	135.117	3.46169		832	131.09	2.7502		832	133.077	2.46995
833	131.974	0.0768085		833	135.117	4.5613		833	131.118	2.50367		833	133.08	1.22219
834	131.975	0.723134		834	135.117	2.81259		834	131.118	1.71018		834	133.099	2.36553
835	131.975	0.949517		835	135.613	2.1019		835	131.118	0.0282148		835	133.097	2.72607
836	132.003	5.28514		836	135.945	0.296327		836	131.118	4.3297		836	133.099	1.12818
837	132.014	0.405193		837	135.977	0.405306		837	131.118	4.03508		837	133.105	0.494757
838	132.066	0.497617		838	136.048	0.45328		838	131.118	5.51837		838	133.105	1.85513
839	132.074	1.32181		839	136.062	0.607392		839	131.155	2.67978		839	133.105	2.36556
840	132.077	0.466514		840	136.062	1.85504		840	131.156	1.98572		840	133.105	1.14679
841	132.081	2.17964		841	136.076	3.6418		841	131.163	0.913793		841	133.105	2.76327
842	132.077	0.714244		842	136.076	0.807539		842	131.163	1.97699		842	133.122	2.49819
843	132.077	4.19516		843	136.076	2.40591		843	131.534	2.55378		843	133.125	2.49819
844	132.102	2.03387		844	136.076	2.80293		844	131.534	2.80534		844	133.579	2.78996
845	132.102	0.816977		845	136.087	4.94522		845	131.534	0.743203		845	134.027	2.25704
846	132.102	0.47742		846	136.087	5.4431		846	131.534	5.51837		846	134.045	0.625238
847	132.102	4.23028		847	136.087	5.77489		847	131.534	4.7574		847	134.045	2.4695
848	132.102	2.54431		848	136.087	5.98337		848	131.534	4.31073		848	134.064	0.704926
849	132.108	2.87227		849	136.087	4.55183		849	131.565	2.56675		849	134.081	1.32743
850	132.114	0.482161		850	136.112	2.24394		850	132.003	2.38336		850	134.081	0.756651
851	132.115	2.2513		851	136.539	2.12188		851	132.003	1.20278		851	134.082	2.87705
852	132.121	0.466754		852	136.94	0.400902		852	132.035	2.96476		852	134.081	2.48902
853	132.531	3.41715		853	136.953	0.239266		853	132.035	2.54933		853	134.094	2.73537
854	132.531	3.08739		854	137.027	0.557233		854	132.066	2.53396		854	134.107	2.36553
855	132.532	5.78774		855	137.046	0.702938		855	132.066	0.595319		855	134.101	2.72607
856	132.531	3.93137		856	137.046	1.92656		856	132.077	1.19644		856	134.106	1.13748
857	132.567	2.13748		857	137.06	2.21591		857	132.077	4.7574		857	134.574	2.77275
858	132.958	0.551725		858	137.06	0.673342		858	132.077	3.22984		858	135.003	2.32634
859	132.998	0.3531		859	137.06	3.48734		859	132.077	2.45911		859	135.079	1.48773
860	133.009	0.457286		860	137.071	0.448281		860	132.081	1.12583		860	135.101	2.72607
861	133.032	0.60109		861	137.079	0.796814		861	132.091	2.72744		861	135.109	2.35291
862	133.034	1.16094		862	137.079	3.70813		862	132.102	2.13618		862	135.117	0.449413
863	133.032	2.41292		863	137.096	3.46513		863	132.102	1.18522		863	135.531	0.733746
864	133.061	0.58588		864	137.096	3.99369		864	132.102	1.83756		864	135.542	2.66806
865	133.08	0.457286		865	137.107	1.94999		865	132.102	2.42784		865	136.014	0.733632
866	133.086	2.39341		866	137.107	2.27194		866	132.113	2.51592		866	136.032	2.58742
867	133.086	0.532792		867	137.107	4.98156		867	132.121	4.03508		867	136.039	1.31156
868	133.097	0.375725		868	137.107	0.622396		868	132.121	2.50367		868	136.048	2.24971
869	133.099	0.807752		869	137.132	4.84602		869	132.531	2.55156		869	136.048	1.21477
870	133.101	4.00621		870	137.133	5.30089		870	132.531	4.31073		870	136.062	1.87512
871	133.101	3.47339		871	137.133	3.99369		871	132.572	2.55593		871	136.062	1.51099
872	133.105	2.08048		872	138.043	0.711453		872	133.032	2.38434		872	136.062	2.10736
873	133.105	0.807514		873	138.054	0.459287		873	133.032	1.45361		873	136.076	2.25518
874	133.105	0.494921		874	138.049	0.693522		874	133.061	0.705261		874	136.076	0.838131
875	133.125	0.457056		875	138.055	1.83585		875	133.069	2.53108		875	136.076	1.82148
876	133.95	0.284339		876	138.055	2.05757		876	133.08	2.46715		876	136.076	0.494757
877	133.999	0.355022		877	138.055	2.53925		877	133.099	2.36559		877	136.076	1.33708
878	134.019	0.419434		878	138.066	5.42892		878	133.097	2.73365		878	136.087	0.0594644
879	134.035	0.604826		879	138.066	5.83178		879	133.105	1.13487		879	136.087	0.354436
880	134.045	0.519766		880	138.066	2.78663		880	133.105	4.7574		880	136.531	0.753371
881	134.06	2.54569		881	138.091	0.853425		881	133.105	1.82582		881	136.59	2.68682
882	134.069	0.403825		882	138.092	0.497629		882	133.105	2.36668		882	137.027	0.737621
883	134.071	2.6755		883	138.091	2.79324		883	133.105	2.76204		883	137.046	1.12818
884	134.081	0.449128		884	138.103	5.33882		884	133.125	2.48751		884	137.052	2.2445
885	134.101	0.375725		885	138.103	4.88839		885	134.033	2.23382		885	137.046	1.91769
886	134.096	1.8809		886	138.103	4.49968		886	134.045	2.489		886	137.06	2.1827
887	134.108	0.807504		887	138.103	5.77489		887	134.045	0.604971		887	137.071	2.18228
888	134.118	0.475985		888	138.103	5.98337		888	134.056	1.4115		888	137.071	2.53608
889	134.109	0.987417		889	139.039	3.21466		889	134.064	0.68834		889	137.076	2.75802
890	134.958	0.298479		890	139.039	2.29094		890	134.081	2.4221		890	137.075	1.74752
891	134.996	0.356944		891	139.05	0.612762		891	134.081	1.33199		891	137.079	0.838131
892	135.003	1.13075		892	139.05	1.87547		892	134.081	0.696299		892	137.107	0.719102
893	135.003	0.551849		893	139.058	0.4672		893	134.082	2.85678		893	137.107	2.27085
894	135.028	0.618165		894	139.075	4.13468		894	134.094	2.7502		894	137.133	0.448598
895	135.065	0.85509		895	139.075	3.28115		895	134.106	2.37412		895	137.528	0.74355
896	135.063	2.5552		896	139.088	0.851051		896	134.101	2.73365		896	137.597	2.61169
897	135.081	4.03559		897	139.087	2.25294		897	134.106	1.13969		897	137.61	2.97714
898	135.102	2.21161		898	139.095	2.79324		898	134.118	1.49161		898	138.022	1.85816
899	135.117	4.19948		899	139.095	0.86306		899	134.574	2.78692		899	138.03	0.73199
900	135.117	4.92606		900	139.112	4.19627		900	135.003	2.36668		900	138.043	1.16286
901	135.117	2.83957		901	139.112	4.89451		901	135.084	2.64974		901	138.036	2.65185
902	135.117	3.48269		902	139.112	3.11961		902	135.102	2.74106		902	138.049	1.18171
903	135.53	0.679924		903	139.112	2.81516		903	135.109	2.36668		903	138.055	2.66115
904	135.613	2.10897		904	139.123	2.11636		904	135.531	0.720665		904	138.055	1.57746
905	135.945	0.284502		905	139.148	4.00199		905	135.542	2.6677		905	138.055	0.792834
906	135.945	1.77335		906	139.963	0.305954		906	135.977	2.49454		906	138.091	2.15713
907	135.945	1.17538		907	139.988	4.31473		907	136.014	0.714732		907	138.091	0.998986
908	135.945	1.49643		908	140.034	0.682825		908	136.048	2.24712		908	138.091	1.7343
909	135.956	0.312577		909	140.034	2.25294		909	136.048	1.19603		909	138.103	0.0594644
910	135.977	0.405117		910	140.054	0.620559		910	136.048	1.95338		910	138.108	2.98158
911	136.048	0.444589		911	140.068	0.491882		911	136.062	1.5106		911	138.102	1.11822
912	136.048	4.25835		912	140.068	3.65132		912	136.062	2.08415		912	138.128	2.57395
913	136.062	0.599092		913	140.068	3.46169		913	136.062	1.85162		913	138.581	2.81028
914	136.076	0.71285		914	140.071	2.26244		914	136.076	1.30816		914	138.587	2.65915
915	136.076	3.71339		915	140.068	3.99252		915	136.076	1.80134		915	138.6	2.68755
916	136.076	2.43717		916	140.082	2.71558		916	136.076	0.880768		916	138.907	1.23575
917	136.076	2.01517		917	140.082	5.01985		917	136.076	2.33577		917	139.018	5.69462
918	136.081	2.88685		918	140.082	4.82883		918	136.087	0.0404197		918	139.023	0.737883
919	136.087	5.22902		919	140.082	4.21052		919	136.087	0.297546		919	139.05	1.14679
920	136.087	5.91086		920	140.082	5.34482		920	136.087	0.653131		920	139.05	1.91871
921	136.112	2.27666		921	140.082	5.68849		921	136.531	0.759094		921	139.058	2.63503
922	136.539	2.13132		922	140.095	0.931523		922	137.027	0.716434		922	139.061	1.08426
923	136.953	1.60536		923	140.107	0.732738		923	137.046	1.10129		923	139.088	1.01272
924	136.953	0.242323		924	140.118	4.83847		924	137.051	2.22868		924	139.087	0.676963
925	136.953	1.11172		925	140.152	3.98422		925	137.06	0.544138		925	139.088	2.13731
926	137.011	0.400476		926	141	0.296589		926	137.062	2.0914		926	139.095	1.83156
927	137.027	0.623696		927	141	0.0678452		927	137.065	1.79582		927	139.095	2.15713
928	137.046	0.675066		928	141.055	2.1019		928	137.06	1.0185		928	139.095	0.998986
929	137.046	1.94758		929	141.055	2.49876		929	137.071	2.5254		929	139.112	0.467825
930	137.046	4.86926		930	141.066	0.468908		930	137.079	0.875932		930	139.123	2.1827
931	137.06	2.22283		931	141.079	0.401359		931	137.079	1.79582		931	139.123	0.993786
932	137.06	3.52007		932	141.097	2.35827		932	137.082	1.53145		932	139.123	1.46837
933	137.071	0.457056		933	141.612	2.1019		933	137.071	2.16391		933	139.148	0.457894
934	137.071	1.86228		934	141.959	0.310778		934	137.087	2.61678		934	139.527	2.56213
935	137.079	0.741257		935	141.959	0.0678452		935	137.107	0.702469		935	139.963	4.6372
936	137.084	1.94776		936	141.959	1.72138		936	137.528	0.739958		936	139.988	2.54174
937	137.096	3.26775		937	141.959	0.692187		937	137.948	1.33028		937	139.988	0.762217
938	137.096	3.47636		938	141.959	1.10565		938	138.022	1.90036		938	139.988	1.74865
939	137.096	0.181825		939	142.027	0.437964		939	138.03	0.733709		939	140.011	2.53608
940	137.096	5.44686		940	142.035	0.363052		940	138.043	1.17635		940	140.034	0.651277
941	137.096	4.00621		941	142.048	0.420929		941	138.049	1.1641		941	140.034	2.84148
942	137.107	1.97621		942	142.061	5.23462		942	138.055	2.67715		942	140.047	1.91769
943	137.954	0.291536		943	142.069	0.468908		943	138.055	0.625538		943	140.047	1.04482
944	137.957	0.310234		944	142.086	2.24392		944	138.055	1.52495		944	140.059	2.55501
945	138.049	0.665467		945	142.086	0.603119		945	138.074	2.53486		945	140.058	2.93967
946	138.055	2.08288		946	142.098	0.814302		946	138.091	0.994291		946	140.054	1.03693
947	138.055	2.54569		947	142.123	0.699471		947	138.091	2.15074		947	140.054	1.91871
948	138.055	0.472693		948	142.123	2.5701		948	138.091	1.70693		948	140.062	2.56447
949	138.066	5.58888		949	142.159	4.91352		949	138.103	0.0356634		949	140.071	0.632303
950	138.066	5.92031		950	142.948	0.405649		950	138.103	0.293037		950	140.082	0.439463
951	138.066	2.94379		951	143.03	0.437964		951	138.581	2.70525		951	140.082	1.20735
952	138.091	0.842015		952	143.073	2.16164		952	139.05	1.14761		952	140.082	2.14905
953	138.091	2.62703		953	143.082	0.468053		953	139.05	1.9091		953	140.096	2.14766
954	138.103	4.87426		954	143.082	1.00735		954	139.058	1.54858		954	140.097	1.01323
955	138.097	2.88202		955	143.107	4.20101		955	139.058	2.56325		955	140.107	2.50767
956	138.103	4.59565		956	143.107	3.98377		956	139.074	0.344894		956	140.113	0.52654
957	138.103	5.2946		957	143.107	2.87066		957	139.087	0.676815		957	140.118	0.0594644
958	138.991	0.336262		958	143.107	2.18737		958	139.088	1.0526		958	141	5.84713
959	139.018	0.0724923		959	143.107	4.88389		959	139.083	2.50279		959	141	4.99182
960	139.05	0.60109		960	143.118	2.01758		960	139.088	2.13281		960	141	5.47596
961	139.05	1.89058		961	143.118	0.528825		961	139.098	1.51132		961	141.051	2.56001
962	139.062	0.608563		962	143.997	0.115357		962	139.095	2.14671		962	141.056	1.91278
963	139.074	3.59961		963	143.997	0.334506		963	139.095	1.00843		963	141.054	1.0728
964	139.076	4.93603		964	144.014	0.401816		964	139.123	2.08996		964	141.066	0.723763
965	139.089	0.841328		965	144.033	0.363537		965	139.123	1.02735		965	141.066	1.12516
966	139.087	2.22602		966	144.039	2.5469		966	139.988	5.51837		966	141.066	2.37506
967	139.087	0.618046		967	144.066	2.22681		967	139.988	2.54933		967	141.085	2.14905
968	139.095	2.82024		968	144.066	1.47383		968	140.011	2.85085		968	141.102	0.86654
969	139.095	0.827826		969	144.066	0.6705		969	140.034	0.599904		969	141.102	0.565952
970	139.112	4.20343		970	144.081	2.21507		970	140.047	1.08151		970	141.102	2.27085
971	139.112	3.83656		971	144.081	2.51066		971	140.047	1.90868		971	141.113	0.458027
972	139.112	3.11587		972	144.081	3.65122		972	140.054	1.90491		972	141.139	2.60228
973	139.123	2.0615		973	144.077	4.44765		973	140.054	1.09122		973	141.533	2.76189
974	139.148	4.01196		974	144.102	0.478364		974	140.068	2.73899		974	141.569	2.85542
975	139.148	3.48269		975	144.102	2.29634		975	140.071	0.616405		975	141.959	4.7805
976	139.963	0.305423		976	144.102	2.02124		976	140.082	0.0308858		976	141.959	4.57037
977	139.963	1.8522		977	144.113	4.23881		977	140.082	0.295489		977	141.959	5.33735
978	140.034	0.671011		978	144.607	2.04483		978	140.082	2.12734		978	141.983	2.57828
979	140.054	0.614313		979	144.605	0.609398		979	140.082	1.20291		979	141.999	0.752742
980	140.068	0.469401		980	144.982	4.4001		980	140.097	2.14245		980	142.026	2.2321
981	140.068	3.31259		981	144.982	5.50717		981	140.097	1.01789		981	142.027	2.42362
982	140.068	3.48521		982	144.982	3.38567		982	140.107	0.585858		982	142.05	0.723024
983	140.068	4.01661		983	144.982	4.76992		983	140.118	0.19273		983	142.061	2.26553
984	140.071	2.28647		984	144.982	5.18486		984	140.118	1.59205		984	142.069	1.14679
985	140.082	0.457056		985	144.982	3.83414		985	141.056	1.03776		985	142.074	2.9911
986	140.082	2.94379		986	144.982	4.08776		986	141.051	2.57089		986	142.086	0.611444
987	140.098	0.856204		987	144.982	6.0023		987	141.055	1.87924		987	142.097	2.15736
988	140.107	2.65603		988	145.035	2.05757		988	141.066	1.27346		988	142.092	1.11079
989	140.118	4.60495		989	145.035	0.0583143		989	141.066	2.35508		989	142.106	0.85281
990	140.118	2.95312		990	145.035	0.497629		990	141.066	0.695776		990	142.123	2.41293
991	140.987	0.608794		991	145.084	2.22543		991	141.066	4.02556		991	142.159	0.477621
992	141.051	0.355022		992	145.084	2.50113		992	141.066	5.52787		992	142.59	2.96257
993	141.055	0.60109		993	145.134	1.92183		993	141.102	0.847541		993	142.948	2.36553
994	141.054	2.10897		994	145.134	0.540741		994	141.102	1.17402		994	143.082	2.66861
995	141.066	0.469401		995	145.134	4.53289		995	141.139	0.0282148		995	143.082	1.9865
996	141.079	0.400265		996	145.17	0.420929		996	141.959	4.7574		996	143.1	2.75853
997	141.102	1.96197		997	146.03	0.354062		997	141.958	3.80847		997	143.101	2.14905
998	141.1	0.400265		998	146.045	0.685342		998	141.983	2.54933		998	143.107	0.439463
999	141.114	5.91086		999	146.06	2.71512		999	141.999	0.725919		999	143.118	2.52661
1000	141.127	4.03413		1000	146.06	2.16164		1000	142.027	2.43173		1000	143.574	2.97936
1001	141.613	2.12798		1001	146.081	0.459287		1001	142.05	0.726766		1001	143.592	2.76345
1002	141.959	0.160557		1002	146.081	1.16897		1002	142.062	2.29568		1002	143.997	4.79117
1003	141.959	0.665694		1003	146.081	1.88615		1003	142.061	0.0282148		1003	143.997	5.50206
1004	142.027	0.4319		1004	146.092	0.603119		1004	142.069	1.11528		1004	143.997	5.11748
1005	142.035	0.420621		1005	146.118	0.459287		1005	142.069	2.32606		1005	144.048	0.714832
1006	142.05	1.90036		1006	146.118	2.12096		1006	142.086	0.561551		1006	144.066	0.658025
1007	142.069	0.469401		1007	146.118	1.8455		1007	142.086	4.22523		1007	144.066	1.57153
1008	142.086	2.071		1008	146.117	4.22937		1008	142.086	1.13487		1008	144.075	2.97714
1009	142.086	2.30597		1009	146.137	0.54413		1009	142.086	2.33577		1009	144.081	2.12886
1010	142.086	3.59961		1010	146.154	0.533554		1010	142.099	0.833819		1010	144.081	0.951721
1011	142.086	0.760181		1011	146.165	0.387484		1011	142.098	1.50133		1011	144.102	2.74433
1012	142.098	5.0395		1012	146.582	2.15555		1012	142.106	0.838211		1012	144.102	0.73199
1013	142.098	4.60723		1013	146.98	4.38113		1013	142.123	2.43073		1013	144.102	0.516838
1014	142.097	2.95312		1014	146.98	4.7794		1014	142.123	0.461832		1014	144.102	2.48728
1015	142.098	0.769888		1015	146.98	3.38567		1015	142.134	0.0282148		1015	144.126	2.79152
1016	142.123	0.79805		1016	146.996	0.576825		1016	142.134	1.53145		1016	144.618	3.1453
1017	142.123	2.60756		1017	147.013	0.908142		1017	142.948	2.38336		1017	144.982	5.83759
1018	142.134	3.89345		1018	147.031	0.363537		1018	142.948	2.35737		1018	144.982	0.691104
1019	142.159	4.9078		1019	147.033	0.358314		1019	143.049	1.97676		1019	144.982	0.36694
1020	142.948	0.41921		1020	147.044	2.49254		1020	143.081	1.22612		1020	144.982	2.21396
1021	143.03	0.428896		1021	147.044	0.732738		1021	143.082	2.65791		1021	144.982	0.923336
1022	143.04	0.058231		1022	147.063	2.70829		1022	143.082	1.98572		1022	145.032	2.28265
1023	143.07	4.14936		1023	147.064	2.31075		1023	143.1	2.71471		1023	145.035	5.5213
1024	143.073	2.19182		1024	147.065	0.701702		1024	143.118	0.0195524		1024	145.05	2.81959
1025	143.082	0.467957		1025	147.078	0.449656		1025	143.118	0.326652		1025	145.061	0.741128
1026	143.086	3.5048		1026	147.085	0.459287		1026	143.118	1.83383		1026	145.065	1.53487
1027	143.107	4.19585		1027	147.102	2.62826		1027	143.118	2.5254		1027	145.084	0.939822
1028	143.107	3.4804		1028	147.113	0.381373		1028	143.53	2.67686		1028	145.084	2.07824
1029	143.118	2.03396		1029	147.117	3.99252		1029	143.574	2.98374		1029	145.076	0.695896
1030	143.118	0.532803		1030	147.117	4.6095		1030	143.592	2.79388		1030	145.097	1.62306
1031	143.162	4.92657		1031	147.121	0.458096		1031	144.048	0.705261		1031	145.097	2.6889
1032	143.997	0.119318		1032	147.168	0.353471		1032	144.066	0.652967		1032	145.101	0.477825
1033	143.997	0.343404		1033	147.56	2.43294		1033	144.066	1.56758		1033	145.119	3.1453
1034	143.997	1.76477		1034	147.581	2.14946		1034	144.066	3.00858		1034	145.134	2.47423
1035	144.014	0.403825		1035	148.027	0.362566		1035	144.066	0.556868		1035	145.17	2.76336
1036	144.025	0.430472		1036	148.043	0.459287		1036	144.081	0.94691		1036	145.572	1.02746
1037	144.048	1.86228		1037	148.039	2.58686		1037	144.081	2.12237		1037	145.979	0.923336
1038	144.066	2.25433		1038	148.06	0.485141		1038	144.102	2.74311		1038	145.985	2.2188
1039	144.066	3.90341		1039	148.06	2.45352		1039	144.102	4.40568		1039	146.048	1.53949
1040	144.081	2.19182		1040	148.076	1.95852		1040	144.102	5.44226		1040	146.053	2.82906
1041	144.081	2.51716		1041	148.085	0.459287		1041	144.102	2.50367		1041	146.06	2.27085
1042	144.081	3.65652		1042	148.097	0.457742		1042	144.102	0.648399		1042	146.06	0.506284
1043	144.102	0.472684		1043	148.097	1.20938		1043	144.102	4.03508		1043	146.06	1.16555
1044	144.102	2.04815		1044	148.116	0.382652		1044	144.102	4.7574		1044	146.069	2.6164
1045	144.102	2.32068		1045	148.112	2.08511		1045	144.102	0.230958		1045	146.081	0.659538
1046	144.113	4.93122		1046	148.123	0.456904		1046	144.102	1.15474		1046	146.081	1.37586
1047	144.605	0.60109		1047	148.977	0.0867263		1047	144.113	1.4726		1047	146.081	2.56001
1048	144.607	2.05202		1048	148.977	0.305756		1048	144.126	2.75123		1048	146.081	2.77136
1049	144.618	0.469401		1049	149.027	0.457742		1049	144.175	2.04261		1049	146.094	2.15354
1050	144.947	0.362561		1050	149.045	0.624454		1050	144.605	2.56325		1050	146.092	1.0958
1051	144.982	5.78776		1051	149.06	1.9598		1051	144.618	3.14462		1051	146.099	2.65876
1052	144.982	4.4052		1052	149.064	0.448281		1052	144.982	0.913559		1052	146.118	2.47927
1053	144.982	5.99604		1053	149.082	5.16793		1053	144.982	2.21298		1053	146.118	1.03552
1054	144.982	5.51312		1054	149.082	5.67473		1054	144.982	5.77044		1054	146.118	1.32104
1055	144.982	5.19049		1055	149.082	5.96448		1055	144.982	2.71797		1055	146.118	2.07193
1056	144.982	3.40764		1056	149.082	5.38471		1056	145.032	2.29329		1056	146.118	3.18174
1057	144.982	4.7651		1057	149.082	4.76063		1057	145.05	2.8329		1057	146.131	2.47927
1058	144.982	0.0487208		1058	149.082	4.39539		1058	145.061	1.76067		1058	146.137	2.48415
1059	145.035	0.0582356		1059	149.081	2.03679		1059	145.069	1.58658		1059	146.165	2.67752
1060	145.035	0.516303		1060	149.081	0.964463		1060	145.069	0.638909		1060	146.165	3.06715
1061	145.084	2.23786		1061	149.107	0.632033		1061	145.084	0.941944		1061	146.173	2.76655
1062	145.122	0.235302		1062	149.133	4.20097		1062	145.084	2.08996		1062	146.583	2.77136
1063	145.134	1.91935		1063	149.132	4.90284		1063	145.097	2.48997		1063	146.98	5.84236
1064	145.134	0.538658		1064	149.133	3.6038		1064	145.097	1.65124		1064	146.98	0.36694
1065	145.17	0.419434		1065	149.132	3.98842		1065	145.119	3.14462		1065	146.98	0.704926
1066	145.17	1.8458		1066	149.133	3.02448		1066	145.134	2.47953		1066	146.98	2.21396
1067	145.985	3.23727		1067	149.953	0.371887		1067	145.134	1.52045		1067	146.98	0.923336
1068	145.99	0.533034		1068	149.993	0.411462		1068	145.134	4.3202		1068	147.044	2.32767
1069	146.03	0.356944		1069	150.014	0.158147		1069	145.134	4.03508		1069	147.055	0.601121
1070	146.045	0.65599		1070	150.027	0.305756		1070	145.134	5.51837		1070	147.076	2.52661
1071	146.06	2.1836		1071	150.027	0.0963224		1071	145.134	4.7574		1071	147.076	0.677663
1072	146.06	2.74376		1072	150.027	0.616875		1072	145.17	2.75123		1072	147.085	2.6492
1073	146.081	0.460113		1073	150.027	2.13119		1073	145.985	2.22001		1073	147.09	2.20702
1074	146.081	1.12988		1074	150.043	0.405763		1074	145.985	0.913559		1074	147.096	2.21532
1075	146.081	4.22099		1075	150.058	0.561309		1075	146.06	2.26978		1075	147.113	2.73537
1076	146.081	1.89058		1076	150.058	2.55078		1076	146.06	0.48877		1076	147.115	2.47436
1077	146.081	5.88235		1077	150.058	2.23856		1077	146.06	0.763997		1077	147.117	0.482621
1078	146.087	2.22283		1078	150.063	0.447441		1078	146.069	2.63227		1078	147.121	2.47436
1079	146.092	4.88753		1079	150.077	0.654504		1079	146.081	0.657872		1079	147.138	2.47927
1080	146.092	0.591617		1080	150.077	1.86457		1080	146.081	4.31073		1080	147.157	2.5834
1081	146.096	2.07726		1081	150.091	2.64777		1081	146.081	4.03508		1081	147.176	2.70559
1082	146.118	0.466634		1082	150.128	2.08286		1082	146.081	4.7574		1082	147.582	2.78205
1083	146.118	2.14096		1083	150.136	4.2057		1083	146.081	2.57612		1083	147.977	1.05924
1084	146.137	0.60109		1084	150.977	0.532169		1084	146.092	2.19096		1084	147.984	2.22262
1085	146.154	0.542274		1085	151.009	0.358314		1085	146.092	1.06805		1085	147.984	0.996192
1086	146.165	2.77377		1086	151.035	0.362566		1086	146.117	0.92786		1086	148.004	1.99673
1087	146.166	0.389772		1087	151.058	0.606335		1087	146.118	2.4779		1087	148.043	1.36603
1088	146.173	1.7945		1088	151.063	2.14034		1088	146.118	3.07937		1088	148.043	2.65887
1089	146.582	2.16591		1089	151.062	0.561975		1089	146.118	3.82783		1089	148.06	0.694171
1090	146.937	0.315186		1090	151.075	3.97356		1090	146.118	4.03508		1090	148.06	2.45117
1091	146.944	0.362561		1091	151.075	2.63447		1091	146.118	2.06154		1091	148.06	1.5015
1092	146.961	0.105771		1092	151.098	4.5613		1092	146.118	3.41535		1092	148.083	2.55498
1093	146.98	6.00552		1093	151.098	4.83847		1093	146.118	4.3297		1093	148.092	2.61178
1094	146.98	0.0490124		1094	151.098	5.30381		1094	146.118	5.50885		1094	148.097	1.13161
1095	146.98	4.35609		1095	151.096	0.552492		1095	146.118	1.30186		1095	148.097	1.4635
1096	146.98	5.58872		1096	151.098	2.74825		1096	146.118	4.7574		1096	148.11	2.73537
1097	146.98	4.7651		1097	151.098	5.89808		1097	146.13	2.47879		1097	148.122	2.46918
1098	147.028	0.355022		1098	151.112	4.60916		1098	146.137	2.47879		1098	148.116	2.73537
1099	147.033	0.359758		1099	151.112	3.99788		1099	146.154	2.57271		1099	149.027	2.67752
1100	147.044	4.96326		1100	151.112	3.48047		1100	146.165	2.98666		1100	149.027	0.552701
1101	147.044	2.52978		1101	151.123	2.10299		1101	146.173	2.72573		1101	149.06	2.31775
1102	147.055	2.58372		1102	151.148	3.97492		1102	146.569	2.57503		1102	149.06	1.24362
1103	147.063	2.17964		1103	151.148	4.19627		1103	146.98	0.913559		1103	149.082	0.0594644
1104	147.065	0.67519		1104	151.148	4.88969		1104	146.98	2.21298		1104	149.082	1.78674
1105	147.063	2.72998		1105	151.615	2.07335		1105	146.98	0.365058		1105	149.096	0.473102
1106	147.076	0.497617		1106	151.951	0.40971		1106	147.022	2.48542		1106	149.118	2.73985
1107	147.085	0.450659		1107	152.002	0.626191		1107	147.046	2.31239		1107	149.132	0.448598
1108	147.102	2.65603		1108	152.01	0.362975		1108	147.044	1.22612		1108	149.597	3.00512
1109	147.113	0.375725		1109	152.022	0.447441		1109	147.055	0.610484		1109	150.027	1.86829
1110	147.117	4.01196		1110	152.032	0.729866		1110	147.063	2.26978		1110	150.03	2.66861
1111	147.117	3.48521		1111	152.036	0.358314		1111	147.076	0.662962		1111	150.055	0.531478
1112	147.121	0.458699		1112	152.036	2.19045		1112	147.077	2.5254		1112	150.055	1.04482
1113	147.138	0.618046		1113	152.054	0.61108		1113	147.085	0.657872		1113	150.058	2.38448
1114	147.162	0.362354		1114	152.063	0.612762		1114	147.096	2.20059		1114	150.058	1.41968
1115	147.169	0.364385		1115	152.071	2.12619		1115	147.113	2.74666		1115	150.058	1.78674
1116	147.581	2.16591		1116	152.071	2.58943		1116	147.113	4.7574		1116	150.058	0.500895
1117	148.004	0.428677		1117	152.071	3.64183		1117	147.113	4.31073		1117	150.076	1.492
1118	148.027	0.3531		1118	152.107	0.622396		1118	147.113	5.49934		1118	150.077	2.24647
1119	148.039	0.438247		1119	152.126	2.1019		1119	147.121	2.47627		1119	150.077	2.46993
1120	148.039	2.59323		1120	153.006	0.362566		1120	147.139	2.47879		1120	150.085	0.289838
1121	148.06	0.485682		1121	153.033	0.354062		1121	147.168	2.97062		1121	150.091	1.00811
1122	148.06	2.46966		1122	153.041	0.810687		1122	147.568	2.57503		1122	150.103	0.0689749
1123	148.076	1.94807		1123	153.041	1.89517		1123	147.977	2.21955		1123	150.12	2.71505
1124	148.097	0.491648		1124	153.055	2.55827		1124	147.984	0.976354		1124	150.128	2.2519
1125	148.116	0.372028		1125	153.055	2.77717		1125	147.984	2.22868		1125	151.035	2.82011
1126	148.112	2.11575		1126	153.066	1.4373		1126	148.004	2.02365		1126	151.035	2.55757
1127	148.123	0.46202		1127	153.066	1.66519		1127	148.034	2.39408		1127	151.035	3.90481
1128	148.977	0.265451		1128	153.062	0.663284		1128	148.043	1.34922		1128	151.042	0.800221
1129	148.976	1.6022		1129	153.074	2.12188		1129	148.043	2.65464		1129	151.062	2.38468
1130	148.976	1.78481		1130	153.077	5.7275		1130	148.06	2.44048		1130	151.061	1.15726
1131	148.976	1.40054		1131	153.091	4.9123		1131	148.06	0.634684		1131	151.062	1.4635
1132	149.023	0.272268		1132	153.091	2.83423		1132	148.06	4.7574		1132	151.087	2.02447
1133	149.023	0.608598		1133	153.1	0.453699		1133	148.066	2.79388		1133	151.092	1.32493
1134	149.023	2.94379		1134	153.102	0.685342		1134	148.08	0.634684		1134	151.098	0.0784832
1135	149.027	0.485448		1135	153.114	4.83847		1135	148.08	2.5254		1135	151.098	0.733746
1136	149.06	1.96702		1136	153.114	4.60002		1136	148.097	2.21025		1136	151.112	0.477825
1137	149.064	0.43814		1137	153.113	2.78654		1137	148.097	2.62952		1137	151.123	2.24647
1138	149.082	5.05777		1138	153.113	4.27676		1138	148.11	2.74311		1138	151.123	1.19787
1139	149.082	5.87296		1139	153.127	4.20097		1139	148.112	2.21038		1139	151.536	2.55087
1140	149.082	5.41787		1140	153.127	3.99262		1140	148.116	2.74311		1140	151.577	2.93967
1141	149.107	0.619842		1141	153.127	3.46513		1141	148.122	2.47627		1141	151.626	3.13958
1142	149.133	4.20617		1142	153.127	2.30996		1142	149.027	2.6677		1142	151.951	2.47832
1143	149.133	3.48505		1143	153.127	4.90284		1143	149.027	0.556868		1143	152.014	2.01739
1144	149.132	3.04196		1144	153.139	2.24394		1144	149.06	2.31651		1144	152.022	2.24105
1145	149.132	4.92539		1145	153.164	3.99784		1145	149.071	0.745392		1145	152.022	2.46521
1146	149.961	0.567024		1146	154.027	0.458096		1146	149.082	0.317149		1146	152.036	2.62429
1147	149.993	0.41313		1147	154.036	0.363052		1147	149.082	0.0403982		1147	152.039	2.56914
1148	150.014	0.115293		1148	154.038	0.739356		1148	149.082	1.60558		1148	152.057	1.92361
1149	150.027	0.0536002		1149	154.05	2.05145		1149	149.084	2.55378		1149	152.054	2.38207
1150	150.027	0.609588		1150	154.044	0.767446		1150	149.096	0.506217		1150	152.054	1.4635
1151	150.027	0.286644		1151	154.059	0.456904		1151	149.095	0.307612		1151	152.071	0.505092
1152	150.043	0.403825		1152	154.077	2.12188		1152	149.117	2.73899		1152	152.071	2.73892
1153	150.058	0.557474		1153	154.084	0.865256		1153	149.133	0.452898		1153	152.071	0.970648
1154	150.058	2.65246		1154	154.086	2.34815		1154	149.597	2.99323		1154	152.071	2.16659
1155	150.058	2.33021		1155	154.086	0.4672		1155	149.993	2.46769		1155	152.076	1.8212
1156	150.063	0.457286		1156	154.094	2.83423		1156	150.058	2.38374		1156	152.09	2.76234
1157	150.077	1.8805		1157	154.097	0.534408		1157	150.058	1.43255		1157	152.092	2.49849
1158	150.077	0.676555		1158	154.097	1.86444		1158	150.058	2.76547		1158	152.108	2.98827
1159	150.09	5.86341		1159	154.123	2.1684		1159	150.058	5.50885		1159	152.105	2.63983
1160	150.103	4.88904		1160	154.131	3.98422		1160	150.058	0.479938		1160	152.107	0.506284
1161	150.103	2.95312		1161	154.131	4.19157		1161	150.058	4.03508		1161	152.118	0.0594644
1162	150.128	2.1232		1162	154.568	2.60892		1162	150.077	2.2489		1162	152.126	2.23294
1163	150.969	0.561196		1163	154.98	0.381373		1163	150.077	1.4916		1163	152.536	2.59671
1164	150.977	0.557645		1164	154.99	4.32421		1164	150.076	2.50827		1164	152.579	3.10795
1165	151.009	0.356944		1165	154.99	0.072588		1165	150.091	0.99924		1165	152.947	4.8856
1166	151.035	0.3531		1166	155.031	1.7221		1166	150.091	2.26834		1166	153.033	2.56001
1167	151.035	1.90036		1167	155.053	2.05433		1167	150.128	2.26033		1167	153.041	0.531478
1168	151.039	0.67519		1168	155.07	2.20641		1168	150.977	2.41234		1168	153.041	0.714832
1169	151.058	0.60109		1169	155.07	5.4052		1169	151.035	2.56758		1169	153.041	1.68725
1170	151.062	0.60109		1170	155.07	2.76407		1170	151.035	2.85503		1170	153.039	2.55513
1171	151.075	2.5552		1171	155.079	0.401816		1171	151.035	5.4375		1171	153.066	0.695778
1172	151.098	4.86878		1172	155.081	1.89306		1172	151.035	4.03508		1172	153.06	1.90788
1173	151.098	5.36134		1173	155.093	4.55183		1173	151.042	0.790684		1173	153.066	2.86755
1174	151.098	4.59629		1174	155.101	0.468908		1174	151.061	1.11251		1174	153.066	1.27951
1175	151.098	5.89192		1175	155.107	3.80296		1175	151.061	1.4614		1175	153.066	0.931115
1176	151.098	2.94379		1176	155.107	3.62301		1176	151.062	2.38374		1176	153.076	0.443451
1177	151.112	3.48048		1177	155.107	3.98422		1177	151.075	0.529914		1177	153.074	1.8458
1178	151.112	5.30407		1178	155.107	3.37616		1178	151.087	1.24505		1178	153.091	0.473102
1179	151.112	4.00621		1179	155.107	3.03398		1179	151.087	2.00469		1179	153.102	0.700194
1180	151.123	2.11517		1180	155.107	4.9051		1180	151.098	0.256163		1180	153.1	2.50781
1181	151.123	0.41921		1181	155.118	2.22903		1181	151.098	0.0295503		1181	153.102	1.48251
1182	151.148	4.02612		1182	155.129	4.62845		1182	151.112	0.468284		1182	153.114	1.51241
1183	151.615	2.08997		1183	155.129	4.83847		1183	151.123	2.24899		1183	153.114	0.0594644
1184	151.951	0.409739		1184	155.129	4.21052		1184	151.123	1.19772		1184	153.127	0.448598
1185	151.961	0.29615		1185	155.974	0.622396		1185	151.536	2.63147		1185	153.139	0.942267
1186	151.977	0.570911		1186	156.014	0.362566		1186	151.626	3.12414		1186	153.139	2.13403
1187	152.01	0.355022		1187	156.025	0.45328		1187	152.014	1.99658		1187	153.543	2.64272
1188	152.022	0.447819		1188	156.04	0.798982		1188	152.022	1.27668		1188	153.949	2.47832
1189	152.036	0.356944		1189	156.042	0.457742		1189	152.022	2.46991		1189	154.02	2.23196
1190	152.054	0.604826		1190	156.077	5.95965		1190	152.022	2.22917		1190	154.038	0.724311
1191	152.071	2.14096		1191	156.077	5.42125		1191	152.036	2.56758		1191	154.036	2.60584
1192	152.071	3.65451		1192	156.077	5.69813		1192	152.036	5.48031		1192	154.044	1.67023
1193	152.071	0.623797		1193	156.077	0.428656		1193	152.039	4.7574		1193	154.05	0.719571
1194	152.107	0.656869		1194	156.102	2.44263		1194	152.039	2.56758		1194	154.053	1.38551
1195	152.118	2.94379		1195	156.102	1.87398		1195	152.057	1.91401		1195	154.059	2.46034
1196	152.126	2.11849		1196	156.113	1.20337		1196	152.054	2.38434		1196	154.069	1.26987
1197	152.972	0.258111		1197	156.12	3.40457		1197	152.054	1.45361		1197	154.061	0.621787
1198	152.995	0.0487208		1198	156.138	2.02709		1198	152.071	0.496746		1198	154.069	0.901573
1199	153.013	0.355022		1199	156.138	2.7544		1199	152.071	0.942594		1199	154.076	0.508555
1200	153.033	0.356944		1200	156.15	0.438821		1200	152.07	1.13548		1200	154.084	2.77273
1201	153.041	0.774628		1201	156.15	1.84539		1201	152.071	1.81634		1201	154.086	1.1823
1202	153.039	0.366415		1202	156.966	0.258291		1202	152.071	2.76547		1202	154.085	2.35618
1203	153.066	1.36003		1203	157.015	0.358314		1203	152.076	2.22663		1203	154.086	0.550759
1204	153.066	1.62138		1204	157.024	0.588602		1204	152.09	1.23558		1204	154.086	1.40651
1205	153.057	0.608794		1205	157.047	0.908142		1205	152.087	2.80334		1205	154.098	2.47927
1206	153.068	2.17002		1206	157.052	2.12188		1206	152.092	2.49864		1206	154.123	2.12874
1207	153.074	2.14096		1207	157.061	0.466193		1207	152.111	2.89741		1207	154.134	2.93967
1208	153.091	2.84983		1208	157.08	0.415324		1208	152.118	0.268825		1208	154.134	0.0499706
1209	153.102	0.684415		1209	157.086	2.48285		1209	152.127	3.13196		1209	154.429	2.94636
1210	153.1	0.457056		1210	157.082	0.368061		1210	152.126	2.2414		1210	154.763	2.93035
1211	153.102	2.32708		1211	157.122	4.20097		1211	152.579	3.11633		1211	154.99	0.723853
1212	153.114	4.53538		1212	157.122	3.98422		1212	153.026	2.22868		1212	154.99	2.56447
1213	153.113	4.22769		1213	157.122	2.67908		1213	153.033	2.56758		1213	154.99	4.59988
1214	153.113	5.29023		1214	157.122	4.90284		1214	153.033	4.3297		1214	155.043	0.714832
1215	153.114	4.87958		1215	157.134	0.751661		1215	153.033	4.7574		1215	155.045	1.73602
1216	153.113	2.95312		1216	158.003	0.1918		1216	153.041	0.722442		1216	155.05	0.657507
1217	153.127	4.20531		1217	158.012	0.354062		1217	153.041	1.62985		1217	155.053	0.937378
1218	153.127	3.48505		1218	158.027	0.0678452		1218	153.039	2.55593		1218	155.054	1.79968
1219	153.127	2.3351		1219	158.027	2.03534		1219	153.068	0.479938		1219	155.07	0.525234
1220	153.127	2.7928		1220	158.027	0.296589		1220	153.066	1.28239		1220	155.082	2.23604
1221	153.139	2.25923		1221	158.045	0.608392		1221	153.066	0.952252		1221	155.081	2.49821
1222	153.164	3.99675		1222	158.042	2.05433		1222	153.074	1.80685		1222	155.082	1.25469
1223	153.956	1.70345		1223	158.052	0.480404		1223	153.074	0.479938		1223	155.086	2.76189
1224	153.956	0.996904		1224	158.064	0.507102		1224	153.074	0.67142		1224	155.081	0.715025
1225	153.956	0.29615		1225	158.081	2.1684		1225	153.102	0.698655		1225	155.094	2.47955
1226	153.956	1.27581		1226	158.081	1.27653		1226	153.114	0.36314		1226	155.093	2.24242
1227	154.02	0.447819		1227	158.081	0.497629		1227	153.114	0.0308978		1227	155.093	1.72506
1228	154.026	0.453972		1228	158.092	0.68981		1228	153.113	0.653131		1228	155.093	1.29261
1229	154.044	0.714244		1229	158.096	2.3271		1229	153.139	0.956427		1229	155.107	0.497217
1230	154.05	2.0615		1230	158.096	4.48547		1230	153.139	2.09726		1230	155.101	2.47955
1231	154.059	0.449239		1231	158.118	2.47153		1231	153.543	2.62235		1231	155.107	2.03615
1232	154.077	2.14096		1232	158.118	2.15428		1232	153.993	4.3297		1232	155.118	2.64929
1233	154.084	0.912403		1233	158.118	0.625311		1233	153.993	4.7574		1233	155.118	1.30209
1234	154.086	0.552645		1234	158.126	4.21045		1234	154.025	0.736827		1234	155.129	0.0784832
1235	154.098	0.529625		1235	158.129	4.5143		1235	154.02	2.12688		1235	155.137	2.95849
1236	154.097	2.94379		1236	158.154	3.31822		1236	154.038	0.720665		1236	155.588	2.76189
1237	154.111	4.87027		1237	158.154	2.11274		1237	154.036	2.5572		1237	155.994	5.67438
1238	154.123	2.18485		1238	158.154	4.75115		1238	154.038	1.64495		1238	156.033	1.81871
1239	154.134	2.071		1239	158.623	2.1019		1239	154.05	0.722442		1239	156.029	3.1733
1240	154.134	2.94379		1240	158.922	0.405306		1240	154.044	1.57804		1240	156.042	2.72065
1241	154.142	2.24181		1241	158.961	0.267836		1241	154.047	2.57444		1241	156.042	2.44169
1242	154.159	4.60495		1242	158.961	0.0773599		1242	154.061	0.619953		1242	156.077	2.70749
1243	154.568	2.6367		1243	158.961	1.85238		1243	154.069	1.25452		1243	156.077	0.37349
1244	154.956	0.305667		1244	159.014	0.579271		1244	154.059	2.4779		1244	156.077	1.70103
1245	154.964	0.305423		1245	159.028	0.717093		1245	154.077	0.470803		1245	156.085	2.54554
1246	154.98	0.381505		1246	159.03	2.03534		1246	154.084	2.77151		1246	156.102	1.41127
1247	154.99	0.0489647		1247	159.076	0.440198		1247	154.086	0.535156		1247	156.102	0.676963
1248	154.99	0.305423		1248	159.077	0.701702		1248	154.086	2.25877		1248	156.102	0.503901
1249	154.99	1.91417		1249	159.085	2.05757		1249	154.086	1.19772		1249	156.102	2.38468
1250	154.99	0.67519		1250	159.092	2.16164		1250	154.097	5.50885		1250	156.113	3.00512
1251	155.043	0.580146		1251	159.113	0.637859		1251	154.097	4.03508		1251	156.138	2.07193
1252	155.053	2.0615		1252	159.117	3.02446		1252	154.097	2.47627		1252	156.138	2.26032
1253	155.07	2.79142		1253	159.117	3.60401		1253	154.117	0.256163		1253	156.138	0.476323
1254	155.07	2.22283		1254	159.149	0.74764		1254	154.122	0.951647		1254	156.138	0.932811
1255	155.079	0.403825		1255	159.149	1.10755		1255	154.123	2.09942		1255	156.15	2.787
1256	155.093	4.87824		1256	159.969	0.172422		1256	154.134	0.248581		1256	156.149	1.54524
1257	155.098	0.586881		1257	159.969	1.70266		1257	154.134	2.94582		1257	156.15	1.72958
1258	155.107	0.293728		1258	160.015	0.545477		1258	154.142	0.932705		1258	156.593	2.92456
1259	155.107	0.0912176		1259	160.023	2.03534		1259	154.99	5.50933		1259	156.991	2.54174
1260	155.107	4.02482		1260	160.036	0.461968		1260	154.99	4.24858		1260	157.061	2.4791
1261	155.118	1.87181		1261	160.045	0.363537		1261	154.99	4.7574		1261	157.074	2.69716
1262	155.118	2.24129		1262	160.076	2.1713		1262	155.01	0.809661		1262	157.082	2.63073
1263	155.118	0.648122		1263	160.076	2.83425		1263	155.045	0.720665		1263	157.097	1.94252
1264	155.129	4.23028		1264	160.095	2.15893		1264	155.05	0.725404		1264	157.097	2.52485
1265	155.129	2.94379		1265	160.097	0.452592		1265	155.054	1.74977		1265	157.097	1.34673
1266	155.129	4.87958		1266	160.097	2.19639		1266	155.07	0.591536		1266	157.097	2.89605
1267	155.993	0.0392211		1267	160.133	0.599909		1267	155.074	2.8698		1267	157.097	0.771698
1268	156.014	0.3531		1268	160.133	2.25087		1268	155.081	1.23558		1268	157.122	0.458027
1269	156.026	0.435018		1269	160.133	1.86457		1269	155.082	2.53486		1269	157.134	2.50767
1270	156.042	0.466754		1270	160.153	0.795715		1270	155.086	2.7762		1270	157.589	2.94917
1271	156.077	5.46532		1271	160.153	1.07469		1271	155.081	0.743203		1271	158.027	0.55844
1272	156.077	0.425744		1272	160.598	2.17933		1272	155.093	2.23952		1272	158.03	2.54566
1273	156.077	4.92539		1273	160.97	0.115624		1273	155.093	1.20347		1273	158.045	0.705365
1274	156.077	2.95312		1274	161.023	1.79508		1274	155.101	2.47953		1274	158.045	0.526648
1275	156.102	2.46572		1275	161.029	0.400752		1275	155.107	5.16635		1275	158.064	2.48902
1276	156.102	1.90036		1276	161.071	2.21591		1276	155.107	0.489631		1276	158.081	0.629569
1277	156.113	1.20877		1277	161.092	0.476159		1277	155.118	2.18457		1277	158.083	2.70749
1278	156.113	4.87958		1278	161.1	2.18714		1278	155.129	0.145165		1278	158.092	2.45575
1279	156.12	3.40764		1279	161.107	2.21549		1279	155.129	0.708564		1279	158.092	2.21532
1280	156.138	1.99572		1280	161.117	2.87066		1280	156.033	1.84687		1280	158.118	0.737621
1281	156.138	2.29864		1281	161.128	0.410586		1281	156.042	2.73476		1281	158.117	2.74872
1282	156.138	2.78176		1282	161.132	3.98368		1282	156.042	5.59511		1282	158.129	0.393046
1283	156.15	4.87958		1283	161.132	4.60916		1283	156.04	0.57259		1283	158.154	0.506659
1284	156.991	2.69602		1284	161.132	3.44997		1284	156.055	2.6677		1284	158.154	2.04596
1285	156.991	0.0487121		1285	161.137	0.590429		1285	156.077	2.69889		1285	158.154	0.928586
1286	157.015	0.362561		1286	161.576	2.77373		1286	156.077	0.259317		1286	158.165	2.71595
1287	157.024	0.58038		1287	161.597	2.17788		1287	156.077	0.0295503		1287	158.922	2.40051
1288	157.057	0.356944		1288	162.03	0.447441		1288	156.077	5.50885		1288	158.964	2.36869
1289	157.052	2.14096		1289	162.058	0.676677		1289	156.077	1.58139		1289	158.961	5.47217
1290	157.061	0.458585		1290	162.055	1.88615		1290	156.085	2.53486		1290	158.961	5.13668
1291	157.08	0.428896		1291	162.055	2.64399		1291	156.102	2.28873		1291	159.028	1.17501
1292	157.076	2.19182		1292	162.055	1.01701		1292	156.102	1.44411		1292	159.026	0.506284
1293	157.082	0.378422		1293	162.067	2.81516		1293	156.102	0.657872		1293	159.028	1.69691
1294	157.108	3.97814		1294	162.076	0.555666		1294	156.113	0.432154		1294	159.03	0.55844
1295	157.108	4.88904		1295	162.076	1.40809		1295	156.138	2.27134		1295	159.051	0.714832
1296	157.122	4.20617		1296	162.091	2.53127		1296	156.15	2.781		1296	159.076	0.713892
1297	157.122	3.47583		1297	162.1	2.15463		1297	156.15	0.0282148		1297	159.076	2.60223
1298	157.122	2.71536		1298	162.103	4.83847		1298	156.587	2.70455		1298	159.084	0.64127
1299	157.134	0.703375		1299	162.112	0.448549		1299	156.593	2.92319		1299	159.092	2.27206
1300	157.134	1.91935		1300	162.112	1.88352		1300	156.991	2.55378		1300	159.092	1.14375
1301	157.142	2.79142		1301	162.111	2.21549		1301	156.991	5.50885		1301	159.101	2.9417
1302	157.17	2.49816		1302	162.565	2.47956		1302	156.991	4.7574		1302	159.113	2.68297
1303	157.554	2.14096		1303	162.998	0.889379		1303	157.061	2.48247		1303	159.113	1.2604
1304	157.974	0.305667		1304	163.05	2.54876		1304	157.074	2.70611		1304	159.113	2.33715
1305	158.003	1.94739		1305	163.058	1.88615		1305	157.08	2.67978		1305	159.117	0.506284
1306	158.013	0.422592		1306	163.062	0.686176		1306	157.086	4.90022		1306	159.121	0.742366
1307	158.027	2.05202		1307	163.06	1.08436		1307	157.097	2.71797		1307	159.149	2.42242
1308	158.027	0.229596		1308	163.075	2.41542		1308	157.097	1.36975		1308	159.149	2.59949
1309	158.045	0.608679		1309	163.098	5.80335		1309	157.097	1.93404		1309	159.525	2.69819
1310	158.052	0.495162		1310	163.098	5.35446		1310	157.097	0.762178		1310	159.566	2.94917
1311	158.064	0.469401		1311	163.098	4.70911		1311	157.134	2.49698		1311	159.969	5.10458
1312	158.081	2.13861		1312	163.098	2.67859		1312	157.153	2.76678		1312	160.025	1.17224
1313	158.081	2.41292		1313	163.108	0.362946		1313	157.994	0.680719		1313	160.023	0.55844
1314	158.081	0.516377		1314	163.116	0.443131		1314	158.027	0.567837		1314	160.031	1.18171
1315	158.092	4.85149		1315	163.133	2.69091		1315	158.045	0.65029		1315	160.06	0.709629
1316	158.092	5.1149		1316	163.148	4.06892		1316	158.064	2.49864		1316	160.076	2.27206
1317	158.092	0.661529		1317	163.148	4.89923		1317	158.081	0.618179		1317	160.078	0.69563
1318	158.096	2.35053		1318	163.148	3.45927		1318	158.081	3.01218		1318	160.097	0.588188
1319	158.096	2.96387		1319	163.148	3.27166		1319	158.083	2.72282		1319	160.097	2.66806
1320	158.118	2.17538		1320	163.148	4.5613		1320	158.096	0.378615		1320	160.097	1.14679
1321	158.118	0.604826		1321	163.978	0.410398		1321	158.092	1.5011		1321	160.108	2.23125
1322	158.118	2.50494		1322	163.977	0.588602		1322	158.092	1.25452		1322	160.108	2.26994
1323	158.129	4.22511		1323	164.008	0.429447		1323	158.092	2.20112		1323	160.133	2.46982
1324	158.129	4.87958		1324	164.054	0.673342		1324	158.096	2.50945		1324	160.133	2.22345
1325	158.137	0.693896		1325	164.054	2.54876		1325	158.118	0.741581		1325	160.133	2.03638
1326	158.154	3.33921		1326	164.063	0.362566		1326	158.118	2.75344		1326	160.133	1.08882
1327	158.154	4.94499		1327	164.071	2.42494		1327	158.154	2.03548		1327	160.153	2.42259
1328	158.154	4.73867		1328	164.074	0.6705		1328	158.165	2.71471		1328	160.144	2.63073
1329	158.154	2.14096		1329	164.143	2.27286		1329	158.922	2.39338		1329	160.576	2.76189
1330	158.912	0.542254		1330	164.152	4.18204		1330	158.964	2.37958		1330	160.598	2.56447
1331	158.922	0.414587		1331	164.552	2.5469		1331	158.964	0.0368961		1331	161.029	2.61972
1332	158.961	0.0677495		1332	164.93	0.391413		1332	158.986	5.50885		1332	161.057	3.06657
1333	158.961	1.88514		1333	165.007	0.607392		1333	158.986	4.3297		1333	161.071	0.705365
1334	158.961	0.263338		1334	165.051	0.358314		1334	159.028	1.16197		1334	161.092	2.46034
1335	158.972	0.305553		1335	165.055	0.802718		1335	159.024	2.6041		1335	161.092	1.14107
1336	158.985	0.267398		1336	165.055	2.07335		1336	159.03	0.586801		1336	161.096	0.659538
1337	158.986	3.38898		1337	165.055	2.50223		1337	159.04	0.657872		1337	161.107	0.942267
1338	159.014	0.56241		1338	165.066	1.56909		1338	159.051	0.681832		1338	161.107	2.07824
1339	159.028	0.674942		1339	165.091	2.65005		1339	159.076	0.705261		1339	161.128	2.76242
1340	159.03	2.05202		1340	165.114	4.53289		1340	159.076	2.60242		1340	161.132	0.507034
1341	159.076	0.475985		1341	165.114	5.30099		1341	159.092	2.27616		1341	161.137	2.46982
1342	159.082	2.03426		1342	165.114	4.88013		1342	159.092	1.12942		1342	161.596	2.56447
1343	159.096	0.676555		1343	165.114	5.58535		1343	159.113	2.45443		1343	162.05	2.37977
1344	159.092	2.17964		1344	165.127	4.00199		1344	159.113	1.34929		1344	162.055	0.45132
1345	159.113	0.622791		1345	165.127	4.61864		1345	159.113	4.49142		1345	162.058	2.3465
1346	159.113	1.98564		1346	165.127	3.6702		1346	159.121	0.725756		1346	162.064	2.14058
1347	159.149	0.742642		1347	165.127	3.45927		1347	159.149	2.60374		1347	162.068	0.705365
1348	159.149	1.03667		1348	165.127	3.11961		1348	159.149	2.41179		1348	162.076	2.48367
1349	159.969	0.229596		1349	165.139	2.15892		1349	159.149	5.50885		1349	162.076	1.67169
1350	159.969	1.10136		1350	165.139	1.83168		1350	159.149	4.3297		1350	162.076	0.66154
1351	159.969	0.656796		1351	165.139	0.449656		1351	159.56	2.58585		1351	162.091	1.05893
1352	159.969	1.81368		1352	165.164	3.98422		1352	159.969	4.7574		1352	162.091	2.16325
1353	160.023	2.05202		1353	165.164	3.45927		1353	159.969	5.24447		1353	162.111	0.951721
1354	160.034	0.447819		1354	165.967	0.411462		1354	160.023	0.591536		1354	162.112	2.47927
1355	160.031	0.674942		1355	166.05	2.58686		1355	160.025	1.16931		1355	162.112	2.75784
1356	160.041	0.419273		1356	166.05	2.26244		1356	160.031	1.15984		1356	162.111	2.06842
1357	160.061	0.60109		1357	166.053	0.468908		1357	160.037	2.55378		1357	162.132	2.82011
1358	160.076	2.18233		1358	166.058	0.751661		1358	160.06	0.694514		1358	163.048	2.35131
1359	160.076	2.77377		1359	166.072	0.68981		1359	160.076	0.525196		1359	163.05	0.487302
1360	160.074	5.49372		1360	166.072	1.88352		1360	160.076	2.26033		1360	163.06	0.802832
1361	160.087	5.72146		1361	166.086	1.95945		1361	160.08	2.59165		1361	163.06	2.81959
1362	160.095	2.18343		1362	166.086	0.609398		1362	160.097	0.636969		1362	163.071	2.46982
1363	160.097	0.466754		1363	166.086	2.72016		1363	160.097	2.65464		1363	163.079	0.695778
1364	160.097	2.22283		1364	166.099	2.2634		1364	160.097	1.25265		1364	163.098	0.0594644
1365	160.108	0.667088		1365	166.131	3.11011		1365	160.095	2.26834		1365	163.098	0.306823
1366	160.133	0.533801		1366	166.131	4.00301		1366	160.108	1.04738		1366	163.108	2.75415
1367	160.133	1.8805		1367	166.131	3.45927		1367	160.108	2.23928		1367	163.112	0.46835
1368	160.133	2.26936		1368	166.951	0.538823		1368	160.116	2.4489		1368	163.116	2.4602
1369	160.153	0.704776		1369	167.013	0.0583143		1369	160.133	2.46991		1369	163.144	2.62116
1370	160.181	0.362354		1370	167.013	0.334158		1370	160.133	2.21298		1370	163.148	0.449413
1371	160.598	2.20297		1371	167.013	2.24825		1371	160.133	2.00528		1371	163.595	2.66581
1372	160.972	0.267398		1372	167.013	2.89559		1372	160.133	0.980149		1372	163.978	1.99599
1373	160.977	0.58038		1373	167.013	3.0911		1373	160.133	4.3297		1373	163.991	1.54897
1374	160.993	0.3531		1374	167.013	2.61422		1374	160.153	2.35026		1374	164.008	2.40525
1375	161.029	0.447819		1375	167.013	3.37616		1375	160.181	2.96114		1375	164.043	2.28265
1376	161.056	0.949517		1376	167.013	3.68932		1376	160.598	2.5402		1376	164.067	2.65185
1377	161.071	2.22283		1377	167.03	0.362566		1377	161.011	0.507015		1377	164.071	0.648449
1378	161.082	5.8067		1378	167.034	3.7983		1378	161.029	2.62235		1378	164.074	1.0464
1379	161.1	2.12792		1379	167.037	0.599909		1379	161.071	0.619957		1379	164.087	2.97714
1380	161.107	2.24458		1380	167.045	2.12188		1380	161.092	2.46715		1380	164.092	2.4574
1381	161.128	0.428677		1381	167.056	2.01634		1381	161.092	0.643824		1381	164.093	2.00959
1382	161.132	4.49718		1382	167.056	0.4672		1382	161.1	2.63898		1382	164.111	2.77273
1383	161.132	3.98034		1383	167.076	0.704317		1383	161.107	0.942174		1383	164.143	2.22345
1384	161.137	0.537648		1384	167.084	1.95945		1384	161.107	2.0726		1384	164.172	0.989595
1385	161.597	2.19434		1385	167.081	2.26746		1385	161.1	0.627657		1385	164.589	2.96782
1386	161.97	0.312494		1386	167.093	5.69907		1386	161.133	0.489631		1386	164.93	2.375
1387	162.007	0.260655		1387	167.093	5.00708		1387	161.128	2.80434		1387	165.055	1.31967
1388	162.03	0.447819		1388	167.093	5.18722		1388	161.137	2.46925		1388	165.055	2.3274
1389	162.055	1.82409		1389	167.093	4.76138		1389	162.008	5.3664		1389	165.069	2.55757
1390	162.058	0.656906		1390	167.089	2.74855		1390	162.055	0.44523		1390	165.066	0.649478
1391	162.055	2.36036		1391	167.09	1.95945		1391	162.058	2.34541		1391	165.077	1.58696
1392	162.055	2.65033		1392	167.107	3.87151		1392	162.064	2.12688		1392	165.091	0.477343
1393	162.076	0.637123		1393	167.116	0.535159		1393	162.076	2.48352		1393	165.089	2.81803
1394	162.074	2.22283		1394	167.118	2.14481		1394	162.076	0.671753		1394	165.102	2.20449
1395	162.076	0.619842		1395	167.118	1.9026		1395	162.076	1.66216		1395	165.113	3.06715
1396	162.1	2.17714		1396	167.129	4.60002		1396	162.091	2.14671		1396	165.127	0.458877
1397	162.112	0.447598		1397	167.129	4.84796		1397	162.091	1.00888		1397	165.139	2.7538
1398	162.112	1.89084		1398	167.143	4.19157		1398	162.095	0.643824		1398	165.139	1.05587
1399	162.111	2.23509		1399	167.143	4.90284		1399	162.112	2.4779		1399	165.147	2.21396
1400	162.126	2.12798		1400	167.143	3.98422		1400	162.111	2.08048		1400	165.164	0.444274
1401	162.953	0.305423		1401	167.143	3.46048		1401	162.112	2.75258		1401	165.612	2.71595
1402	162.998	0.793557		1402	167.143	3.034		1402	162.112	5.50885		1402	165.967	2.46034
1403	163.027	0.542503		1403	167.154	2.40591		1403	162.111	0.932474		1403	166.032	0.620092
1404	163.027	0.366415		1404	167.18	4.00208		1404	162.112	4.3297		1404	166.053	2.67752
1405	163.041	0.543474		1405	167.665	3.18615		1405	162.132	2.80334		1405	166.05	0.641343
1406	163.05	2.61702		1406	167.963	0.371887		1406	163.001	1.22424		1406	166.056	1.38597
1407	163.045	0.506921		1407	167.965	0.419185		1407	163.048	2.37412		1407	166.064	2.61876
1408	163.058	1.89058		1408	168.015	0.680165		1408	163.05	0.524239		1408	166.072	2.10037
1409	163.062	0.65225		1409	168.029	0.647352		1409	163.053	1.86234		1409	166.071	2.78996
1410	163.084	1.94816		1410	168.049	2.12188		1410	163.06	2.8329		1410	166.086	1.28786
1411	163.098	5.17218		1411	168.049	0.495592		1411	163.098	0.317149		1411	166.086	2.16659
1412	163.098	5.59831		1412	168.065	2.05793		1412	163.098	0.0403982		1412	166.086	0.505797
1413	163.098	4.80269		1413	168.066	2.36735		1413	163.095	0.965898		1413	166.086	1.85832
1414	163.098	4.60495		1414	168.063	1.14211		1414	163.095	2.09942		1414	166.098	0.932811
1415	163.108	0.371819		1415	168.077	0.419826		1415	163.108	2.76547		1415	166.114	2.94356
1416	163.116	0.447598		1416	168.073	2.44429		1416	163.123	2.09447		1416	166.123	1.27839
1417	163.123	2.09336		1417	168.09	1.95067		1417	163.116	2.47953		1417	166.123	2.27085
1418	163.148	4.20445		1418	168.093	1.95945		1418	163.144	2.63081		1418	166.134	1.51241
1419	163.148	3.48048		1419	168.113	0.677921		1419	163.148	0.479998		1419	166.142	2.74433
1420	163.144	0.394505		1420	168.113	4.57079		1420	163.978	1.99598		1420	166.594	2.76741
1421	163.148	4.90645		1421	168.138	2.05433		1421	164.008	2.4124		1421	166.951	2.4281
1422	163.148	4.56625		1422	168.146	4.19154		1422	164.043	2.28398		1422	167.013	3.02913
1423	163.544	2.63744		1423	168.565	0.354062		1423	164.067	2.56758		1423	167.013	2.70649
1424	163.94	0.305667		1424	168.982	0.645006		1424	164.067	2.86443		1424	167.013	3.94287
1425	163.94	1.81207		1425	169.036	0.666346		1425	164.067	5.51837		1425	167.013	4.50447
1426	163.965	0.315186		1426	169.046	0.358314		1426	164.067	4.03508		1426	167.013	3.51994
1427	163.977	0.495061		1427	169.061	2.1684		1427	164.067	4.74789		1427	167.013	5.33382
1428	163.977	1.41972		1428	169.074	0.453784		1428	164.071	0.662284		1428	167.013	5.5885
1429	164.008	0.43814		1429	169.086	2.54876		1429	164.074	1.03682		1429	167.013	4.94454
1430	164.054	0.665694		1430	169.086	3.01494		1430	164.074	2.26033		1430	167.037	1.682
1431	164.07	2.50543		1431	169.094	1.95886		1431	164.087	2.98374		1431	167.037	1.8534
1432	164.074	0.921117		1432	169.095	0.40036		1432	164.092	2.49864		1432	167.037	1.03961
1433	164.074	0.619842		1433	169.097	2.02337		1433	164.093	1.3682		1433	167.045	0.741128
1434	164.092	0.460113		1434	169.11	0.6705		1434	164.093	1.98647		1434	167.053	2.67808
1435	164.093	1.99572		1435	169.122	4.0115		1435	164.093	0.374727		1435	167.049	1.9865
1436	164.118	4.87958		1436	169.116	0.677921		1436	164.111	2.76534		1436	167.056	0.68643
1437	164.143	2.3224		1437	169.122	2.68976		1437	164.107	1.26398		1437	167.057	2.67752
1438	164.552	2.58824		1438	169.122	2.95793		1438	164.128	1.35183		1438	167.076	2.10037
1439	164.93	0.390775		1439	169.122	3.45927		1439	164.143	2.21298		1439	167.09	1.2908
1440	164.948	0.305423		1440	169.134	1.98786		1440	164.147	2.63227		1440	167.089	3.06131
1441	164.948	1.57817		1441	169.128	2.47257		1441	164.143	1.17879		1441	167.09	2.23734
1442	164.948	0.989086		1442	169.145	4.88959		1442	164.93	2.3704		1442	167.094	2.73962
1443	164.984	0.535146		1443	169.145	4.21045		1443	164.935	2.43975		1443	167.107	0.487318
1444	164.985	1.3717		1444	169.145	2.77694		1444	165.055	2.33591		1444	167.116	2.48902
1445	165.036	0.3531		1445	169.99	1.43252		1445	165.055	1.3716		1445	167.118	2.20449
1446	165.051	0.3531		1446	170.012	0.616875		1446	165.068	2.57672		1446	167.118	1.07479
1447	165.055	0.7798		1447	170.021	0.419185		1447	165.066	0.552658		1447	167.129	0.0594644
1448	165.055	2.17365		1448	170.036	0.45328		1448	165.091	0.389915		1448	167.129	0.768213
1449	165.055	2.52978		1449	170.047	0.362566		1449	165.114	0.297546		1449	167.143	0.457894
1450	165.091	2.71685		1450	170.06	2.16029		1450	165.114	0.0309099		1450	167.154	0.932811
1451	165.102	2.04254		1451	170.06	2.62495		1451	165.113	2.21955		1451	167.154	2.01497
1452	165.114	4.83257		1452	170.081	2.08415		1452	165.127	0.45738		1452	167.549	3.04813
1453	165.114	4.60609		1453	170.081	0.681194		1453	165.139	2.73365		1453	167.965	2.45579
1454	165.114	5.29496		1454	170.092	0.457742		1454	165.147	2.21298		1454	168.016	3.50955
1455	165.113	2.94379		1455	170.098	0.381911		1455	165.967	2.46313		1455	168.015	2.3274
1456	165.127	3.48269		1456	170.118	2.4138		1456	166.032	0.606568		1456	168.049	2.67752
1457	165.127	4.00731		1457	170.118	4.89564		1457	166.053	2.66801		1457	168.063	0.667496
1458	165.128	4.89834		1458	171.026	0.633701		1458	166.053	1.5106		1458	168.057	2.66496
1459	165.127	4.62372		1459	171.036	0.45328		1459	166.053	4.76689		1459	168.065	1.55847
1460	165.127	3.11587		1460	171.044	2.11274		1460	166.053	0.736076		1460	168.077	2.73487
1461	165.139	2.12286		1461	171.053	0.401816		1461	166.064	2.62368		1461	168.078	3.22439
1462	165.139	1.86172		1462	171.063	1.0239		1462	166.069	0.607183		1462	168.092	2.31795
1463	165.139	0.441359		1463	171.065	2.20641		1463	166.072	2.09394		1463	168.091	1.20325
1464	165.967	0.41313		1464	171.076	0.4672		1464	166.078	2.7718		1464	168.094	2.78996
1465	165.988	0.406782		1465	171.098	0.382652		1465	166.086	2.31651		1465	168.097	2.54554
1466	166.032	2.55895		1466	171.102	2.65301		1466	166.086	1.25325		1466	168.104	2.95305
1467	166.05	2.60274		1467	171.102	3.57067		1467	166.092	0.408321		1467	168.113	2.42724
1468	166.053	0.466754		1468	171.113	2.03262		1468	166.109	0.4063		1468	168.138	2.09089
1469	166.058	0.731783		1469	171.113	0.666346		1469	166.109	1.21666		1469	168.439	2.96257
1470	166.053	2.05393		1470	171.124	4.64757		1470	166.114	2.89474		1470	169.028	1.73815
1471	166.072	0.684415		1471	171.124	4.2199		1471	166.123	2.25086		1471	169.036	0.728402
1472	166.072	1.89084		1472	171.138	4.20097		1472	166.123	1.22138		1472	169.046	2.55513
1473	166.086	1.9667		1473	171.138	4.00208		1473	166.134	0.0282148		1473	169.061	0.677663
1474	166.086	0.618944		1474	171.138	3.46048		1474	166.134	0.401948		1474	169.061	0.496792
1475	166.086	0.286404		1475	171.138	4.91218		1475	166.159	0.904332		1475	169.074	2.72541
1476	166.086	2.86841		1476	171.149	0.0583161		1476	166.595	2.78093		1476	169.074	2.49819
1477	166.086	4.2117		1477	171.149	0.239254		1477	166.951	2.43574		1477	169.076	3.02913
1478	166.097	4.98304		1478	171.16	4.33361		1478	167.013	5.41493		1478	169.085	2.75776
1479	166.097	5.2284		1479	171.174	3.85986		1479	167.013	3.07957		1479	169.086	0.525234
1480	166.109	4.87958		1480	171.18	3.57534		1480	167.013	4.3785		1480	169.096	2.2707
1481	166.131	3.11587		1481	171.993	0.134339		1481	167.013	2.67686		1481	169.097	0.733746
1482	166.951	0.525684		1482	171.993	2.07335		1482	167.013	4.01415		1482	169.097	2.60871
1483	166.986	0.343404		1483	171.992	0.334158		1483	167.013	3.54911		1483	169.108	1.4587
1484	167.013	0.0583022		1484	172.006	2.3463		1484	167.013	4.67785		1484	169.122	0.458619
1485	167.013	0.334046		1485	172.031	0.45328		1485	167.013	5.04994		1485	169.117	2.62105
1486	167.013	1.90932		1486	172.04	0.593477		1486	167.037	1.59607		1486	169.595	3.07664
1487	167.013	2.45982		1487	172.052	2.03534		1487	167.045	0.662284		1487	169.986	2.02594
1488	167.013	2.85937		1488	172.072	2.12096		1488	167.049	1.98677		1488	170.033	2.46034
1489	167.013	0.665694		1489	172.097	2.28666		1489	167.055	2.6677		1489	170.048	1.68207
1490	167.03	0.362561		1490	172.097	0.635017		1490	167.056	0.665056		1490	170.058	2.76327
1491	167.037	0.599322		1491	172.099	0.382652		1491	167.056	2.22001		1491	170.06	2.27417
1492	167.045	2.14096		1492	172.097	2.55078		1492	167.074	1.7768		1492	170.056	0.595701
1493	167.056	2.02912		1493	172.105	2.84374		1493	167.069	2.09394		1493	170.067	2.02635
1494	167.056	0.494921		1494	172.108	4.81936		1494	167.082	0.590351		1494	170.081	0.691346
1495	167.076	0.676555		1495	172.133	4.91208		1495	167.09	2.31898		1495	170.081	2.18656
1496	167.084	1.9667		1496	172.133	2.52159		1496	167.09	1.32236		1496	170.081	1.17501
1497	167.081	2.29101		1497	172.141	4.21982		1497	167.086	0.942174		1497	170.092	2.83681
1498	167.086	2.71685		1498	172.17	3.34762		1498	167.09	4.7384		1498	170.092	2.3274
1499	167.093	5.12404		1499	172.531	1.87697		1499	167.09	1.97697		1499	170.092	1.35638
1500	167.093	5.36601		1500	172.956	0.172422		1500	167.094	2.73537		1500	170.118	0.595701
1501	167.093	5.81138		1501	172.977	0.67584		1501	167.093	0.325882		1501	170.129	2.64929
1502	167.09	1.9667		1502	173.021	0.513221		1502	167.107	4.23473		1502	170.165	2.70649
1503	167.107	4.93603		1503	173.047	0.420319		1503	167.11	3.02149		1503	170.597	2.93406
1504	167.106	5.91075		1504	173.06	0.343996		1504	167.118	2.20059		1504	170.854	1.34952
1505	167.116	0.466514		1505	173.078	0.505079		1505	167.118	1.07464		1505	170.97	1.22628
1506	167.118	0.665467		1506	173.092	0.477513		1506	167.129	0.307612		1506	171.03	2.46063
1507	167.118	1.90036		1507	173.095	0.382652		1507	167.129	0.0308858		1507	171.036	2.46066
1508	167.118	2.14698		1508	173.117	3.03398		1508	167.129	0.653131		1508	171.076	0.686613
1509	167.129	4.87958		1509	173.117	3.60866		1509	167.154	2.03312		1509	171.076	2.52672
1510	167.143	4.20445		1510	173.129	1.99152		1510	168.015	2.31651		1510	171.084	0.695896
1511	167.143	4.00621		1511	173.132	4.54236		1511	168.049	2.66801		1511	171.089	2.8483
1512	167.143	4.90713		1512	173.14	0.758144		1512	168.052	1.99098		1512	171.098	2.60228
1513	167.143	3.50144		1513	173.165	1.94051		1513	168.052	1.26058		1513	171.096	2.83681
1514	167.154	2.41259		1514	173.165	0.429965		1514	168.065	0.544138		1514	171.113	2.71678
1515	167.179	4.00621		1515	174.025	0.362566		1515	168.066	1.57708		1515	171.113	3.23866
1516	167.549	1.33335		1516	174.053	2.12188		1516	168.057	2.66739		1516	171.113	1.66299
1517	167.963	0.3531		1517	174.055	2.42494		1517	168.078	3.21889		1517	171.138	0.453313
1518	167.965	0.419434		1518	174.055	1.22609		1518	168.077	2.71627		1518	171.149	2.68682
1519	168.015	0.675751		1519	174.058	2.22459		1519	168.092	2.31712		1519	171.18	0.961192
1520	168.051	1.26615		1520	174.076	0.584014		1520	168.092	1.31239		1520	171.18	2.08142
1521	168.049	0.466514		1521	174.076	2.27715		1521	168.102	1.03682		1521	172.031	2.46034
1522	168.063	1.20595		1522	174.091	2.98645		1522	168.102	0.544138		1522	172.06	0.563607
1523	168.064	1.96261		1523	174.103	2.22459		1523	168.104	2.93633		1523	172.072	1.70967
1524	168.066	0.629326		1524	174.112	0.478364		1524	168.113	2.42126		1524	172.072	2.50767
1525	168.063	0.441359		1525	174.113	2.44429		1525	168.113	2.61321		1525	172.072	2.67976
1526	168.073	2.47141		1526	174.124	1.18801		1526	168.132	0.297346		1526	172.071	1.1032
1527	168.077	0.461792		1527	174.118	0.622396		1527	168.132	0.0282148		1527	172.072	0.667496
1528	168.09	1.96702		1528	174.132	1.9889		1528	168.138	0.923251		1528	172.097	0.618089
1529	168.093	1.96734		1529	174.149	1.98626		1529	168.15	2.60111		1529	172.097	2.33704
1530	168.113	0.494921		1530	174.149	1.39126		1530	168.949	2.43118		1530	172.108	2.3274
1531	168.113	4.87958		1531	174.149	1.59954		1531	169.028	1.50133		1531	172.119	1.19379
1532	168.113	4.18586		1532	174.149	2.23494		1532	169.028	1.71093		1532	172.119	2.00959
1533	168.132	4.58665		1533	174.168	1.99744		1533	169.036	0.727345		1533	172.121	2.65876
1534	168.138	2.0615		1534	174.605	2.02583		1534	169.046	2.56758		1534	172.133	0.686797
1535	168.146	4.21272		1535	174.886	0.522689		1535	169.044	1.98572		1535	172.133	0.980132
1536	168.565	0.355022		1536	174.896	0.401816		1536	169.061	0.608959		1536	172.133	2.15713
1537	169.036	0.646504		1537	174.938	0.391135		1537	169.076	3.01809		1537	172.169	2.02447
1538	169.046	0.355022		1538	174.983	0.495592		1538	169.074	2.71471		1538	172.938	2.40363
1539	169.061	2.45063		1539	174.991	0.571471		1539	169.08	2.71627		1539	172.956	0.526648
1540	169.061	2.18485		1540	175.002	0.6545		1540	169.086	0.506217		1540	172.956	1.44451
1541	169.072	4.78572		1541	175.026	0.362566		1541	169.094	2.31842		1541	173.056	0.74194
1542	169.067	0.356944		1542	175.071	0.472782		1542	169.097	2.57883		1542	173.067	2.54843
1543	169.074	0.453858		1543	175.079	2.25394		1543	169.097	0.72422		1543	173.092	2.48888
1544	169.086	3.04664		1544	175.081	2.58943		1544	169.108	0.389915		1544	173.1	0.714832
1545	169.086	2.6201		1545	175.087	2.14946		1545	169.116	2.41695		1545	173.115	2.2507
1546	169.095	0.39749		1546	175.108	0.486564		1546	169.139	1.55902		1546	173.116	2.6023
1547	169.095	2.01029		1547	175.108	0.744829		1547	169.145	0.441785		1547	173.129	2.36361
1548	169.097	0.4319		1548	175.108	2.34443		1548	169.977	4.53868		1548	173.129	1.72006
1549	169.11	0.657607		1549	175.112	2.91986		1549	169.986	1.99112		1549	173.128	1.09372
1550	169.108	4.59793		1550	175.116	2.45223		1550	170.033	2.46715		1550	173.133	0.477825
1551	169.108	4.87958		1551	175.119	0.439509		1551	170.041	2.58484		1551	173.128	3.00512
1552	169.122	4.00266		1552	175.144	0.424271		1552	170.048	1.6579		1552	173.14	2.43314
1553	169.116	0.666274		1553	175.148	3.45583		1553	170.058	2.76204		1553	173.165	2.58811
1554	169.122	2.97336		1554	175.148	3.98422		1554	170.06	2.26834		1554	173.165	2.37984
1555	169.122	3.47339		1555	176.01	0.453699		1555	170.067	2.02585		1555	173.165	1.53949
1556	169.122	4.67073		1556	176.022	0.363052		1556	170.081	0.686288		1556	173.608	2.69629
1557	169.134	1.99512		1557	176.03	0.645006		1557	170.081	2.17321		1557	174.022	1.55967
1558	169.159	4.02612		1558	176.055	0.616875		1558	170.092	2.8329		1558	174.039	1.93735
1559	169.96	0.3531		1559	176.071	2.74473		1559	170.092	1.31805		1559	174.056	2.58742
1560	169.977	1.90036		1560	176.066	0.983248		1560	170.092	2.34541		1560	174.058	0.526648
1561	169.977	0.058231		1561	176.075	0.4672		1561	170.092	4.7574		1561	174.06	2.75415
1562	169.977	0.633274		1562	176.092	0.481753		1562	170.118	0.561551		1562	174.076	0.713959
1563	169.977	2.46968		1563	176.092	2.10407		1563	170.129	0.0282148		1563	174.076	2.63983
1564	169.99	0.656205		1564	176.107	2.75816		1564	170.129	2.6512		1564	174.095	2.47934
1565	169.99	1.42921		1565	176.111	0.481753		1565	170.854	1.33975		1565	174.1	2.67298
1566	169.998	0.058231		1566	176.111	0.751661		1566	170.97	1.20718		1566	174.103	2.20215
1567	170.033	0.450659		1567	176.128	1.44835		1567	171.036	2.46991		1567	174.112	0.506284
1568	170.042	0.356944		1568	176.128	1.25748		1568	171.043	2.55593		1568	174.113	2.39416
1569	170.049	0.355022		1569	176.128	0.448281		1569	171.076	0.650848		1569	174.112	1.05396
1570	170.06	2.19182		1570	176.55	0.673342		1570	171.076	2.51683		1570	174.112	1.24514
1571	170.081	0.667088		1571	176.894	0.405306		1571	171.076	1.53145		1571	174.113	1.71574
1572	170.081	2.10567		1572	176.972	0.182116		1572	171.084	0.652967		1572	174.124	1.95151
1573	170.092	5.8777		1573	176.984	0.526369		1573	171.096	2.84138		1573	174.118	2.9958
1574	170.092	5.60773		1574	177.007	0.541491		1574	171.098	2.60392		1574	174.132	1.70967
1575	170.092	5.29532		1575	177.024	0.56719		1575	171.113	2.74311		1575	174.149	2.28003
1576	170.092	5.0018		1576	177.05	2.43294		1576	171.113	2.46991		1576	174.149	1.22628
1577	170.092	0.447819		1577	177.059	0.543008		1577	171.113	0.686288		1577	174.149	0.919949
1578	170.118	2.43997		1578	177.055	2.56044		1578	171.113	1.58658		1578	174.16	2.70649
1579	170.129	4.88904		1579	177.091	2.90084		1579	171.149	2.70947		1579	174.168	2.37511
1580	170.129	4.59793		1580	177.087	0.632033		1580	171.149	1.37769		1580	174.168	1.53
1581	170.563	2.0832		1581	177.102	2.05433		1581	172.031	2.46991		1581	174.896	2.42724
1582	170.954	0.390988		1582	177.102	1.88352		1582	172.06	0.570705		1582	175.002	1.24514
1583	170.985	0.0962725		1583	177.106	0.476663		1583	172.072	2.49698		1583	175.023	0.743252
1584	171.026	0.504383		1584	177.113	4.85744		1584	172.072	2.69541		1584	175.025	1.51241
1585	171.04	0.40046		1585	177.127	3.02446		1585	172.072	1.7209		1585	175.048	1.27363
1586	171.053	0.400476		1586	177.127	2.81259		1586	172.076	0.655763		1586	175.071	0.741128
1587	171.063	0.945758		1587	177.127	3.83141		1587	172.097	0.572575		1587	175.071	2.46048
1588	171.065	2.21333		1588	177.127	3.61352		1588	172.097	2.5551		1588	175.072	2.97714
1589	171.077	0.469401		1589	177.164	4.20097		1589	172.108	2.31651		1589	175.079	2.19502
1590	171.098	0.378422		1590	177.164	4.57079		1590	172.108	1.24286		1590	175.079	0.781198
1591	171.102	2.84983		1591	177.164	4.90284		1591	172.119	1.22317		1591	175.087	2.17606
1592	171.113	2.04429		1592	177.992	0.565047		1592	172.119	1.90149		1592	175.098	1.52051
1593	171.113	0.676555		1593	178.009	0.457742		1593	172.133	0.588691		1593	175.108	2.55701
1594	171.121	2.60756		1594	178.024	0.475664		1594	172.133	1.02735		1594	175.108	0.566029
1595	171.124	4.22202		1595	178.045	1.43884		1595	172.851	1.34922		1595	175.108	1.08426
1596	171.124	4.9078		1596	178.059	0.428656		1596	173.03	4.94759		1596	175.119	2.70749
1597	171.138	4.19594		1597	178.086	2.14963		1597	173.048	2.62235		1597	175.114	0.50983
1598	171.138	3.48505		1598	178.107	0.449656		1598	173.067	0.781194		1598	175.116	1.05396
1599	171.993	1.90932		1599	178.109	4.83847		1599	173.079	1.34738		1599	175.144	2.90339
1600	171.993	0.0489647		1600	178.123	1.99734		1600	173.092	2.48751		1600	175.148	0.449413
1601	171.993	0.998574		1601	178.134	2.1713		1601	173.1	0.610484		1601	175.6	2.75802
1602	171.996	0.378786		1602	178.159	2.44401		1602	173.115	2.25275		1602	176.011	2.55501
1603	172.031	0.457286		1603	179.022	0.512017		1603	173.129	2.36559		1603	176.018	1.54188
1604	172.04	0.532912		1604	179.07	2.52159		1604	173.129	1.71018		1604	176.038	0.733746
1605	172.06	0.60109		1605	179.107	2.87229		1605	173.128	1.11422		1605	176.055	0.625238
1606	172.097	2.30597		1606	179.116	0.603119		1606	173.133	0.487267		1606	176.066	2.375
1607	172.097	0.537539		1607	179.118	2.00683		1607	173.14	2.43975		1607	176.075	0.724311
1608	172.097	2.58807		1608	179.128	0.466193		1608	173.165	2.3739		1608	176.092	0.743112
1609	172.133	4.9078		1609	179.143	4.6095		1609	173.165	2.58341		1609	176.103	2.58558
1610	172.133	2.53776		1610	179.143	3.9642		1610	173.165	1.54857		1610	176.107	0.639059
1611	172.17	3.36465		1611	179.143	3.41296		1611	174.022	1.56924		1611	176.111	2.59966
1612	172.531	1.83286		1612	179.154	0.612876		1612	174.039	1.93943		1612	176.125	2.59733
1613	172.55	2.21161		1613	179.154	1.84071		1613	174.055	0.63892		1613	176.128	1.42447
1614	172.956	1.41004		1614	179.179	3.99315		1614	174.076	0.730314		1614	176.141	2.92456
1615	172.977	0.684676		1615	179.557	2.57563		1615	174.076	2.6132		1615	176.143	2.23294
1616	172.978	1.31229		1616	180.003	0.420929		1616	174.076	1.43407		1616	176.147	2.91171
1617	173.047	0.449373		1617	180.017	0.437964		1617	174.095	2.49864		1617	176.554	4.96652
1618	173.092	0.504383		1618	180.066	2.36105		1618	174.102	2.21038		1618	176.554	4.73328
1619	173.104	2.3217		1619	180.063	2.05757		1619	174.113	0.49927		1619	176.894	2.42259
1620	173.095	0.385026		1620	180.065	3.06254		1620	174.112	2.38916		1620	177	1.27337
1621	173.117	3.03987		1621	180.073	0.348772		1621	174.112	1.12032		1621	177.021	2.63983
1622	173.117	4.94018		1622	180.069	0.569781		1622	174.113	2.6512		1622	177.051	0.667496
1623	173.117	0.282034		1623	180.087	0.42523		1623	174.124	1.92884		1623	177.062	1.42447
1624	173.117	0.104677		1624	180.087	1.08436		1624	174.126	1.67358		1624	177.059	0.516838
1625	173.117	3.40403		1625	180.102	2.26969		1625	174.118	2.99323		1625	177.069	2.375
1626	173.128	0.826563		1626	180.102	0.795631		1626	174.132	2.36555		1626	177.066	0.762217
1627	173.129	2.00536		1627	180.124	4.6183		1627	174.132	1.09357		1627	177.075	1.20325
1628	173.136	3.94527		1628	180.136	2.04687		1628	174.132	1.71494		1628	177.087	0.812676
1629	173.14	0.703642		1629	180.138	3.65122		1629	174.149	2.29724		1629	177.087	1.67808
1630	173.14	4.87027		1630	180.146	3.97356		1630	174.149	5.50885		1630	177.075	2.24873
1631	173.165	0.422592		1631	180.149	2.2634		1631	174.149	0.904101		1631	177.091	0.496792
1632	173.165	2.01428		1632	180.894	0.381911		1632	174.16	2.70525		1632	177.095	0.7632
1633	173.165	0.676555		1633	180.904	0.395886		1633	174.168	1.54857		1633	177.102	1.11267
1634	173.985	0.542254		1634	180.99	0.153377		1634	174.896	2.42636		1634	177.102	2.22345
1635	174.025	0.356944		1635	181.014	3.53429		1635	175.002	1.25721		1635	177.106	2.5834
1636	174.053	2.1506		1636	181.069	2.36382		1636	174.999	4.34404		1636	177.113	3.1733
1637	174.058	2.24751		1637	181.072	2.09438		1637	174.999	4.03508		1637	177.123	0.812676
1638	174.076	2.30085		1638	181.086	2.41542		1638	175.023	0.696299		1638	177.127	0.487302
1639	174.076	0.572852		1639	181.086	3.19565		1639	175.025	1.5614		1639	177.164	0.448598
1640	174.095	0.476225		1640	181.101	2.34203		1640	175.048	1.25452		1640	177.521	2.66115
1641	174.091	2.99236		1641	181.122	3.28115		1641	175.071	0.736076		1641	178.024	2.43205
1642	174.095	2.58807		1642	181.122	3.76501		1642	175.071	2.44966		1642	178.035	3.41354
1643	174.103	2.24751		1643	181.122	4.0304		1643	175.079	2.19405		1643	178.053	1.93735
1644	174.112	0.591617		1644	181.122	2.47257		1644	175.086	0.544138		1644	178.054	0.667496
1645	174.113	2.46491		1645	181.134	2.24394		1645	175.087	2.16188		1645	178.072	1.18841
1646	174.132	2.00536		1646	181.159	4.19157		1646	175.087	1.00843		1646	178.071	0.695778
1647	174.149	1.98604		1647	181.159	4.90261		1647	175.098	0.247353		1647	178.086	2.87425
1648	174.149	1.35253		1648	181.159	3.46048		1648	175.108	2.6041		1648	178.107	2.45117
1649	174.149	1.55413		1649	181.17	2.52019		1649	175.108	0.542473		1649	178.108	2.95305
1650	174.149	2.2513		1650	181.546	2.33847		1650	175.108	4.7574		1650	178.123	5.60771
1651	174.168	2.01523		1651	181.68	3.45201		1651	175.119	2.71368		1651	178.121	3.24801
1652	174.605	2.04254		1652	181.962	0.406182		1652	175.114	0.534806		1652	178.123	3.05198
1653	174.886	0.51409		1653	181.984	0.381581		1653	175.116	1.04738		1653	178.123	2.072
1654	174.896	0.409739		1654	182.067	1.92159		1654	175.144	2.9079		1654	178.134	2.26553
1655	174.938	0.40037		1655	182.079	2.0696		1655	175.148	0.452863		1655	178.159	2.17606
1656	174.983	0.505738		1656	182.081	0.815508		1656	175.6	2.75934		1656	178.159	1.05587
1657	174.991	0.582144		1657	182.081	2.49269		1657	176.018	1.55142		1657	179.074	2.48873
1658	175.002	0.648122		1658	182.089	2.77373		1658	176.055	0.595319		1658	179.093	0.654717
1659	175.027	0.356944		1659	182.129	2.40409		1659	176.066	2.37412		1659	179.106	0.506284
1660	175.028	0.932086		1660	182.129	1.62241		1660	176.092	0.714732		1660	179.118	2.14766
1661	175.058	0.447819		1661	182.129	1.37056		1661	176.092	4.3202		1661	179.118	0.990018
1662	175.06	1.13075		1662	182.129	0.420929		1662	176.103	2.59497		1662	179.116	3.00512
1663	175.06	1.42711		1663	182.129	0.641677		1663	176.107	0.619953		1663	179.128	2.88924
1664	175.071	0.482064		1664	182.129	1.87697		1664	176.111	2.61338		1664	179.143	0.467825
1665	175.079	2.26078		1665	182.126	3.28115		1665	176.122	2.71102		1665	179.137	2.25713
1666	175.081	2.61721		1666	182.154	2.36778		1666	176.128	2.42593		1666	179.154	2.72541
1667	175.087	2.16023		1667	182.154	3.24316		1667	176.128	4.00659		1667	179.179	0.467825
1668	175.087	2.51043		1668	182.162	4.19628		1668	176.147	2.9137		1668	179.538	1.56797
1669	175.108	0.47754		1669	182.165	1.87398		1669	176.143	2.20352		1669	179.608	2.93035
1670	175.108	0.774504		1670	182.985	0.0773599		1670	176.894	2.42149		1670	179.618	3.01445
1671	175.112	2.42589		1671	182.985	0.305954		1671	177	1.31133		1671	179.63	2.87609
1672	175.119	0.438353		1672	183.065	2.23409		1672	177.018	2.59247		1672	179.982	2.43673
1673	175.148	4.00731		1673	183.078	2.47637		1673	177.051	0.657872		1673	180.003	2.47008
1674	175.148	3.48048		1674	183.076	2.07592		1674	177.062	1.39924		1674	180.032	1.72958
1675	175.144	0.428677		1675	183.078	0.713807		1675	177.069	2.37581		1675	180.048	0.667496
1676	175.573	2.69602		1676	183.089	0.448281		1676	177.066	0.762178		1676	180.062	2.59281
1677	175.977	0.553919		1677	183.085	0.892725		1677	177.066	1.29238		1677	180.066	0.516838
1678	176.01	0.457171		1678	183.085	0.720919		1678	177.075	1.95338		1678	180.073	2.553
1679	176.022	0.355022		1679	183.102	3.20505		1679	177.087	0.760636		1679	180.077	1.13748
1680	176.03	0.642762		1680	183.102	2.38654		1680	177.075	2.24712		1680	180.077	1.86829
1681	176.04	0.422592		1681	183.102	2.71067		1681	177.095	0.696299		1681	180.087	2.48902
1682	176.055	0.619842		1682	183.113	2.14963		1682	177.102	1.07464		1682	180.102	0.548964
1683	176.071	2.7721		1683	183.138	4.00203		1683	177.102	2.22245		1683	180.102	2.19872
1684	176.066	0.958996		1684	183.138	4.6139		1684	177.106	2.59165		1684	180.102	2.02635
1685	176.071	2.10318		1685	183.138	3.19565		1685	177.113	0.335396		1685	180.102	2.46034
1686	176.074	2.30085		1686	183.138	3.44997		1686	178.014	1.87184		1686	180.102	1.18665
1687	176.092	0.836788		1687	183.149	1.98786		1687	178.024	2.43173		1687	180.121	2.14574
1688	176.092	0.478855		1688	183.174	3.96003		1688	178.038	2.12688		1688	180.121	0.981046
1689	176.092	2.12286		1689	183.989	0.258291		1689	178.053	1.74029		1689	180.158	2.68682
1690	176.103	0.478855		1690	184.037	0.44382		1690	178.059	2.72282		1690	180.574	2.58292
1691	176.111	0.741257		1691	184.073	0.466783		1691	178.072	1.06805		1691	180.904	2.39395
1692	176.117	2.47141		1692	184.088	0.7422		1692	178.078	2.26556		1692	180.986	2.42786
1693	176.128	0.457056		1693	184.097	2.06674		1693	178.071	1.71969		1693	181.01	1.17697
1694	176.128	1.40054		1694	184.097	2.41525		1694	178.086	2.86522		1694	181.014	1.39517
1695	176.151	3.47339		1695	184.108	0.680165		1695	178.086	0.629426		1695	181.053	0.644878
1696	176.549	0.684676		1696	184.105	2.72966		1696	178.107	2.63898		1696	181.053	1.53949
1697	176.894	0.409739		1697	184.133	2.76407		1697	178.109	1.35704		1697	181.072	0.700194
1698	176.972	0.162823		1698	184.141	4.13466		1698	178.123	5.6041		1698	181.097	0.546292
1699	176.972	1.86228		1699	184.54	0.15354		1699	178.123	2.06162		1699	181.108	2.67045
1700	176.972	1.11172		1700	184.986	0.153377		1700	178.123	1.057		1700	181.122	0.472598
1701	176.984	0.544611		1701	184.986	1.78588		1701	178.123	0.67142		1701	181.126	2.96782
1702	177.007	0.551971		1702	185.036	0.425143		1702	178.134	2.26556		1702	181.134	2.20102
1703	177.024	0.572852		1703	185.042	1.05549		1703	178.159	1.03681		1703	181.134	1.02638
1704	177.05	2.4608		1704	185.069	0.406182		1704	178.159	2.16564		1704	181.145	0.0404663
1705	177.059	0.542254		1705	185.092	1.04532		1705	179.037	0.556868		1705	181.159	0.453644
1706	177.055	2.58807		1706	185.107	2.32524		1706	179.054	2.56758		1706	181.962	2.48415
1707	177.074	2.7721		1707	185.103	0.4672		1707	179.067	2.66801		1707	181.98	2.43673
1708	177.102	1.88132		1708	185.117	3.26213		1708	179.074	2.47804		1708	182.045	0.700814
1709	177.102	2.071		1709	185.117	2.81516		1709	179.076	1.23182		1709	182.049	0.705145
1710	177.106	0.457056		1710	185.117	2.41542		1710	179.093	0.115357		1710	182.067	0.972243
1711	177.127	3.83656		1711	185.117	4.90284		1711	179.093	0.374727		1711	182.075	0.713959
1712	177.164	4.20445		1712	185.129	2.12096		1712	179.107	0.458792		1712	182.081	1.28786
1713	177.16	0.402118		1713	185.128	1.81303		1713	179.118	2.14671		1713	182.081	2.25655
1714	177.164	4.55679		1714	185.128	0.456904		1714	179.118	0.998968		1714	182.081	1.84849
1715	177.164	3.48269		1715	185.133	3.96408		1715	179.116	3.01218		1715	182.079	0.659538
1716	177.566	2.14096		1716	185.154	4.61898		1716	179.126	5.56591		1716	182.092	2.69752
1717	177.98	0.161281		1717	185.153	3.85286		1717	179.128	2.88385		1717	182.102	2.52672
1718	178.024	0.475985		1718	185.154	4.20097		1718	179.129	1.68164		1718	182.129	2.0714
1719	178.059	0.416282		1719	185.154	4.90284		1719	179.143	0.518418		1719	182.165	2.5834
1720	178.071	0.521034		1720	185.154	3.46048		1720	179.137	2.28398		1720	182.985	2.13229
1721	178.086	2.18928		1721	185.154	3.99262		1721	179.154	2.7068		1721	182.985	2.55501
1722	178.086	2.01517		1722	185.19	4.20097		1722	179.143	0.470535		1722	183.06	2.97714
1723	178.109	4.87891		1723	185.19	4.88389		1723	179.162	2.17511		1723	183.077	0.946013
1724	178.109	4.60723		1724	185.664	3.23341		1724	179.63	2.87893		1724	183.077	0.73378
1725	178.107	0.460113		1725	186.016	0.429356		1725	179.982	2.4489		1725	183.076	1.43413
1726	178.123	2.01946		1726	186.034	1.41981		1726	180.003	2.46991		1726	183.085	2.33704
1727	178.123	3.51075		1727	186.061	0.507102		1727	180.022	4.36785		1727	183.085	1.28312
1728	178.134	2.19182		1728	186.072	0.406182		1728	180.022	3.99708		1728	183.089	2.46982
1729	178.134	2.38037		1729	186.076	0.635679		1729	180.032	1.71018		1729	183.1	2.8275
1730	178.134	4.59793		1730	186.087	0.503904		1730	180.065	0.534667		1730	183.102	0.515758
1731	178.159	2.46014		1731	186.113	2.49161		1731	180.065	4.08981		1731	183.113	1.01724
1732	178.972	0.732032		1732	186.132	2.12096		1732	180.062	2.57503		1732	183.113	2.20774
1733	178.975	0.312577		1733	186.149	4.89335		1733	180.073	2.56176		1733	183.113	0.704153
1734	179.004	0.359753		1734	186.157	4.21043		1734	180.077	1.89886		1734	183.113	1.72006
1735	179.074	0.475985		1735	186.185	2.6535		1735	180.077	1.03776		1735	183.124	0.42876
1736	179.093	5.90603		1736	186.956	0.191485		1736	180.087	2.48352		1736	183.138	0.43995
1737	179.093	5.19049		1737	186.981	4.36691		1737	180.102	2.19647		1737	183.61	2.67976
1738	179.093	2.95312		1738	186.981	3.64173		1738	180.102	2.02459		1738	183.975	2.36553
1739	179.128	0.457286		1739	186.993	1.41981		1739	180.102	1.03915		1739	184.046	2.56914
1740	179.126	2.02485		1740	187.058	0.475664		1740	180.102	0.535487		1740	184.06	0.840829
1741	179.137	2.21161		1741	187.067	0.391413		1741	180.102	2.46858		1741	184.064	1.96241
1742	179.143	3.97104		1742	187.108	0.55343		1742	180.121	2.14245		1742	184.073	3.11452
1743	179.143	3.48048		1743	187.116	2.50955		1743	180.121	1.07767		1743	184.072	0.904397
1744	179.154	2.4221		1744	187.112	3.95461		1744	180.124	1.52148		1744	184.073	2.4602
1745	179.154	0.450659		1745	187.123	2.2724		1745	180.149	2.70525		1745	184.072	1.8391
1746	179.154	1.8522		1746	187.124	0.47626		1746	180.149	2.13724		1746	184.085	1.30209
1747	179.162	2.46014		1747	187.127	0.853425		1747	180.575	2.56758		1747	184.088	2.33227
1748	179.18	4.02482		1748	187.133	3.21466		1748	180.904	2.39373		1748	184.097	0.554377
1749	179.557	2.59807		1749	187.144	2.11685		1749	180.99	4.02556		1749	184.108	3.01445
1750	179.63	0.457286		1750	187.148	3.98304		1750	180.99	4.31073		1750	184.108	1.21273
1751	179.982	0.428896		1751	187.181	2.1449		1751	180.99	5.51837		1751	184.108	2.29026
1752	180.003	0.422592		1752	187.628	0.466193		1752	180.99	4.7574		1752	184.112	0.430163
1753	180.065	2.37408		1753	188	1.43884		1753	181.01	1.15984		1753	184.133	2.21396
1754	180.063	2.09254		1754	188.014	0.532169		1754	181.053	0.615974		1754	184.133	0.485617
1755	180.069	0.340997		1755	188.024	5.21106		1755	181.053	1.52959		1755	184.145	2.64021
1756	180.069	0.519888		1756	188.023	0.616875		1756	181.072	0.689014		1756	184.986	2.54566
1757	180.087	0.469401		1757	188.038	0.429875		1757	181.091	0.56034		1757	185.03	2.38468
1758	180.102	2.23474		1758	188.055	0.6705		1758	181.095	4.3297		1758	185.071	0.704926
1759	180.102	1.93831		1759	188.062	2.71067		1759	181.108	2.65791		1759	185.088	2.47927
1760	180.102	2.91627		1760	188.068	1.94998		1760	181.108	1.53145		1760	185.092	0.752111
1761	180.102	0.798282		1761	188.071	2.16164		1761	181.122	0.487267		1761	185.111	2.27477
1762	180.102	4.2117		1762	188.067	0.978902		1762	181.134	2.20688		1762	185.11	3.12664
1763	180.124	4.88904		1763	188.074	2.37686		1763	181.133	1.04193		1763	185.1	0.586559
1764	180.124	5.28585		1764	188.092	0.555191		1764	181.145	1.53145		1764	185.115	0.420844
1765	180.136	2.071		1765	188.113	0.624454		1765	181.145	0.401948		1765	185.128	1.83432
1766	180.146	3.97104		1766	188.118	1.95808		1766	181.159	0.479998		1766	185.129	2.91407
1767	180.518	1.89058		1767	188.128	2.57975		1767	181.17	2.00942		1767	185.154	0.448227
1768	180.904	0.40037		1768	188.128	0.712426		1768	181.17	0.894865		1768	185.627	2.81028
1769	180.99	0.0582356		1769	188.139	2.18689		1769	181.57	3.07462		1769	185.96	2.01497
1770	180.99	0.305667		1770	188.148	2.11274		1770	181.93	1.22612		1770	186.076	0.728834
1771	181.049	0.542254		1771	188.165	2.65744		1771	181.962	2.47879		1771	186.076	1.54003
1772	181.072	2.15385		1772	188.176	0.429356		1772	181.98	2.44032		1772	186.082	2.80082
1773	181.086	2.4221		1773	188.176	1.81679		1773	181.988	5.50885		1773	186.087	1.47301
1774	181.097	2.38215		1774	188.178	3.18134		1774	181.988	4.7574		1774	186.112	0.507034
1775	181.108	5.63131		1775	188.184	2.14955		1775	182.05	0.67142		1775	186.118	2.5407
1776	181.108	5.36101		1776	189.007	1.07613		1776	182.059	2.08996		1776	186.132	1.8493
1777	181.108	5.1149		1777	189.016	0.438821		1777	182.056	1.81023		1777	186.128	0.430473
1778	181.108	2.94379		1778	189.027	2.11274		1778	182.058	2.78441		1778	186.222	1.03961
1779	181.122	2.47528		1779	189.032	0.343996		1779	182.067	0.903941		1779	186.584	2.76189
1780	181.122	3.2955		1780	189.052	0.476667		1780	182.081	2.33577		1780	186.828	1.37803
1781	181.122	4.03559		1781	189.068	2.16502		1781	182.081	1.26398		1781	186.981	2.55087
1782	181.122	3.76074		1782	189.073	0.476663		1782	182.081	1.82218		1782	187.06	1.94649
1783	181.133	2.26389		1783	189.074	2.16029		1783	182.078	0.677012		1783	187.071	0.777787
1784	181.134	1.41514		1784	189.112	2.65252		1784	182.092	2.71368		1784	187.075	1.62385
1785	181.145	4.88904		1785	189.123	0.607392		1785	182.104	1.24146		1785	187.079	0.732868
1786	181.145	4.59793		1786	189.123	2.02709		1786	182.129	1.9861		1786	187.108	2.46982
1787	181.159	4.20531		1787	189.131	2.57975		1787	182.129	2.38374		1787	187.108	1.405
1788	181.159	3.47827		1788	189.131	0.710006		1788	182.129	2.58466		1788	187.108	0.783005
1789	181.159	4.93486		1789	189.16	0.429356		1789	182.129	1.04878		1789	187.123	2.09089
1790	181.546	2.36425		1790	189.164	3.99369		1790	182.165	2.69889		1790	187.116	0.507034
1791	181.951	0.284421		1791	189.164	3.46169		1791	182.985	5.47141		1791	187.123	0.967806
1792	181.951	1.79352		1792	189.164	4.60882		1792	182.985	4.08189		1792	187.126	2.79152
1793	181.962	0.406782		1793	189.696	3.11961		1793	182.985	4.32983		1793	187.144	1.49039
1794	181.97	0.403825		1794	190.05	2.23927		1794	182.985	4.7004		1794	187.144	2.81915
1795	181.988	0.310234		1795	190.05	5.55692		1795	182.985	1.94874		1795	187.144	2.23294
1796	181.987	1.39087		1796	190.05	5.87444		1796	182.985	2.15478		1796	187.18	2.32753
1797	181.988	0.0583022		1797	190.071	0.651341		1797	182.985	5.10005		1797	187.181	1.492
1798	182.067	1.91846		1798	190.077	2.15895		1798	183.085	1.25452		1798	187.18	2.65876
1799	182.081	0.779929		1799	190.086	2.89973		1799	183.085	2.33591		1799	187.625	2.78205
1800	182.077	2.09322		1800	190.107	2.10809		1800	183.088	1.73088		1800	187.628	2.79152
1801	182.081	2.45192		1801	190.107	0.553769		1801	183.089	2.47953		1801	188.035	2.66861
1802	182.089	2.79142		1802	190.109	4.38113		1802	183.102	0.515709		1802	188.055	0.631599
1803	182.1	2.11849		1803	190.107	1.05482		1803	183.113	1.0185		1803	188.054	1.93735
1804	182.104	0.656099		1804	190.109	4.84602		1804	183.113	2.18294		1804	188.071	2.26994
1805	182.118	1.16896		1805	190.121	2.01634		1805	183.113	1.64836		1805	188.071	1.08426
1806	182.129	1.55112		1806	190.123	2.18689		1806	183.113	0.736076		1806	188.074	0.704926
1807	182.126	3.27723		1807	190.123	0.544622		1807	183.149	1.4821		1807	188.067	0.525234
1808	182.129	4.87027		1808	190.127	2.02829		1808	183.96	2.47953		1808	188.092	0.733746
1809	182.129	2.43997		1809	190.144	1.16138		1809	183.975	2.36443		1809	188.092	1.53949
1810	182.154	2.38405		1810	190.144	2.26746		1810	183.986	3.39634		1810	188.092	1.36854
1811	182.162	4.21272		1811	190.163	0.419886		1811	183.989	4.31073		1811	188.117	2.67423
1812	182.165	1.87181		1812	190.167	4.15362		1812	184.045	2.56557		1812	188.128	2.31218
1813	182.19	2.5193		1813	190.912	0.40036		1813	184.06	0.784634		1813	188.128	0.506284
1814	182.581	2.85937		1814	190.964	0.58095		1814	184.064	1.95753		1814	188.128	1.05491
1815	182.959	0.291536		1815	191	0.964463		1815	184.073	3.11252		1815	188.139	1.6725
1816	182.985	0.300879		1816	191.036	0.501356		1816	184.073	2.46715		1816	188.147	2.82011
1817	182.985	0.0583022		1817	191.053	2.24444		1817	184.072	0.857005		1817	188.143	0.885484
1818	182.985	1.89084		1818	191.07	2.43463		1818	184.072	1.82433		1818	188.147	1.51241
1819	182.985	1.00684		1819	191.077	0.381911		1819	184.097	0.586017		1819	188.164	2.20449
1820	182.985	0.675066		1820	191.09	2.89973		1820	184.108	2.27798		1820	188.164	0.932811
1821	182.985	4.13915		1821	191.107	2.96743		1821	184.108	2.94872		1821	188.176	2.71645
1822	183.079	2.5006		1822	191.103	0.476663		1822	184.112	0.398897		1822	188.184	1.48251
1823	183.085	0.713107		1823	191.107	2.42494		1823	184.108	1.21328		1823	188.595	2.78205
1824	183.089	0.468049		1824	191.143	3.55639		1824	184.986	4.7574		1824	188.613	2.72541
1825	183.102	2.72633		1825	191.143	2.92938		1825	184.986	4.31073		1825	188.912	2.41311
1826	183.102	3.23851		1826	191.175	0.420929		1826	184.985	1.7209		1826	189.017	1.39702
1827	183.113	2.09054		1827	191.179	4.20097		1827	184.986	5.49934		1827	189.032	2.61179
1828	183.124	4.88904		1828	191.179	4.88976		1828	184.986	2.55486		1828	189.066	0.714832
1829	183.138	3.47827		1829	191.179	3.68632		1829	185.03	2.37412		1829	189.074	1.08297
1830	183.138	4.0683		1830	191.982	0.456904		1830	185.064	0.759094		1830	189.074	2.27206
1831	183.138	3.16334		1831	192.066	2.42494		1831	185.092	2.98374		1831	189.087	0.771698
1832	183.149	2.11849		1832	192.069	0.645006		1832	185.111	2.29724		1832	189.087	2.04348
1833	183.174	4.24405		1833	192.069	2.23157		1833	185.111	1.21328		1833	189.087	2.50538
1834	183.96	0.403825		1834	192.088	0.651341		1834	185.115	0.398897		1834	189.102	1.73435
1835	183.987	0.0582356		1835	192.094	0.358314		1835	185.129	1.82433		1835	189.123	2.46985
1836	183.989	0.305423		1836	192.102	2.47358		1836	185.129	2.91587		1836	189.123	1.05587
1837	184.037	0.439856		1837	192.11	2.96743		1837	185.129	2.46045		1837	189.129	0.486291
1838	184.058	0.642762		1838	192.123	0.540835		1838	185.154	0.448297		1838	189.132	2.29868
1839	184.059	2.41292		1839	192.124	4.60002		1839	185.165	2.62952		1839	189.16	3.07997
1840	184.06	1.71		1840	192.124	4.84796		1840	185.628	2.82389		1840	189.16	2.63052
1841	184.073	0.457286		1841	192.138	2.26746		1841	185.96	2.01985		1841	189.164	0.458137
1842	184.086	0.750711		1842	192.138	2.95743		1842	186.076	0.752678		1842	189.179	2.67752
1843	184.097	2.08288		1843	192.138	3.24274		1843	186.076	1.52447		1843	189.559	3.06657
1844	184.097	2.45192		1844	192.167	2.5678		1844	186.087	1.45361		1844	190.013	1.88809
1845	184.108	0.674942		1845	192.175	2.52019		1845	186.091	2.22001		1845	190.022	0.287788
1846	184.108	1.89058		1846	192.91	0.40036		1846	186.113	0.57259		1846	190.042	2.66861
1847	184.112	2.27971		1847	192.979	0.621577		1847	186.124	2.6132		1847	190.05	0.704926
1848	184.119	4.87958		1848	192.979	1.10565		1848	186.132	1.82433		1848	190.05	0.308612
1849	184.133	2.78176		1849	192.984	0.353584		1849	186.128	0.430384		1849	190.05	5.89506
1850	184.144	4.87958		1850	193.002	0.599909		1850	186.136	2.93453		1850	190.053	1.59351
1851	184.986	0.0867559		1851	193.035	0.40036		1851	186.149	0.932705		1851	190.071	0.561174
1852	184.986	0.315186		1852	193.043	2.49254		1852	186.16	2.63898		1852	190.077	2.26994
1853	184.986	3.41336		1853	193.071	2.2889		1853	186.185	2.00469		1853	190.086	2.31795
1854	184.989	0.0440929		1854	193.072	1.89517		1854	186.222	1.01022		1854	190.09	0.792834
1855	185.023	0.674942		1855	193.097	2.04483		1855	186.584	2.77779		1855	190.107	0.714618
1856	185.041	0.397231		1856	193.107	2.32041		1856	186.828	1.3682		1856	190.107	2.3465
1857	185.069	0.409739		1857	193.109	5.30656		1857	186.981	5.51837		1857	190.107	2.10983
1858	185.092	0.978361		1858	193.122	2.91986		1858	186.981	4.7574		1858	190.107	1.29261
1859	185.103	0.466636		1859	193.122	2.44429		1859	186.981	4.31073		1859	190.109	1.59119
1860	185.111	0.671139		1860	193.128	4.80989		1860	186.981	2.54933		1860	190.119	2.73381
1861	185.117	5.06807		1861	193.159	4.63769		1861	187.069	1.47259		1861	190.119	2.56001
1862	185.117	3.33414		1862	193.159	3.98422		1862	187.071	0.771681		1862	190.123	2.16325
1863	185.128	2.14096		1863	193.159	3.46169		1863	187.071	1.77064		1863	190.109	0.354436
1864	185.128	1.89058		1864	193.17	2.51066		1864	187.079	1.53434		1864	190.127	1.03552
1865	185.128	1.70792		1865	193.175	2.62495		1865	187.08	0.662284		1865	190.159	2.18553
1866	185.128	0.457286		1866	193.555	2.46304		1866	187.086	2.75934		1866	190.157	3.06657
1867	185.128	0.674942		1867	193.677	2.62495		1867	187.108	2.46858		1867	190.155	2.68755
1868	185.137	2.78176		1868	193.984	0.381752		1868	187.108	0.680719		1868	190.163	3.07997
1869	185.14	4.87958		1869	193.998	0.457742		1869	187.123	2.0775		1869	190.912	2.42242
1870	185.154	4.20617		1870	194.033	0.420929		1870	187.123	1.0185		1870	190.979	2.69702
1871	185.154	3.99675		1871	194.065	2.22459		1871	187.116	0.591536		1871	191.022	1.34002
1872	185.154	3.48505		1872	194.081	2.43463		1872	187.126	2.79605		1872	191.032	2.60233
1873	185.154	3.03036		1873	194.081	2.63792		1873	187.144	1.50153		1873	191.045	1.36603
1874	185.664	3.21953		1874	194.12	2.15001		1874	187.144	2.23666		1874	191.053	0.719102
1875	185.96	0.403825		1875	194.129	0.372425		1875	187.144	2.80938		1875	191.066	2.47832
1876	185.989	0.0583022		1876	194.14	4.59014		1876	187.181	2.32636		1876	191.066	0.704153
1877	185.989	0.276898		1877	194.14	4.35267		1877	187.181	1.49161		1877	191.081	0.672212
1878	186.016	0.43814		1878	194.14	4.84796		1878	187.626	2.72844		1878	191.077	1.4587
1879	186.034	1.40054		1879	194.14	5.92649		1879	188.024	0.256163		1879	191.103	2.79942
1880	186.035	0.441359		1880	194.139	1.91212		1880	188.038	0.686288		1880	191.111	0.713892
1881	186.074	0.557858		1881	194.154	2.30127		1881	188.035	2.66739		1881	191.107	0.458877
1882	186.087	0.53988		1882	194.154	2.52972		1882	188.055	0.662607		1882	191.139	2.77136
1883	186.091	2.58807		1883	194.162	3.98363		1883	188.054	1.92044		1883	191.164	3.06657
1884	186.091	2.10221		1884	194.162	3.44997		1884	188.054	2.09942		1884	191.179	0.463517
1885	186.112	2.50986		1885	194.982	0.354062		1885	188.071	2.26906		1885	191.693	2.09089
1886	186.112	4.91592		1886	195.036	0.419185		1886	188.067	0.67142		1886	192.04	2.39395
1887	186.128	4.34834		1887	195.065	2.56412		1887	188.071	1.09357		1887	192.053	2.46995
1888	186.132	2.13527		1888	195.076	0.519346		1888	188.092	0.643824		1888	192.069	0.515758
1889	186.149	4.89699		1889	195.076	1.5405		1889	188.092	1.33028		1889	192.062	2.61904
1890	186.149	2.18485		1890	195.088	2.30365		1890	188.092	1.52009		1890	192.074	2.82906
1891	186.157	4.00621		1891	195.088	1.94017		1891	188.103	2.80334		1891	192.087	2.50796
1892	186.157	4.21376		1892	195.088	5.87893		1892	188.103	2.51775		1892	192.088	2.26994
1893	186.185	2.65982		1893	195.102	2.54876		1893	188.118	3.19204		1893	192.087	0.713892
1894	186.222	2.99259		1894	195.11	1.99787		1894	188.118	2.70835		1894	192.094	2.62691
1895	186.956	0.184649		1895	195.123	2.05757		1895	188.128	1.057		1895	192.102	0.515758
1896	186.956	1.88039		1896	195.123	0.67584		1896	188.128	0.610484		1896	192.106	2.74881
1897	186.981	0.0867614		1897	195.124	4.83847		1897	188.128	2.29282		1897	192.105	0.951721
1898	186.981	0.305667		1898	195.138	3.61128		1898	188.128	0.545629		1898	192.105	2.17606
1899	186.981	1.80239		1899	195.138	3.01499		1899	188.139	1.62458		1899	192.118	3.05198
1900	186.993	1.40292		1900	195.131	2.225		1900	188.139	0.989605		1900	192.123	2.66861
1901	186.993	0.65599		1901	195.138	4.59454		1901	188.139	2.10366		1901	192.124	0.448227
1902	187.038	0.356944		1902	195.138	4.16312		1902	188.147	2.80938		1902	192.123	1.16555
1903	187.058	0.51409		1903	195.149	2.22459		1903	188.147	1.50637		1903	192.118	2.93967
1904	187.067	0.406782		1904	195.16	5.01656		1904	188.164	2.19724		1904	192.138	1.07885
1905	187.091	0.589615		1905	195.174	4.20097		1905	188.176	2.71419		1905	192.138	2.21396
1906	187.097	2.22283		1906	195.174	4.90284		1906	188.184	1.49161		1906	192.138	2.04519
1907	187.108	0.548032		1907	195.633	2.22543		1907	188.826	1.40617		1907	192.136	2.75415
1908	187.116	2.49816		1908	195.977	0.420929		1908	188.912	2.41246		1908	192.175	2.11928
1909	187.125	0.480838		1909	196.043	2.35767		1909	189.032	2.62004		1909	192.585	2.85542
1910	187.119	4.87958		1910	196.061	2.11143		1910	189.066	0.667345		1910	193.043	2.38842
1911	187.123	2.28783		1911	196.061	0.507102		1911	189.074	2.27616		1911	193.063	2.56001
1912	187.133	1.81368		1912	196.069	2.56044		1912	189.074	1.20347		1912	193.065	2.57127
1913	187.133	3.47339		1913	196.08	0.4672		1913	189.087	0.779722		1913	193.072	0.998986
1914	187.144	2.13447		1914	196.094	2.44094		1914	189.087	1.91935		1914	193.072	1.29863
1915	187.148	3.96928		1915	196.095	0.448281		1915	189.102	1.62458		1915	193.089	2.92103
1916	187.144	0.674942		1916	196.091	1.94017		1916	189.102	0.544138		1916	193.097	2.26032
1917	187.181	2.16591		1917	196.097	2.36735		1917	189.114	0.381092		1917	193.101	0.576391
1918	187.181	0.457056		1918	196.106	1.19752		1918	189.113	1.43146		1918	193.108	3.13597
1919	187.623	0.610382		1919	196.119	4.84579		1919	189.123	2.37874		1919	193.122	0.49226
1920	187.964	0.229374		1920	196.133	1.84071		1920	189.123	1.05572		1920	193.118	2.68682
1921	187.964	1.83128		1921	196.139	2.25394		1921	189.132	0.479938		1921	193.142	2.04521
1922	187.964	1.03552		1922	196.141	3.02446		1922	189.131	1.06678		1922	193.142	1.06905
1923	188	1.41004		1923	196.141	3.60388		1923	189.135	2.74106		1923	193.145	1.52223
1924	188	0.656205		1924	196.144	2.07956		1924	189.131	2.26834		1924	193.159	0.473147
1925	188.035	0.466754		1925	196.17	4.37164		1925	189.15	1.49136		1925	193.17	2.17606
1926	188.071	2.17964		1926	196.178	4.19157		1926	189.16	3.08452		1926	193.93	4.74814
1927	188.068	1.95254		1927	196.181	1.88352		1927	189.173	2.67978		1927	193.988	1.87242
1928	188.092	2.025		1928	196.704	3.16727		1928	189.179	2.70525		1928	193.998	2.44139
1929	188.092	0.619842		1929	196.868	0.395886		1929	189.559	3.07462		1929	194.022	2.38448
1930	188.107	0.595561		1930	196.878	0.401359		1930	189.98	2.20352		1930	194.038	2.39395
1931	188.118	1.8522		1931	196.987	0.618873		1931	189.98	1.0295		1931	194.048	1.36397
1932	188.128	2.52628		1932	197.021	0.851837		1932	190.012	1.84333		1932	194.051	2.47008
1933	188.128	0.69417		1933	197.041	0.353584		1933	190.05	0.696042		1933	194.067	0.719102
1934	188.139	2.21839		1934	197.053	0.528806		1934	190.05	3.32031		1934	194.059	2.56914
1935	188.143	2.84983		1935	197.065	2.12213		1935	190.05	4.34495		1935	194.067	1.30829
1936	188.147	2.14176		1936	197.092	0.834166		1936	190.05	3.92496		1936	194.081	2.92456
1937	188.164	2.67242		1937	197.092	1.12291		1937	190.053	1.60083		1937	194.081	0.515758
1938	188.176	0.422592		1938	197.09	0.466193		1938	190.05	5.3676		1938	194.104	2.07193
1939	188.178	3.18677		1939	197.092	1.99414		1939	190.05	5.64728		1939	194.102	1.63449
1940	188.979	0.303151		1940	197.103	2.57975		1940	190.05	5.09268		1940	194.118	2.13382
1941	189.016	0.447598		1941	197.117	2.67258		1941	190.05	4.67441		1941	194.118	1.0586
1942	189.027	2.14096		1942	197.128	2.24344		1942	190.05	4.8362		1942	194.129	2.73487
1943	189.032	0.352875		1943	197.132	3.82193		1943	190.05	5.93665		1943	194.14	0.526819
1944	189.052	0.485448		1944	197.154	4.00199		1944	190.071	0.561551		1944	194.154	2.19502
1945	189.074	2.18573		1945	197.154	4.62337		1945	190.076	2.27616		1945	194.608	2.84612
1946	189.073	0.466514		1946	197.154	3.46048		1946	190.086	2.31712		1946	194.631	2.63983
1947	189.087	0.600206		1947	197.19	3.46857		1947	190.084	0.871297		1947	194.649	2.89605
1948	189.123	2.04254		1948	198.007	0.767446		1948	190.107	0.693076		1948	194.975	2.69702
1949	189.123	0.676555		1949	198.021	2.72016		1949	190.107	2.69741		1949	195.001	2.43314
1950	189.131	2.61721		1950	198.037	0.626191		1950	190.107	2.07102		1950	195.071	0.73378
1951	189.16	0.428677		1951	198.058	2.43463		1951	190.155	2.59165		1951	195.076	1.00782
1952	189.164	4.07898		1952	198.074	2.10407		1952	190.159	2.16564		1952	195.077	1.74929
1953	189.164	3.48269		1953	198.076	2.31946		1953	190.157	3.07462		1953	195.076	2.15713
1954	189.179	0.430366		1954	198.087	0.468908		1954	190.163	3.08452		1954	195.076	2.51715
1955	189.956	0.589849		1955	198.121	2.66304		1955	190.912	2.42149		1955	195.088	1.50259
1956	190.05	2.26389		1956	198.128	2.35806		1956	191.053	0.67142		1956	195.088	0.666279
1957	190.05	5.75935		1957	198.124	0.440198		1957	191.066	2.50367		1957	195.099	1.17501
1958	190.05	0.67519		1958	198.124	1.87697		1958	191.077	1.57232		1958	195.102	0.506284
1959	190.05	2.95312		1959	198.149	4.88617		1959	191.103	2.80334		1959	195.11	1.72506
1960	190.071	0.646608		1960	198.149	2.92938		1960	191.105	0.694515		1960	195.118	0.820418
1961	190.077	2.17964		1961	198.157	3.99315		1961	191.139	2.82229		1961	195.124	0.11659
1962	190.086	2.91638		1962	198.185	0.296589		1962	191.143	0.496746		1962	195.124	0.37349
1963	190.086	1.9813		1963	198.876	0.395886		1963	191.154	2.2982		1963	195.138	0.478394
1964	190.107	2.30597		1964	198.94	0.353106		1964	191.164	3.08452		1964	195.147	2.38448
1965	190.107	1.03104		1965	199.021	0.872698		1965	191.167	3.07957		1965	195.149	2.19502
1966	190.109	4.86878		1966	199.033	0.543008		1966	192.014	2.47627		1966	195.149	1.06534
1967	190.113	0.485682		1967	199.06	2.37686		1967	192.04	2.39338		1967	195.16	2.63073
1968	190.123	2.215		1968	199.084	0.391413		1968	192.053	2.46715		1968	195.174	0.449006
1969	190.127	0.685225		1969	199.097	2.41542		1969	192.062	2.81299		1969	195.603	2.74311
1970	190.132	2.60756		1970	199.108	1.99574		1970	192.065	3.11633		1970	195.621	2.94636
1971	190.127	2.04254		1971	199.119	4.82705		1971	192.062	5.50885		1971	195.977	2.46034
1972	190.135	2.62703		1972	199.133	3.27166		1972	192.066	0.461832		1972	195.993	3.52965
1973	190.144	0.282034		1973	199.133	2.96743		1973	192.062	4.7574		1973	195.996	2.44139
1974	190.163	0.428896		1974	199.127	0.430575		1974	192.062	2.56758		1974	196.004	1.54189
1975	190.167	4.15885		1975	199.133	3.90745		1975	192.069	0.517547		1975	196.017	1.86291
1976	190.912	0.400476		1976	199.133	2.40574		1976	192.074	2.85118		1976	196.048	2.17305
1977	190.964	0.864563		1977	199.144	1.94998		1977	192.087	0.699159		1977	196.043	0.494757
1978	190.979	0.362561		1978	199.148	2.64399		1978	192.086	2.50827		1978	196.048	2.57395
1979	190.988	0.676555		1979	199.169	4.20097		1979	192.094	2.56616		1979	196.06	0.743112
1980	191.036	0.482021		1980	199.169	3.99252		1980	192.102	0.648399		1980	196.06	0.496792
1981	191.053	2.25915		1981	199.169	4.90284		1981	192.105	0.942174		1981	196.061	2.51742
1982	191.07	2.46176		1982	199.169	3.46048		1982	192.105	2.18457		1982	196.072	2.21197
1983	191.077	0.394505		1983	199.169	4.60882		1983	192.106	2.80334		1983	196.072	0.752742
1984	191.093	4.87824		1984	199.169	5.34482		1984	192.123	1.15432		1984	196.08	1.03552
1985	191.103	0.485448		1985	199.181	2.32024		1985	192.138	2.03799		1985	196.085	1.69986
1986	191.109	2.3863		1986	199.206	4.20097		1986	192.138	1.09357		1986	196.091	1.45862
1987	191.112	5.28585		1987	199.605	0.466193		1987	192.138	5.59478		1987	196.091	0.674532
1988	191.139	1.22973		1988	199.988	0.115369		1988	192.175	2.08048		1988	196.095	2.70559
1989	191.143	4.5473		1989	199.988	1.88352		1989	192.91	2.43062		1989	196.097	0.494757
1990	191.143	2.93536		1990	200.04	0.574379		1990	193.043	0.502544		1990	196.091	1.69986
1991	191.154	2.27971		1991	200.074	3.11011		1991	193.043	2.40322		1991	196.106	1.94675
1992	191.179	4.20445		1992	200.074	2.78663		1992	193.063	2.57672		1992	196.104	2.76189
1993	191.179	3.70436		1993	200.083	0.0583161		1993	193.065	2.56758		1993	196.114	1.72506
1994	191.557	2.14096		1994	200.092	2.06674		1994	193.072	0.99924		1994	196.139	2.25045
1995	191.972	1.40308		1995	200.103	0.690933		1995	193.072	1.31212		1995	196.144	1.47301
1996	191.972	0.589849		1996	200.107	2.03534		1996	193.082	1.38834		1996	196.144	2.69702
1997	191.982	0.457286		1997	200.123	2.38654		1997	193.092	3.0027		1997	196.181	2.71595
[truncated: 9,306 more rows]

## Sheet: urine
Table S4 D: Features detected in stool under different column and sweep gas conditions.
reverse				reverse + sweep				hilic				hilic + sweep
	mz	rt			mz	rt			mz	rt			mz	rt
1	54.1151	2.35644		1	56.0504	0.186922		1	53.0192	2.58511		1	53.0192	2.71548
2	55.0545	2.6221		2	56.0504	2.65372		2	56.0504	0.534849		2	55.0544	0.771479
3	56.0028	0.349163		3	56.0504	5.32367		3	58.0661	0.146384		3	56.0504	0.0309009
4	56.0504	5.39289		4	56.0504	1.27708		4	58.0661	1.55049		4	57.0709	2.9889
5	56.0504	3.62401		5	56.0504	5.7533		5	58.0656	3.08228		5	57.0709	2.10766
6	56.0504	5.10561		6	56.0504	2.37747		6	58.066	0.601113		6	58.0661	0.040405
7	56.0504	4.90898		7	56.0504	0.540733		7	58.0661	2.45732		7	58.0661	1.71069
8	56.0504	4.58777		8	56.0504	4.07019		8	59.0613	0.929247		8	58.066	0.601686
9	56.0504	4.2933		9	56.0504	4.74842		9	59.0613	2.37224		9	58.0661	2.83923
10	56.0504	5.95		10	56.9657	0.353418		10	59.0613	0.65621		10	58.066	2.45989
11	56.9657	0.343686		11	57.0456	2.81434		11	59.0613	0.269095		11	58.066	6.00712
12	57.0708	0.25971		12	57.0456	5.28504		12	59.0613	5.5071		12	58.5677	2.80882
13	57.0708	3.4776		13	57.0708	0.258331		13	59.0739	1.54576		13	59.05	0.546774
14	58.0661	5.54301		14	58.0661	5.63272		14	59.0737	1.13124		14	59.0613	2.37618
15	58.0661	5.79839		15	58.0661	5.23343		15	60.0453	0.542292		15	59.0613	0.941405
16	58.0661	0.436655		16	58.0661	5.89167		16	60.0454	0.919471		16	60.0453	0.589835
17	58.0661	5.0888		17	58.0661	4.80128		17	60.0565	2.23864		17	60.0453	0.158047
18	58.5055	0.349163		18	58.0661	4.50101		18	60.0566	0.919471		18	60.0453	4.29646
19	59.05	2.09806		19	58.0661	4.29724		19	60.0565	1.19239		19	60.0453	1.76857
20	59.0501	1.00832		20	58.066	2.85003		20	60.0646	0.924421		20	60.0453	3.519
21	59.0613	4.29292		21	59.0501	1.027		21	60.0817	0.268809		21	60.0565	2.26887
22	59.0501	1.90853		22	59.0501	1.92609		22	60.0817	2.49041		22	60.0566	0.941849
23	59.0613	5.09827		23	59.0613	4.39241		23	60.0817	5.86864		23	60.0565	1.39471
24	59.0613	5.62836		24	59.0613	4.84875		24	60.0817	3.29103		24	60.0816	2.47562
25	59.0613	4.74793		25	59.0613	3.50216		25	60.0818	2.96969		25	60.0817	1.61107
26	59.0613	3.83747		26	59.0613	5.22395		26	60.0818	0.900474		26	61.0078	2.83671
27	59.0612	0.247103		27	59.0613	5.67338		27	61.0079	2.60846		27	61.008	2.61913
28	59.0738	0.436655		28	59.0613	5.49358		28	61.0405	0.866182		28	61.034	0.957087
29	60.0818	0.347406		29	59.0613	5.85363		29	61.0406	2.5897		29	61.0405	1.80898
30	61.0405	0.473033		30	60.0453	0.26785		30	61.0406	1.75239		30	61.0405	2.33715
31	61.0487	4.48259		31	60.0453	0.0773868		31	61.0405	2.14349		31	61.0405	2.52033
32	61.0488	0.51032		32	60.0453	2.7289		32	61.0405	1.34823		32	61.0405	2.15483
33	62.0375	0.520499		33	60.0534	1.00816		33	61.0486	3.12969		33	61.0406	1.32996
34	62.0438	3.56307		34	60.0566	0.420678		34	61.0486	0.526543		34	61.0405	2.94127
35	62.0453	0.508683		35	60.0816	2.87133		35	61.0473	0.885109		35	61.0486	5.969
36	62.0609	0.412425		36	60.0818	0.830376		36	62.0375	0.890694		36	61.0473	0.934104
37	63.0447	0.434858		37	61.0082	0.353762		37	62.0438	2.92088		37	62.0245	2.57215
38	64.0167	4.98404		38	61.0405	0.495654		38	62.0438	0.878537		38	62.0375	0.889907
39	64.0167	4.70148		39	61.0405	2.64421		39	62.0609	2.41941		39	62.0439	0.917118
40	64.0166	2.39479		40	61.0486	0.115531		40	62.061	1.61824		40	62.0609	1.62221
41	64.0167	4.35039		41	62.0375	0.495654		41	63.0447	0.875638		41	62.0609	2.42054
42	64.0166	5.83645		42	62.0375	2.70496		42	63.0448	1.71065		42	63.0447	0.939381
43	64.0167	5.45325		43	62.0439	3.42305		43	63.0643	1.63523		43	63.0642	1.62385
44	64.0167	3.96077		44	62.0439	0.495654		44	64.0033	2.35597		44	64.0166	1.23992
45	64.0166	2.89409		45	62.0609	0.415937		45	64.0166	1.21207		45	64.0166	2.36799
46	64.0166	0.371626		46	63.0447	0.48549		46	64.0166	2.36741		46	64.0166	1.49514
47	64.0166	3.42019		47	64.0166	0.38495		47	64.0166	0.724188		47	64.0166	0.714677
48	64.0166	0.0531189		48	64.0167	4.39241		48	64.0167	1.59046		48	65.0137	2.35413
49	65.008	0.343686		49	64.0167	4.8535		49	64.0166	0.411488		49	65.02	1.24949
50	67.5107	0.343686		50	64.0166	2.60545		50	64.0167	0.211769		50	65.02	2.36799
51	70.0001	0.342149		51	64.0166	3.80364		51	64.0166	0.0308753		51	65.0613	2.70468
52	70.0135	0.989353		52	64.0166	3.62966		52	65.0136	2.36275		52	65.0738	2.91303
53	70.0134	0.343686		53	64.0166	5.82541		53	65.0137	1.29131		53	65.5755	2.91303
54	70.066	4.40747		54	64.0166	6.00551		54	65.02	1.24484		54	67.055	2.76148
55	70.515	0.343686		55	64.0166	5.19971		55	65.02	2.36527		55	70.0134	2.65735
56	71.0299	0.344434		56	64.0166	3.35648		56	65.02	1.50838		56	70.066	0.138528
57	71.0499	0.568029		57	64.0166	2.2636		57	65.0738	2.90226		57	70.0659	1.83816
58	71.0611	1.49384		58	64.0167	5.49358		58	67.0426	1.8699		58	71.0499	0.562868
59	71.0863	0.316746		59	64.0166	3.01392		59	70.0132	2.72173		59	71.0612	0.0315074
60	72.0451	3.65715		60	65.02	0.391412		60	70.066	0.160919		60	71.0863	0.56397
61	72.0452	0.278731		61	66.0197	0.353418		61	70.0659	2.91172		61	71.0864	3.80093
62	72.0689	5.52424		62	69.0455	5.56943		62	71.0612	0.232083		62	71.5714	2.76148
63	72.0816	4.44066		63	69.0455	5.92494		63	71.5714	2.76024		63	72.069	2.70468
64	72.0816	5.86973		64	69.0455	5.0859		64	72.0816	2.38152		64	72.0816	1.53656
65	72.0816	0.473369		65	69.0455	4.76332		65	72.0816	1.55988		65	72.0816	2.38258
66	72.0816	5.42957		66	70.0134	0.354105		66	72.0816	0.0889563		66	72.0816	3.08859
67	72.0816	5.13367		67	70.0134	0.0878131		67	72.0816	3.07281		67	72.0816	0.107016
68	72.0816	3.99947		68	70.0134	1.12513		68	72.0816	1.28271		68	72.0816	1.28263
69	72.0816	2.22256		69	70.066	4.32856		69	73.027	2.56144		69	72.0731	2.77094
70	72.0816	2.55809		70	70.066	4.69299		70	73.0768	0.146384		70	72.5832	3.08859
71	72.0816	3.37274		71	70.5151	0.353762		71	73.0849	2.38152		71	73.0655	0.590977
72	72.5028	0.343686		72	71.0299	0.354105		72	73.0849	1.56673		72	73.0768	0.0896365
73	73.0849	0.487245		73	71.05	0.589748		73	73.5307	2.73404		73	73.0849	2.37962
74	73.5325	0.343686		74	71.0612	4.32856		74	73.5324	2.57075		74	73.0849	1.54759
75	74.0608	4.40711		75	71.0693	4.30938		75	74.0321	2.57549		75	73.5309	2.62895
76	74.0608	5.09827		76	71.0863	0.230191		76	74.0608	0.0737535		76	73.5324	2.59108
77	74.0608	4.65318		77	72.0098	0.3585		77	74.0608	2.75078		77	74.0329	2.61001
78	74.0608	5.42957		78	72.0286	0.353418		78	74.0608	2.49587		78	74.0608	2.76148
79	74.0608	0.288247		79	72.0452	5.00527		79	74.072	0.907027		79	74.0608	0.0263208
80	74.0608	3.73307		80	72.0452	2.71044		80	74.072	2.21116		80	74.0608	0.401797
81	74.0608	5.79839		81	72.0816	0.489067		81	74.0721	4.25125		81	74.0608	2.47848
82	74.0608	6.00704		82	72.0816	4.32856		82	74.072	2.81595		82	74.0972	2.37464
83	74.0608	0.71683		83	72.0816	4.81433		83	74.072	1.33005		83	74.0971	5.06416
84	74.0972	5.16312		84	72.0816	5.94849		84	74.0972	2.36275		84	74.0972	3.39741
85	74.0972	3.51472		85	72.0816	5.47571		85	74.0971	0.919745		85	74.0972	0.040405
86	74.0972	5.58158		86	72.0816	2.21175		86	74.5312	2.57075		86	74.0972	0.875806
87	74.0972	4.71948		87	73.0656	1.06524		87	75.1005	2.36275		87	74.5297	2.58144
88	74.0972	4.49243		88	73.0656	0.248816		88	76.0401	2.47625		88	74.5624	2.76115
89	74.0972	3.85646		89	73.0849	0.486183		89	76.0764	1.14159		89	76.0401	2.47745
90	74.0972	5.93597		90	73.5326	0.354105		90	76.0765	2.21431		90	76.0401	0.344903
91	74.0972	4.13168		91	74.033	0.353418		91	76.0765	2.45732		91	76.0401	0.0309009
92	74.0971	2.21412		92	74.0608	5.11405		92	76.0765	1.54119		92	76.0764	2.2804
93	74.9761	0.343686		93	74.0608	4.37897		93	76.0765	6.00174		93	76.0765	1.52725
94	76.0765	0.436655		94	74.0608	5.51729		94	77.0434	2.47625		94	76.0765	1.09159
95	76.5159	0.343686		95	74.0608	4.73076		95	77.0734	1.54405		95	76.0765	1.27414
96	77.0091	0.354639		96	74.0608	5.89787		96	77.0798	2.45732		96	77.0371	2.47848
97	77.0393	2.37535		97	74.0608	0.30612		97	77.0797	1.1123		97	77.0434	2.4827
98	77.0798	0.437405		98	74.0608	0.05024		98	77.0798	1.54119		98	77.0736	2.75134
99	78.0669	0.487068		99	74.0608	2.76193		99	78.5791	2.80758		99	77.0798	2.45989
100	79.0054	0.354639		100	74.072	3.70238		100	79.0768	2.79306		100	77.0798	1.52805
101	79.0186	0.342149		101	74.0972	5.6976		101	79.9904	2.43432		101	77.0798	1.0899
102	79.0186	0.121284		102	74.0972	5.03798		102	79.9904	1.58113		102	78.0322	2.36686
103	79.0219	0.56718		103	74.0972	5.338		103	79.9904	2.18274		103	79.0186	2.71415
104	79.0186	1.69847		104	74.5313	0.354596		104	79.9904	1.38806		104	79.0219	1.21078
105	79.5203	0.343686		105	76.0401	5.93465		105	79.9904	0.0309079		105	79.0711	2.77061
106	79.9904	0.38543		106	76.0401	4.43873		106	79.9905	1.88583		106	79.0768	2.80882
107	80.0501	0.501535		107	76.0401	5.55895		107	79.9905	5.95422		107	79.5784	2.79901
108	80.9486	0.402085		108	76.0401	5.06695		108	80.0502	1.82431		108	79.9904	1.52836
109	81.0455	5.6662		109	76.0401	4.7464		109	80.9485	1.21207		109	79.9904	2.42543
110	81.0455	5.29449		110	76.04	0.410437		110	80.9486	1.50838		110	80.0502	1.50984
111	81.0455	5.03196		111	76.0401	5.31419		111	80.9485	2.18062		111	80.0502	1.96772
112	81.0455	4.70053		112	76.04	2.61496		112	80.9937	1.57867		112	80.079	2.80848
113	81.0455	4.34071		113	76.0765	0.450309		113	80.9938	2.42891		113	80.9486	1.45716
114	81.0455	4.00858		114	76.0764	4.43405		114	81.0342	2.20007		114	80.9486	1.21635
115	81.0455	5.96436		115	77.0211	0.354105		115	81.0455	0.0690847		115	80.9486	0.0213847
116	81.0455	3.61926		116	77.0393	2.36749		116	81.0455	5.93521		116	80.9485	2.3636
117	81.0455	3.38675		117	77.0389	3.87976		117	81.0455	0.401377		117	80.9937	1.56457
118	81.508	0.343686		118	77.0797	0.457791		118	81.0455	1.80725		118	80.9937	2.42543
119	81.5213	0.343686		119	78.0321	0.392447		119	81.0453	0.880757		119	81.0455	0.0978709
120	81.5213	0.0600055		120	78.0668	0.467248		120	81.5161	2.60846		120	81.0455	0.458821
121	81.521	2.73619		121	79.0186	0.354105		121	81.5211	5.65961		121	81.0454	1.76573
122	82.0145	0.345181		122	79.0219	0.580394		122	81.5196	2.63716		122	81.0455	5.99284
123	82.027	0.370198		123	79.0186	0.0636436		123	81.9885	2.42891		123	81.0686	2.80882
124	82.0425	5.8457		124	79.0186	1.11546		124	81.9886	1.57393		124	81.5171	2.73307
125	82.0533	5.72281		125	79.5171	0.353418		125	82.0145	2.57075		125	81.5212	3.2738
126	82.0533	5.31598		126	79.5202	0.355773		126	82.027	1.29679		126	81.5213	3.445
127	82.5378	0.349163		127	79.9904	0.391412		127	82.027	2.37458		127	81.5212	2.9794
128	82.9456	0.399455		128	80.0207	0.344457		128	82.0227	2.71727		128	81.5213	4.18673
129	83.0223	0.425389		129	80.0351	0.354105		129	82.0528	2.71291		129	81.5212	2.64763
130	83.0499	2.22309		130	80.9486	0.411801		130	82.5378	2.57075		130	81.5702	2.80882
131	83.0611	5.57142		131	81.015	0.354105		131	82.9455	1.24484		131	81.9885	2.43567
132	83.0611	5.0643		132	81.0455	5.73467		132	82.9919	1.39106		132	81.9885	1.56457
133	83.0611	3.98927		133	81.0455	4.76838		133	82.9918	1.59046		133	82.0145	2.63791
134	83.0611	4.72461		134	81.0455	6.00077		134	83.0152	2.57075		134	82.0229	2.65735
135	83.0611	3.68634		135	81.0455	5.06527		135	83.0222	0.938909		135	82.0487	1.77221
136	83.0611	3.37228		136	81.0455	5.36563		136	83.0222	2.35463		136	82.0488	0.490185
137	83.0611	0.0535718		137	81.0455	4.51234		137	83.0499	0.519161		137	82.0533	0.0414429
138	83.0611	2.57721		138	81.0455	3.90355		138	83.0611	0.237119		138	82.0533	0.490185
139	83.0611	2.26085		139	81.0455	4.17529		139	83.0611	2.5143		139	82.0533	1.77221
140	83.0611	2.90376		140	81.0454	2.63488		140	83.0611	1.9903		140	82.5192	2.62844
141	83.061	0.613845		141	81.5213	0.354105		141	83.0611	5.93522		141	82.5378	2.59108
142	83.5176	0.343686		142	81.5213	0.0589698		142	83.0611	0.530696		142	82.9456	1.31453
143	84.0193	0.418061		143	82.0145	0.353762		143	83.0611	0.708201		143	82.9456	2.11319
144	84.0255	0.421039		144	82.025	0.370361		144	83.5366	2.58022		144	83.0152	2.59108
145	84.0426	0.411577		145	82.0488	5.81684		145	84.045	0.617008		145	83.0222	1.02761
146	84.045	2.34707		146	82.0488	5.08015		146	84.0451	2.52393		146	83.0382	2.60037
147	84.0563	5.33492		147	82.0488	4.7369		147	84.045	1.90781		147	83.0611	0.278332
148	84.0562	5.51479		148	82.0488	5.41775		148	84.058	0.537473		148	83.0611	0.546774
149	84.0562	5.11719		149	82.0532	2.64421		149	84.0562	0.883356		149	83.0611	2.16881
150	84.0563	0.474007		150	82.0533	5.21059		150	84.058	6.00174		150	83.0611	5.90713
151	84.0644	4.01369		151	82.0533	5.66424		151	84.0572	2.22062		151	83.0611	2.93189
152	84.0644	2.57725		152	82.0533	6.00544		152	84.0644	2.49426		152	83.0611	3.91157
153	84.0644	4.7771		153	82.0533	4.71589		153	84.0644	0.538761		153	83.0611	3.49257
154	84.0644	5.88858		154	82.5378	0.354105		154	84.0814	2.76971		154	83.0611	3.31663
155	84.0644	3.70463		155	82.9456	0.412313		155	84.0814	0.268809		155	83.0611	2.52033
156	84.0644	2.90525		156	83.0223	0.431063		156	84.0814	1.62738		156	83.0611	1.7038
157	84.0644	2.19638		157	83.0393	0.354105		157	84.9119	1.63049		157	83.0611	4.57852
158	84.0644	3.37228		158	83.0499	2.22977		158	84.9119	2.46616		158	83.061	1.28257
159	84.0644	4.47333		159	83.0611	3.76519		159	85.0284	0.806202		159	83.5177	2.66175
160	84.0644	0.0424352		160	83.0611	5.66964		160	85.0403	0.127857		160	83.5366	2.59108
161	84.0644	5.20987		161	83.0611	0.05024		161	85.0767	0.185852		161	84.012	2.58162
162	84.0644	5.55759		162	83.0611	4.52018		162	85.0767	1.77397		162	84.0383	2.6002
163	84.0811	0.544025		163	83.0611	4.71179		163	85.5869	2.91172		163	84.045	0.618089
164	84.9118	0.391355		164	83.0611	5.04811		164	86.0607	0.628781		164	84.0451	2.52506
165	84.9604	0.343686		165	83.0611	4.13224		165	86.0607	2.02365		165	84.0563	0.866159
166	85.0284	2.61569		166	83.0611	5.97706		166	86.0719	2.27257		166	84.0581	0.42098
167	85.0403	5.74197		167	83.0611	0.277391		167	86.0719	1.0453		167	84.0644	5.94043
168	85.0403	4.80473		168	83.0611	5.35354		168	86.0728	0.297451		168	84.0814	2.76148
169	85.0403	5.37279		169	83.0611	2.72201		169	86.08	0.0593711		169	84.0814	2.06451
170	85.0403	5.12666		170	83.0611	3.41963		170	86.08	0.278313		170	84.0814	0.568876
171	85.0655	1.75641		171	83.0611	3.07049		171	86.0971	2.3405		171	84.0814	0.805191
172	85.0767	4.93248		172	83.0861	3.00439		172	86.097	1.03533		172	84.9119	2.46796
173	85.0767	4.43592		173	83.5177	0.353418		173	86.9093	1.66153		173	84.9119	1.62385
174	85.0767	5.80785		174	83.5366	0.353762		174	87.0559	0.948532		174	84.9603	2.64763
175	85.0767	5.42274		175	84.0193	0.430231		175	87.0559	2.42931		175	85.0284	0.769337
176	85.0767	5.16156		176	84.0256	0.430231		176	87.0559	5.8116		176	85.0654	0.525295
177	85.0767	3.96077		177	84.045	2.34417		177	87.0923	0.185852		177	85.0767	1.83816
178	85.0767	3.64766		178	84.045	0.698639		178	87.1004	2.35597		178	85.0767	0.0309009
179	86.0607	0.668536		179	84.0451	2.64421		179	88.0399	2.47625		179	85.0767	5.9976
180	86.0607	1.31732		180	84.0563	5.3078		180	88.0763	0.0502854		180	85.0767	0.726314
181	86.0719	0.452409		181	84.0563	4.84262		181	88.0763	2.90683		181	85.0767	1.14711
182	86.08	5.53372		182	84.0644	4.7064		182	88.0763	0.340474		182	85.5869	2.91303
183	86.08	5.93596		183	84.0644	2.64421		183	89.0716	0.708201		183	86.0607	0.661182
184	86.0971	0.562773		184	84.0644	4.4906		184	89.108	0.259324		184	86.0607	2.02603
185	86.0971	0.90395		185	84.0644	3.44607		185	89.5073	4.83142		185	86.0719	0.992558
186	86.9934	0.343686		186	84.0644	4.21203		186	89.5073	4.31789		186	86.0719	2.27447
187	87.0447	0.98929		187	84.0644	4.02254		187	90.0556	2.4673		187	86.0719	1.36761
188	87.064	1.30261		188	84.0644	3.12676		188	90.0556	1.67726		188	86.0788	2.75134
189	87.0923	4.88548		189	84.0644	3.75476		189	90.0555	0.591647		189	86.08	0.040405
190	87.0923	3.88964		190	84.0644	2.01563		190	90.0555	0.0405917		190	86.08	1.78689
191	87.0923	4.33143		191	84.0644	5.07441		191	90.5074	2.67001		191	86.0885	2.91303
192	87.0923	5.46744		192	84.0644	5.44641		192	90.5265	2.64639		192	86.0971	2.34465
193	87.0923	5.87443		193	84.0644	5.88206		193	90.5264	5.59269		193	86.0971	1.31114
194	87.0923	3.51509		194	84.0815	0.105972		194	90.9772	1.1825		194	86.097	0.998629
195	87.9941	0.343686		195	84.9118	0.400927		195	90.9773	2.37224		195	86.9093	1.62221
196	88.0238	0.343686		196	84.9604	0.354105		196	90.9773	0.0309825		196	86.9092	2.47745
197	88.5214	0.340612		197	84.9603	0.0973255		197	90.9772	0.23294		197	87.0447	0.521579
198	88.5254	0.342149		198	85.029	0.5309		198	90.9774	3.49104		198	87.0559	2.43871
199	88.9909	0.343686		199	85.0284	2.80484		199	91.0261	2.65586		199	87.0559	1.01664
200	89.1079	0.343686		200	85.0403	5.16455		200	91.0589	2.46678		200	87.0685	2.86065
201	89.5074	0.0474736		201	85.0403	4.81721		201	91.0543	0.563247		201	87.064	0.553705
202	89.5074	0.86227		202	85.0403	5.67338		202	91.9805	2.39318		202	87.0923	0.099919
203	89.5073	4.37886		203	85.0403	4.47856		203	92.0406	2.58952		203	87.0923	1.91905
204	89.5073	1.98308		204	85.0403	2.64421		204	92.0578	0.675792		204	87.0923	1.66212
205	90.0556	0.418061		205	85.0767	5.16273		205	92.0712	1.66796		205	88.0237	5.19751
206	90.0555	4.78572		206	85.0767	5.43726		206	92.9814	2.38389		206	88.0399	2.63133
207	90.0555	5.10298		207	85.0767	4.48806		207	94.0457	2.58487		207	88.0399	0.708382
208	90.0919	0.492613		208	85.0767	4.29809		208	94.0657	2.55199		208	88.0638	2.70401
209	90.5133	0.349163		209	85.0767	5.86333		209	94.0656	4.25125		209	88.0763	1.84008
210	90.5265	1.88206		210	85.0767	4.7918		210	94.5453	2.60853		210	88.0763	2.91303
211	90.5265	0.0751235		211	85.0767	3.06886		211	94.5472	2.64616		211	88.0763	0.040405
212	90.5265	1.08424		212	86.0263	0.354105		212	94.5739	2.75078		212	88.0763	0.401963
213	90.5265	0.343686		213	86.0607	1.32218		213	95.0475	2.58022		213	88.578	2.91285
214	90.9483	0.28447		214	86.0607	0.675681		214	95.0443	3.4525		214	89.0716	0.816339
215	90.9773	0.380961		215	86.0606	2.80484		215	95.0497	5.16447		215	89.108	2.64738
216	90.9772	3.45775		216	86.0719	0.467248		216	95.0609	0.330638		216	89.5073	1.87044
217	91.0281	0.343686		217	86.0845	2.79296		217	95.0609	0.686314		217	89.5073	0.805191
218	91.0533	2.34707		218	86.0971	0.579917		218	95.0627	2.56862		218	89.5073	0.401963
219	92.5229	0.347626		219	86.0971	0.915728		219	95.069	2.56504		219	89.5073	2.54377
220	92.9864	0.343686		220	86.097	2.4319		220	95.0841	3.07755		220	90.009	1.88358
221	93.0159	0.343686		221	86.9934	0.354105		221	95.5429	2.74316		221	90.0555	0.640613
222	93.0552	0.232274		222	87.0447	0.998047		222	95.5461	2.58021		222	90.0556	2.46796
223	94.0457	0.347626		223	87.0559	2.80007		223	95.5857	3.07282		223	90.0555	1.62971
224	94.0657	0.511209		224	87.0923	4.40521		224	96.0449	1.95935		224	90.0632	2.78921
225	94.0657	4.7479		225	87.0923	4.70101		225	96.0449	0.532735		225	90.0919	2.34889
226	94.0657	1.82967		226	87.0923	5.11863		226	96.0562	0.249918		226	90.5074	0.410958
227	95.0133	2.07582		227	87.0923	2.82154		227	96.0684	2.82627		227	90.5074	2.67943
228	95.0496	2.36589		228	87.0923	5.43271		228	96.9223	1.39507		228	90.5265	5.37844
229	95.0497	0.221656		229	87.0923	5.90614		229	97.0766	0.205429		229	90.5265	3.45387
230	95.0609	5.81731		230	87.0923	5.66964		230	97.0764	0.828299		230	90.5265	3.2643
231	95.0609	5.43045		231	87.0923	3.9083		231	97.9919	2.63669		231	90.5265	3.72319
232	95.069	0.511004		232	87.0923	3.06886		232	98.0582	1.52707		232	90.5265	4.08312
233	95.086	1.79136		233	87.0922	2.3396		233	98.0582	2.39101		233	90.5265	4.39659
234	96.0449	0.624888		234	87.9941	0.353418		234	98.0718	0.116409		234	90.5265	2.93656
235	96.9223	0.406614		235	88.0238	0.354105		235	98.5126	5.38336		235	90.5265	2.65735
236	97.029	0.334382		236	88.0399	2.78108		236	98.9199	1.44173		236	90.5265	4.78807
237	97.0401	1.4926		237	88.0398	2.57698		237	98.9847	1.92245		237	90.9773	2.37962
238	97.0482	0.673654		238	88.0763	4.32856		238	98.9847	2.11177		238	90.9773	1.35496
239	97.0766	4.83302		239	88.5214	0.355773		239	98.9847	2.30766		239	90.9773	1.11552
240	97.0766	5.86496		240	88.5254	0.355773		240	99.0446	0.538761		240	90.9772	0.23586
241	97.0766	5.42957		241	88.9909	0.354596		241	99.0558	0.0501846		241	91.0281	2.64738
242	97.5149	0.0462322		242	89.0603	0.573908		242	99.0558	0.297566		242	91.0282	3.45453
243	97.5342	0.343686		243	89.0603	1.00816		243	99.0558	1.76396		243	91.0543	0.527335
244	97.9918	0.343686		244	89.0715	2.80007		244	99.0922	0.268809		244	91.0589	2.46858
245	98.0718	5.06986		245	89.0715	4.26958		245	99.0922	0.0403879		245	91.5052	2.67943
246	98.0718	5.89339		246	89.1079	2.82875		246	99.0922	2.32826		246	91.543	2.64398
247	98.0718	5.62824		247	89.1079	4.29809		247	99.5128	2.6975		247	91.9805	2.3855
248	98.0718	4.7479		248	89.5074	0.0393097		248	99.5317	2.65563		248	92.0406	2.57688
249	98.0718	4.47333		249	89.5073	4.30339		249	99.5899	2.78833		249	92.0711	1.69028
250	98.5126	1.9296		250	89.5073	0.668521		250	100.029	2.65609		250	92.0663	2.66682
251	98.5126	0.0504992		251	89.5455	0.354939		251	100.051	2.22356		251	92.0844	2.76114
252	98.5126	0.731516		252	90.0555	2.68655		252	100.051	0.931178		252	92.5229	2.68507
253	98.5239	0.343686		253	90.0556	0.421436		253	100.076	0.577809		253	92.5946	3.08859
254	98.9194	0.402085		254	90.0919	0.517916		254	100.076	2.54085		254	92.9814	2.39483
255	98.9961	0.425389		255	90.5265	0.354105		255	100.076	1.72782		255	93.0453	2.72327
256	99.0142	0.0409973		256	90.5265	0.0589698		256	100.095	0.268809		256	93.5416	2.58144
257	99.0558	5.6757		257	90.5265	1.12513		257	100.113	2.38171		257	94.0457	2.65328
258	99.0558	4.70574		258	90.9773	0.391412		258	100.113	2.19222		258	94.0657	2.56267
259	99.0558	4.15069		259	91.0281	0.353762		259	100.112	0.790447		259	94.5453	2.64289
260	99.0558	5.14558		260	91.0543	2.35769		260	101.035	0.285701		260	94.5472	2.69014
261	99.0558	0.0816417		261	91.5051	3.9844		261	101.035	0.0309133		261	94.5739	2.76148
262	99.0558	0.297596		262	91.5244	0.354939		262	101.035	0.675792		262	94.5921	2.71415
263	99.0558	3.64301		263	91.5429	0.354939		263	101.053	2.61349		263	95.0476	2.60528
264	99.0797	6.00697		264	92.5229	0.354105		264	101.071	2.42843		264	95.0444	3.60676
265	99.0922	4.72025		265	93.0159	0.359327		265	101.071	5.93997		265	95.0609	0.0360875
266	99.0922	4.42644		266	94.0293	2.06896		266	101.071	0.919471		266	95.0627	2.57181
267	99.0922	5.16156		267	94.0457	0.353762		267	101.071	0.561734		267	95.0609	0.268824
268	99.0922	6.00697		268	94.0657	0.527563		268	101.071	0.264044		268	95.0609	0.467789
269	99.0922	5.79839		269	94.0657	1.86241		269	101.071	0.0792376		269	95.0605	2.82724
270	99.5317	0.343686		270	94.5461	0.362881		270	101.108	0.185852		270	95.0689	2.56279
271	99.5317	0.0817511		271	95.0133	2.08673		271	101.582	2.79812		271	95.0841	3.0933
272	99.5317	1.89139		272	95.0497	2.37214		272	102.034	5.51655		272	95.546	2.58162
273	99.9994	0.418061		273	95.0444	0.353418		273	102.034	3.91823		273	95.5858	3.08859
274	100.025	0.343686		274	95.061	5.89179		274	102.034	4.33689		274	96.0449	1.97094
275	100.033	0.343686		275	95.061	5.08015		275	102.034	4.79812		275	96.0449	0.583328
276	100.064	4.7858		276	95.061	4.72538		276	102.034	2.63716		276	96.0688	1.77221
277	100.064	5.08877		277	95.061	5.42068		277	102.034	3.56427		277	96.0687	0.306857
278	100.064	5.59044		278	95.0609	4.50101		278	102.034	2.94031		278	96.0684	2.82724
279	100.076	1.97699		279	95.069	0.529232		279	102.034	3.32002		279	96.9223	1.42426
280	100.076	0.765786		280	95.086	2.2636		280	102.055	2.48641		280	97.0289	2.78042
281	100.113	0.558366		281	96.0449	0.643896		281	102.067	0.906675		281	97.0401	0.838796
282	100.113	5.9597		282	96.0688	2.7289		282	102.067	1.70887		282	97.0483	2.04833
283	100.113	1.4831		283	96.9223	0.411801		283	102.075	5.83062		283	97.0766	0.0309009
284	100.994	0.418061		284	97.0766	5.4022		284	102.075	0.910101		284	97.0766	0.29413
285	101.035	5.29704		285	97.0766	4.46339		285	102.079	2.79306		285	97.0766	0.983581
286	101.035	4.77633		286	97.0766	5.83952		286	102.092	1.65206		286	97.0766	2.77028
287	101.035	5.69453		287	97.0766	4.82382		287	102.092	2.36275		287	97.9919	2.66614
288	101.035	5.08877		288	97.5149	0.0404828		288	102.128	2.33431		288	98.0582	2.45848
289	101.06	1.91057		289	97.5342	0.354105		289	102.128	1.0649		289	98.0582	1.50918
290	101.071	5.52479		290	97.9918	2.81459		290	102.533	2.65609		290	98.0581	2.18248
291	101.071	4.59641		291	97.9919	0.354105		291	102.533	5.11691		291	98.0718	0.0309009
292	101.071	5.06984		292	98.0358	0.354105		292	102.533	5.37381		292	98.0718	0.591593
293	101.071	3.81922		293	98.0718	5.45242		293	102.536	2.70381		293	98.5126	1.86529
294	101.071	5.8932		294	98.0718	5.0859		294	102.581	2.80758		294	98.5125	0.410958
295	101.071	3.40129		295	98.0718	5.8371		295	103.032	2.65104		295	98.5125	2.52481
296	101.079	1.98704		296	98.0718	4.71049		296	103.051	0.51707		296	98.5125	0.793864
297	101.116	1.4641		297	98.0718	2.80493		297	103.051	2.5709		297	98.9199	1.48637
298	101.528	0.343686		298	98.5126	2.00081		298	103.064	0.866182		298	98.9847	2.09016
299	102.021	0.342149		299	98.5126	0.0498306		299	103.064	1.7291		299	98.9847	2.31826
300	102.034	2.00222		300	98.5126	4.3266		300	103.07	0.913507		300	98.9847	0.590977
301	102.034	2.53805		301	98.5126	0.683281		301	103.07	1.78433		301	99.0142	4.78807
302	102.034	2.26159		302	98.5238	0.354105		302	103.087	0.249918		302	99.0142	5.09749
303	102.034	0.343686		303	98.9194	0.411801		303	103.087	1.72783		303	99.0446	0.638634
304	102.034	0.0504992		304	98.9847	0.618769		304	103.123	2.76146		304	99.043	2.26887
305	102.034	0.664091		305	98.996	0.43235		305	103.548	2.65264		305	99.0558	0.259301
306	102.034	3.1004		306	99.0038	1.69331		306	103.956	2.24828		306	99.0558	0.0264874
307	102.055	0.558128		307	99.0143	0.029793		307	104.031	2.64662		307	99.0558	0.464422
308	102.067	0.606341		308	99.0142	2.01018		308	104.049	2.58022		308	99.0558	1.77039
309	102.092	2.27056		309	99.0446	1.83498		309	104.05	2.57075		309	99.0558	0.692943
310	102.092	0.548889		310	99.0445	0.550564		310	104.071	0.938961		310	99.0558	2.09963
311	102.128	5.35385		311	99.0558	5.04937		311	104.071	2.63669		311	99.0922	0.0360875
312	102.128	5.83656		312	99.0558	5.59789		312	104.071	2.44785		312	99.0922	0.281391
313	102.536	2.15835		313	99.0558	5.30919		313	104.071	1.34379		313	99.0922	1.86852
314	102.536	0.342149		314	99.0558	0.0542926		314	104.082	2.34668		314	99.5128	2.62579
315	102.536	2.48053		315	99.0558	0.291667		315	104.082	1.08894		315	99.5316	2.70983
316	102.536	2.67928		316	99.0558	4.50112		316	104.082	1.39106		316	99.5898	2.80882
317	102.971	0.343686		317	99.0558	4.74206		317	104.107	2.50517		317	100.029	2.63841
318	102.971	1.73548		318	99.0558	2.76193		318	104.107	2.21418		318	100.051	0.899534
319	102.971	0.0936028		319	99.0558	5.89162		319	104.107	2.83407		319	100.051	2.23888
320	103.055	1.9753		320	99.0558	3.06886		320	104.107	0.0310897		320	100.051	1.17903
321	103.123	0.349935		321	99.0558	4.23103		321	104.533	2.6845		321	100.076	0.630901
322	104.031	0.354639		322	99.0558	3.86038		322	104.547	2.57075		322	100.076	2.51624
323	104.071	0.455236		323	99.0922	4.41489		323	105.034	0.496973		323	100.113	0.872402
324	104.082	0.439952		324	99.0922	4.75293		324	105.037	2.11642		324	100.113	2.21749
325	104.107	0.42737		325	99.0922	5.79985		325	105.043	1.20707		325	100.113	1.51902
326	104.107	1.83453		326	99.0922	5.16031		326	105.043	2.36527		326	100.51	2.67943
327	104.524	0.343686		327	99.0922	5.48504		327	105.043	1.50838		327	100.592	2.80848
328	105.004	0.343686		328	99.0922	4.08922		328	105.043	1.71835		328	100.917	1.51865
329	105.034	2.36617		329	99.5128	0.0547062		329	105.043	0.84724		329	101.035	0.0315949
330	105.043	4.41147		330	99.5317	0.354105		330	105.043	0.0308753		330	101.035	1.75552
331	105.043	5.25917		331	99.5317	0.0589698		331	105.043	0.411488		331	101.035	0.29413
332	105.043	4.81481		332	100.025	0.354939		332	105.086	2.34982		332	101.035	2.46796
333	105.043	5.58171		333	100.033	0.354105		333	105.111	2.5181		333	101.053	2.59572
334	105.043	3.35803		334	100.04	5.56805		334	105.954	0.382944		334	101.06	0.730654
335	105.043	3.89912		335	100.04	5.30488		335	106.029	2.66493		335	101.06	0.527335
336	105.043	3.57652		336	100.04	5.80917		336	106.04	1.17082		336	101.071	2.35917
337	105.043	2.97324		337	100.061	2.63955		337	106.04	2.36259		337	101.071	0.604741
338	105.043	6.00697		338	100.076	1.99916		338	106.037	0.498278		338	101.071	0.935914
339	105.043	2.45217		339	100.076	0.786881		339	106.046	1.49907		339	101.108	0.138528
340	105.055	0.994145		340	100.076	4.44822		340	106.046	1.20957		340	101.108	1.83253
341	105.043	2.12983		341	100.076	0.400927		341	106.046	2.37224		341	101.582	2.80882
342	105.111	0.426459		342	100.112	5.05058		342	106.087	1.58113		342	102.034	3.49257
343	106.005	0.343686		343	100.113	0.579917		343	106.087	2.4585		343	102.034	4.02134
344	106.037	2.38532		344	100.113	1.50303		344	106.087	1.1923		344	102.034	5.61661
345	106.05	0.421039		345	100.994	0.430231		345	106.951	2.40994		345	102.034	4.43568
346	106.087	0.440494		346	101.035	4.58694		346	106.951	1.41524		346	102.034	2.64788
347	106.951	0.380961		347	101.035	5.07974		347	106.951	0.0403879		347	102.034	4.73568
348	106.963	0.354639		348	101.035	5.51255		348	107.054	2.47637		348	102.034	5.24509
349	107.001	0.343686		349	101.035	5.93984		349	107.05	0.519161		349	102.034	0.805191
350	107.008	0.340612		350	101.06	0.558543		350	107.061	0.278445		350	102.052	2.61948
351	107.05	2.4427		351	101.071	5.22814		351	108.048	2.53315		351	102.067	0.914666
352	107.049	0.629229		352	101.071	4.7518		352	108.081	2.50517		352	102.061	2.96033
353	107.086	2.61261		353	101.071	5.67371		353	108.081	1.02621		353	102.055	2.45848
354	107.951	0.27512		354	101.06	1.91911		354	108.589	2.90226		354	102.067	1.71312
355	108.081	0.570126		355	101.071	4.97523		355	108.949	2.38171		355	102.074	2.77061
356	108.949	0.379617		356	101.071	4.44822		356	109.023	2.74316		356	102.075	2.36799
357	108.959	0.303147		357	101.071	3.95586		357	109.042	2.6367		357	102.075	0.856691
358	109.023	0.0462322		358	101.108	4.33821		358	109.076	0.0308992		358	102.079	2.80882
359	109.023	4.33123		359	101.524	0.989123		359	109.076	2.81672		359	102.092	2.36799
360	109.023	3.4776		360	102.034	2.50242		360	109.076	0.268809		360	102.128	2.38549
361	109.032	0.572425		361	102.034	2.25659		361	109.076	2.5129		361	102.533	2.65236
362	109.042	0.349163		362	102.034	3.14709		362	109.084	2.53154		362	102.536	2.64788
363	109.102	2.52925		363	102.034	2.89513		363	109.522	0.354661		363	102.536	2.95208
364	109.522	0.0373969		364	102.034	0.353762		364	109.522	2.61545		364	102.571	2.78482
365	109.532	0.763685		365	102.034	0.05024		365	109.579	2.69332		365	103.032	2.66614
366	110.009	0.343686		366	102.038	5.8838		366	110.009	2.6845		366	103.039	0.546774
367	110.02	4.33132		367	102.055	0.579917		367	110.02	2.83407		367	103.051	2.60055
368	110.02	0.0409973		368	102.055	5.73498		368	110.06	0.574255		368	103.051	0.579827
369	110.02	0.771254		369	102.055	4.80128		369	110.06	1.52544		369	103.051	0.782552
370	110.032	0.354639		370	102.055	5.21867		370	110.06	2.38171		370	103.07	0.875806
371	110.035	2.01187		371	102.055	4.47856		371	110.061	1.08333		371	103.063	2.87513
372	110.06	0.970433		372	102.067	3.43257		372	110.072	2.71291		372	103.081	3.04109
373	110.06	0.548735		373	102.092	0.579917		373	110.072	0.0404898		373	103.087	1.99175
374	110.072	5.865		374	102.971	0.353418		374	110.072	0.283187		374	103.532	2.64738
375	110.072	4.96095		375	103.039	0.561927		375	110.072	2.36275		375	103.548	2.62895
376	110.072	5.50523		376	103.055	1.98822		376	110.519	4.84092		376	103.956	0.507906
377	110.072	4.5783		377	103.956	4.8894		377	111.021	2.56145		377	103.956	0.793864
378	110.072	1.87012		378	104.071	0.495317		378	111.04	5.42149		378	104.031	2.65735
379	110.072	3.97975		379	104.082	0.448327		379	111.04	4.77441		379	104.035	0.546774
380	110.072	3.66665		380	104.107	0.435044		380	111.04	5.09791		380	104.049	2.59099
381	110.072	0.393534		381	104.524	0.354105		381	111.04	3.03473		381	104.071	2.63455
382	110.522	0.0409973		382	105.004	0.354105		382	111.04	4.09908		382	104.071	2.449
383	110.522	4.32183		383	105.034	2.38315		383	111.04	2.6277		383	104.071	0.866159
384	111.01	0.343686		384	105.043	4.37655		384	111.04	4.3987		384	104.071	1.23445
385	111.008	0.635495		385	105.043	4.58299		385	111.04	3.49052		385	104.082	2.35756
386	111.021	3.51472		386	105.055	1.00297		386	111.04	3.32002		386	104.082	1.54694
387	111.021	3.79988		387	105.954	4.49136		387	111.04	3.68129		387	104.107	2.51533
388	111.021	4.31681		388	106.004	0.354105		388	111.052	2.51877		388	104.547	2.6002
389	111.021	0.0373969		389	106.037	2.36799		389	111.056	1.91728		389	105.034	0.53263
390	111.04	0.343686		390	106.05	0.414189		390	111.056	3.08227		390	105.043	1.25411
391	111.04	2.28505		391	106.087	0.455428		391	111.064	2.38171		391	105.043	2.37054
392	111.04	1.97079		392	106.951	0.391412		392	111.075	2.71226		392	105.043	0.0117035
393	111.04	0.0600055		393	107.001	0.354105		393	111.092	0.0403879		393	105.043	1.96772
394	111.028	4.40694		394	107.016	0.529232		394	111.092	0.297566		394	105.043	0.731779
395	111.044	2.204		395	107.041	2.37747		395	111.092	0.830748		395	105.043	0.390146
396	111.044	0.491678		396	107.05	1.96916		396	111.522	2.64383		396	105.074	2.63343
397	111.064	0.539247		397	107.05	2.41423		397	111.537	2.63219		397	105.086	2.35756
398	111.092	4.37354		398	107.061	5.2188		398	112.006	2.58952		398	105.111	2.52148
399	111.092	5.10773		399	107.061	5.78453		399	112.018	2.56145		399	105.954	0.799439
400	111.092	4.7483		400	107.061	4.80542		400	112.04	2.14349		400	105.954	2.25505
401	111.092	3.93235		401	108.081	0.582902		401	112.04	0.880757		401	106.029	2.66175
402	111.092	5.69459		402	108.949	0.38495		402	112.039	2.62281		402	106.037	0.512119
403	111.092	5.48636		403	109.023	4.34772		403	112.051	1.69941		403	106.04	1.30168
404	111.092	5.97857		404	109.023	4.33491		404	112.051	0.729315		404	106.05	2.46796
405	111.092	3.57645		405	109.065	2.4897		405	112.051	2.25184		405	106.046	1.42414
406	111.522	4.35989		406	109.076	4.4691		406	112.087	0.256649		406	106.087	1.52836
407	111.537	0.722669		407	109.085	0.579917		407	112.087	0.0404898		407	106.087	2.40315
408	112.007	0.343686		408	109.102	2.2066		408	112.087	0.861447		408	106.951	2.41105
409	112.018	0.0480325		409	109.102	2.52552		409	112.087	2.16381		409	106.951	2.16401
410	112.018	3.53409		410	110.009	0.354105		410	112.087	2.77044		410	106.951	1.49102
411	112.04	0.615829		411	110.02	0.0393097		411	112.112	2.51344		411	107.054	2.46496
412	112.051	1.22712		412	110.02	4.31608		412	112.52	2.67922		412	107.05	0.517708
413	112.051	2.04669		413	110.02	2.46461		413	112.896	2.42891		413	107.061	1.77221
414	112.051	5.6616		414	110.02	0.786881		414	112.896	1.4902		414	107.086	0.515824
415	112.051	5.33403		415	110.06	0.978675		415	113.017	2.68837		415	108.012	1.95263
416	112.051	5.91197		416	110.06	2.22977		416	113.036	2.67945		416	108.023	2.63904
417	112.051	0.487245		417	110.072	5.38031		417	113.035	0.55126		417	108.048	2.54392
418	112.076	2.13633		418	110.072	4.46979		418	113.035	2.1303		418	108.056	1.78872
419	112.087	4.40672		419	110.072	5.91098		419	113.071	0.0736613		419	108.081	2.51585
420	112.087	5.73719		420	110.072	4.79832		420	113.071	1.69467		420	108.577	2.70468
421	112.087	4.72025		421	110.066	0.488438		421	113.065	1.41456		421	108.589	2.91768
422	112.087	5.09827		422	110.072	2.88083		422	113.071	0.359606		422	108.949	2.37666
423	112.087	0.351459		423	110.522	4.3319		423	113.108	0.268809		423	109.023	1.87003
424	112.087	0.951466		424	110.522	2.29212		424	113.108	0.0403879		424	109.023	0.636073
425	112.087	3.88568		425	110.529	1.01768		425	113.108	3.01464		425	109.023	2.54392
426	112.087	3.37274		426	111.008	0.654045		426	113.108	1.85095		426	109.042	2.63816
427	112.896	0.40077		427	111.01	0.354105		427	113.518	0.411071		427	109.065	0.506362
428	112.967	0.0462322		428	111.021	4.31608		428	114.018	3.01464		428	109.076	1.87992
429	113.024	1.54961		429	111.012	0.354105		429	114.017	2.67008		429	109.079	2.7893
430	113.035	5.06986		430	111.028	4.30938		430	114.033	2.19878		430	109.076	2.50944
431	113.06	2.05672		431	111.04	0.354105		431	114.032	2.43423		431	109.085	2.51826
432	113.071	5.12665		432	111.044	2.20275		432	114.032	1.54779		432	109.102	0.515824
433	113.071	4.60588		433	111.06	0.529466		433	114.047	2.25653		433	109.522	0.416223
434	113.071	5.62824		434	111.092	4.40258		434	114.055	0.706721		434	109.522	2.6525
435	113.071	3.80974		435	111.092	5.78394		435	114.061	2.76939		435	109.579	2.75168
436	113.071	3.99947		436	111.092	5.25219		436	114.067	1.30101		436	110.009	2.59098
437	113.071	3.582		437	111.092	4.82382		437	114.067	1.01607		437	110.02	2.55341
438	113.071	3.36325		438	111.092	3.8988		438	114.067	2.27266		438	110.02	1.86097
439	113.071	5.93121		439	111.092	2.83824		439	114.067	1.9244		439	110.02	0.411466
440	113.108	4.40747		440	111.522	2.89989		440	114.067	5.48819		440	110.02	0.0996782
441	113.529	0.334382		441	112.007	0.354105		441	114.087	2.26336		441	110.02	0.684114
442	113.964	0.0629854		442	112.018	4.31608		442	114.092	1.00645		442	110.02	4.41466
443	113.964	0.30725		443	112.018	5.42981		443	114.092	0.708201		443	110.02	3.93263
444	113.964	1.91042		444	112.04	0.63681		444	114.092	2.48571		444	110.02	5.65475
445	113.964	0.741181		445	112.051	1.19616		445	114.103	0.268809		445	110.035	0.689121
446	114.055	0.648171		446	112.051	5.31902		446	114.103	0.0403879		446	110.06	2.3986
447	114.055	0.287942		447	112.051	5.70656		447	114.559	2.57083		447	110.06	1.42947
448	114.067	3.29648		448	112.051	2.06013		448	114.893	1.48479		448	110.06	0.62598
449	114.067	1.07473		449	112.051	0.571392		449	114.894	1.63668		449	110.061	1.06067
450	114.067	0.455236		450	112.063	4.71049		450	115.051	0.597407		450	110.072	1.76386
451	114.092	2.21772		451	112.087	4.42159		451	115.05	2.18274		451	110.072	0.0412741
452	114.092	0.562773		452	112.087	5.34221		452	115.051	1.34853		452	110.072	2.71415
453	114.128	2.91328		453	112.087	5.66391		453	115.057	2.57556		453	110.072	0.790567
454	114.893	0.398291		454	112.087	5.86797		454	115.064	1.03076		454	110.072	0.43032
455	114.988	0.343686		455	112.087	4.78408		455	115.064	1.29636		455	110.081	2.72294
456	115.037	0.380961		456	112.087	0.967905		456	115.064	2.27266		456	110.521	1.86097
457	115.039	0.913709		457	112.095	5.49419		457	115.059	0.724188		457	110.519	3.25718
458	115.051	0.569802		458	112.896	0.411801		458	115.06	2.57556		458	110.519	4.43373
459	115.051	5.6757		459	113.024	1.36765		459	115.07	1.91932		459	110.521	0.435314
460	115.051	4.64847		460	113.024	1.61724		460	115.07	5.86867		460	110.522	0.793864
461	115.051	5.36333		461	113.035	0.820547		461	115.07	2.26796		461	110.522	2.54392
462	115.051	5.0777		462	113.035	0.618769		462	115.07	1.04546		462	110.522	1.86552
463	115.064	0.457058		463	113.031	1.06525		463	115.07	1.35249		463	111.008	0.53113
464	115.07	4.41644		464	113.06	2.08618		464	115.076	0.52717		464	111.01	2.60054
465	115.076	2.16255		465	113.06	1.76071		465	115.087	2.46698		465	111.021	0.708131
466	115.07	0.455236		466	113.071	2.75024		466	115.087	1.74765		466	111.021	1.69197
467	115.087	0.456341		467	113.071	5.09537		467	115.087	0.268809		467	111.021	0.406551
468	115.095	0.558366		468	113.071	4.58299		468	115.087	0.0403879		468	111.021	2.16403
469	115.964	0.0373969		469	113.108	4.37647		469	115.087	2.76024		469	111.021	5.88331
470	116.002	0.343686		470	113.108	2.73403		470	115.095	1.02621		470	111.021	2.57215
471	116.069	0.463607		471	113.964	0.282774		471	115.123	0.268809		471	111.04	2.64738
472	116.071	0.742844		472	113.964	0.0498306		472	115.558	2.65713		472	111.04	2.94292
473	116.073	0.477789		473	113.964	2.54849		473	115.597	3.07755		473	111.056	2.46243
474	116.107	0.504038		474	113.964	4.31906		474	116.032	2.47211		474	111.056	2.72294
475	116.107	0.763685		475	114.055	0.656717		475	116.069	2.27266		475	111.056	0.0499195
476	116.118	4.29292		476	114.067	2.7289		476	116.071	0.979768		476	111.064	0.604741
477	116.891	0.402085		477	114.067	3.6008		477	116.071	2.58982		477	111.075	2.71381
478	116.948	0.306605		478	114.067	3.27183		478	116.073	1.50684		478	111.075	1.83816
479	117.055	0.539247		479	114.067	3.0592		479	116.073	0.998701		479	111.064	2.37666
480	117.066	5.5905		480	114.067	3.85088		480	116.073	2.25849		480	111.092	1.81467
481	117.066	5.83663		481	114.067	0.908876		481	116.09	1.79412		481	111.092	0.0701823
482	117.074	0.753346		482	114.063	2.06896		482	116.107	2.32474		482	111.092	0.703671
483	117.111	0.508772		483	114.067	5.95806		483	116.107	1.60892		483	111.092	0.939381
484	117.111	0.731516		484	114.067	4.2886		484	116.107	1.02621		484	111.092	0.357102
485	117.941	0.288095		485	114.067	0.467248		485	116.107	1.33854		485	111.522	2.57215
486	118.035	0.354639		486	114.092	0.579917		486	116.107	3.21229		486	111.522	1.6713
487	118.05	0.56718		487	114.092	2.22561		487	116.119	0.237217		487	111.539	2.66149
488	118.05	5.4485		488	114.103	2.85743		488	116.587	2.72173		488	112.006	2.59091
489	118.065	2.37076		489	114.128	2.90528		489	116.891	1.55319		489	112.018	2.59564
490	118.061	0.436655		490	114.517	4.03205		490	117.055	0.705238		490	112.018	1.72228
491	118.065	5.38527		491	114.517	4.20306		491	117.055	0.526543		491	112.018	2.28933
492	118.065	0.0659652		492	114.893	0.411801		492	117.066	2.48133		492	112.018	0.647218
493	118.087	0.558366		493	114.988	0.354105		493	117.103	0.278313		493	112.018	5.14987
494	118.098	0.445939		494	115.039	0.930146		494	117.103	2.4585		494	112.04	2.24677
495	118.123	0.539247		495	115.039	2.04346		495	117.111	1.63049		495	112.04	1.25694
496	118.943	0.303147		496	115.051	5.93984		496	117.111	2.39085		496	112.039	2.66682
497	118.943	1.6032		497	115.051	4.41989		497	117.139	2.73404		497	112.038	2.83725
498	119.016	0.492613		498	115.051	5.13524		498	118.027	0.555218		498	112.04	0.714677
499	119.016	1.09372		499	115.051	4.80128		499	118.05	0.541624		499	112.051	2.19309
500	119.035	0.42737		500	115.051	5.57283		500	118.061	0.970299		500	112.051	0.740283
501	119.049	0.904685		501	115.051	0.585888		501	118.065	0.496973		501	112.087	1.80101
502	119.069	2.36617		502	115.05	2.7696		502	118.061	2.45732		502	112.087	2.78399
503	119.071	1.92278		503	115.064	0.503472		503	118.061	1.27136		503	112.087	0.0753689
504	119.082	4.40694		504	115.07	0.464973		504	118.061	3.02541		504	112.087	0.512541
505	119.086	2.46072		505	115.076	2.15385		505	118.065	0.0403879		505	112.112	2.51826
506	119.09	0.502063		506	115.076	0.0595944		506	118.087	2.71258		506	112.52	2.67943
507	120.003	0.391355		507	115.076	4.88006		507	118.086	0.929271		507	112.539	2.64738
508	120.045	2.14776		508	115.087	2.79058		508	118.087	0.725849		508	112.556	2.78042
509	120.056	5.05893		509	115.087	0.487435		509	118.087	2.97801		509	112.574	2.98888
510	120.056	5.52425		510	116.069	0.467248		510	118.087	3.14867		510	112.896	1.52836
511	120.056	5.8271		511	116.071	0.746825		511	118.098	2.36527		511	112.896	2.20257
512	120.066	0.511209		512	116.071	4.71589		512	118.123	2.48641		512	112.896	2.43005
513	120.081	1.98202		513	116.079	2.14963		513	118.123	1.61824		513	112.896	1.86976
514	120.077	0.557407		514	116.073	0.471987		514	119.037	2.62723		514	113.017	0.41096
515	120.981	0.342149		515	116.107	0.514591		515	119.049	0.894582		515	113.017	2.62578
516	120.981	1.72736		516	116.107	0.759327		516	119.058	2.4585		516	113.035	0.572632
517	121.029	2.12879		517	116.891	0.402138		517	119.069	0.503171		517	113.035	2.13614
518	121.029	2.43321		518	117.055	0.570077		518	119.065	0.875638		518	113.036	2.74254
519	121.029	3.39188		519	117.066	2.77159		519	119.065	2.45732		519	113.053	2.78042
520	121.037	0.380961		520	117.074	0.751807		520	119.086	0.525374		520	113.06	0.568876
521	121.04	0.666075		521	117.091	2.10459		521	119.082	0.195713		521	113.059	0.963329
522	121.048	2.14597		522	117.102	3.67996		522	119.09	2.71291		522	113.071	1.71284
523	121.065	0.951346		523	117.111	0.516254		523	120.003	2.48495		523	113.071	0.281016
524	121.065	0.269432		524	117.111	0.767002		524	120.026	2.6975		524	113.071	0.0412741
525	121.065	2.07893		525	117.935	0.296435		525	120.066	1.90637		525	113.091	1.79267
526	121.072	0.492613		526	118.027	0.599598		526	120.066	2.46678		526	113.091	0.534889
527	121.072	1.58068		527	118.05	0.576074		527	120.066	0.555998		527	113.108	0.0412741
528	121.072	1.10321		528	118.065	4.02248		528	120.081	2.31896		528	113.108	0.467789
529	121.084	1.97699		529	118.065	4.96392		529	120.081	0.912085		529	113.108	1.84201
530	121.101	2.69245		530	118.065	5.48504		530	120.081	1.33005		530	113.133	4.41661
531	121.984	0.343686		531	118.065	5.89312		531	120.102	2.4806		531	113.133	3.79158
532	122.019	0.169352		532	118.065	5.22869		532	120.102	1.66796		532	113.133	0.602293
533	122.027	2.27052		533	118.061	0.455428		533	120.542	2.69332		533	113.518	2.23713
534	122.032	2.45217		534	118.065	3.43254		534	121.017	2.42891		534	113.518	0.38176
535	122.032	2.12781		535	118.065	4.74008		535	121.016	1.58113		535	113.519	2.67045
536	122.037	1.01296		536	118.065	3.07468		536	121.016	1.38106		536	113.964	1.86097
537	122.06	2.40378		537	118.065	2.74067		537	121.029	0.496973		537	114.017	2.67943
538	122.069	0.492613		538	118.065	4.52767		538	121.04	0.84724		538	114.017	2.97938
539	122.072	5.0888		539	118.065	2.17133		539	121.04	1.94421		539	114.032	1.5459
540	122.072	5.87446		540	118.065	2.36799		540	121.048	0.499582		540	114.032	2.41198
541	122.072	5.48636		541	118.065	0.683276		541	121.065	0.783278		541	114.049	0.94391
542	122.068	0.951346		542	118.065	0.0359198		542	121.063	1.89659		542	114.05	1.22529
543	122.076	0.506156		543	118.087	0.580871		543	121.065	2.16738		543	114.061	2.81357
544	122.097	1.92956		544	118.087	2.22077		544	121.064	0.268809		544	114.055	0.62617
545	122.097	0.896604		545	118.123	0.561272		545	121.069	2.46182		545	114.056	2.03527
546	122.547	2.54656		546	118.943	0.23526		546	121.069	2.89263		546	114.067	2.52516
547	122.547	2.27546		547	119.016	0.508288		547	121.072	0.885109		547	114.067	3.21205
548	122.547	2.90376		548	119.031	1.81696		548	121.069	1.89442		548	114.067	1.35815
549	122.547	1.95823		549	119.035	0.479216		549	121.084	2.32826		549	114.067	2.27447
550	122.547	3.35328		550	119.049	0.891473		550	121.084	0.866182		550	114.067	0.0213847
551	122.547	0.0462322		551	119.049	2.57271		551	121.57	2.88301		551	114.067	5.92139
552	122.547	0.354639		552	119.065	0.439773		552	121.975	1.1825		552	114.067	0.985965
553	122.925	0.380961		553	119.069	2.36799		553	121.975	1.50838		553	114.067	1.74375
554	123.014	0.349163		554	119.071	2.05465		554	122.027	0.610591		554	114.092	2.49639
555	123.044	2.37565		555	119.086	0.315462		555	122.064	2.50517		555	114.092	1.14695
556	123.04	0.344434		556	119.086	0.105972		556	122.072	0.273746		556	114.091	1.37702
557	123.044	0.894835		557	119.082	2.83824		557	122.072	0.0405917		557	114.092	0.816339
558	123.048	0.623155		558	119.09	0.486183		558	122.07	1.90399		558	114.092	4.57852
559	123.056	5.52424		559	120.024	0.0773868		559	122.06	0.509369		559	114.103	0.0853867
560	123.076	0.480225		560	120.045	2.15807		560	122.069	0.840416		560	114.103	1.7962
561	123.079	5.26419		561	120.056	2.64421		561	122.075	0.930819		561	114.559	2.65328
562	123.079	4.90884		562	120.066	0.522652		562	122.097	2.44785		562	114.893	1.53755
563	123.079	5.80824		563	120.081	1.99778		563	122.097	1.60703		563	115.039	0.540767
564	123.079	4.6153		564	120.077	0.517916		564	122.547	2.70853		564	115.051	2.1836
565	123.081	1.89887		565	120.081	2.54439		565	122.547	5.63081		565	115.051	0.0312479
566	123.117	2.55671		566	120.966	0.400927		566	122.547	3.45726		566	115.059	2.58626
567	123.117	2.22362		567	120.981	0.353762		567	122.547	3.20345		567	115.051	0.645344
568	123.946	0.288247		568	121.029	2.14024		568	122.547	3.72801		568	115.064	1.3489
569	124.015	0.343686		569	121.029	2.47398		569	122.547	3.98483		569	115.064	2.27447
570	124.04	2.07106		570	121.038	0.388698		570	122.547	4.64129		570	115.064	0.990866
571	124.04	0.591358		571	121.04	0.62826		571	122.547	5.27865		571	115.07	1.42426
572	124.051	1.99655		572	121.048	2.15385		572	122.587	2.78864		572	115.07	2.27167
573	124.076	0.651224		573	121.064	5.28594		573	122.592	2.79306		573	115.069	2.70468
574	124.087	5.66623		574	121.064	5.01284		574	122.925	2.4241		574	115.07	0.985965
575	124.087	5.29705		575	121.065	0.296514		575	122.925	1.40236		575	115.076	0.547825
576	124.087	5.03086		576	121.065	0.0920323		576	122.925	1.621		576	115.087	2.45731
577	124.087	3.61926		577	121.064	4.73215		577	123.011	0.705238		577	115.087	1.77565
578	124.087	5.94061		578	121.064	5.61669		578	123.046	2.64616		578	115.087	2.79249
579	124.087	4.64893		579	121.064	5.90632		579	123.044	0.890386		579	115.095	2.34169
580	124.076	1.96396		580	121.065	0.979606		580	123.052	2.57541		580	115.105	2.70468
581	124.087	4.06039		581	121.065	2.64421		581	123.052	2.94472		581	115.557	2.58144
582	124.087	4.33579		582	121.072	0.457791		582	123.056	1.77517		582	115.597	3.08389
583	124.087	3.26305		583	121.072	0.838808		583	123.076	0.86144		583	115.964	2.67943
584	124.087	2.32795		584	121.076	4.51417		584	123.079	0.273692		584	116.03	2.4506
585	124.087	0.421039		585	121.084	1.98822		585	123.079	0.0403879		585	116.046	0.705216
586	124.923	0.380961		586	121.101	2.45223		586	123.081	1.63668		586	116.071	2.26887
587	124.974	0.349163		587	121.101	3.04246		587	123.081	2.54253		587	116.071	0.995593
588	125.003	0.250191		588	122.019	0.191654		588	123.092	2.51369		588	116.065	2.54938
589	125.012	0.343686		589	122.019	1.03685		589	123.1	2.42877		589	116.071	2.76148
590	125.024	2.06123		590	122.019	1.8961		590	123.117	0.528967		590	116.071	0.714677
591	125.035	1.14135		591	122.032	2.14024		591	123.549	2.65586		591	116.073	1.0218
592	125.032	0.373587		592	122.037	1.00816		592	123.595	2.80726		592	116.073	2.30221
593	125.06	2.04339		593	122.072	5.37083		593	123.928	2.42966		593	116.09	1.7946
594	125.071	2.05333		594	122.072	5.65459		594	123.972	1.22347		594	116.107	2.33518
595	125.079	0.606341		595	122.072	4.72063		595	124.043	2.58709		595	116.107	1.61287
596	125.084	5.92183		596	122.072	5.90596		596	124.04	0.697251		596	116.107	1.16516
597	125.084	5.29704		597	122.072	5.04811		597	124.048	1.131		597	116.891	1.56457
598	125.084	4.93722		598	122.072	4.43873		598	124.045	2.61776		598	117.055	0.556406
599	125.084	5.64729		599	122.069	0.465145		599	124.061	2.6277		599	117.066	2.4827
600	125.082	1.90583		600	122.071	3.7085		600	124.076	0.996968		600	117.074	2.52481
601	125.084	3.71412		601	122.068	0.989123		601	124.076	2.35597		601	117.079	2.76148
602	125.09	4.18881		602	122.072	2.83824		602	124.076	1.27136		602	117.091	0.556406
603	125.09	3.32511		603	122.076	0.459945		603	124.076	0.5484		603	117.111	2.46796
604	125.09	5.20711		604	122.097	0.941573		604	124.087	0.273746		604	117.111	1.62385
605	125.09	4.71095		605	122.097	1.96268		605	124.087	0.0403879		605	117.111	1.17903
606	125.09	5.73242		606	122.925	0.392447		606	124.087	1.80359		606	117.595	2.9794
607	125.09	3.66665		607	123.014	0.354939		607	124.087	2.83597		607	118.027	0.61362
608	125.096	2.64105		608	123.04	0.353762		608	124.087	2.34997		608	118.05	0.550316
609	125.108	2.13826		609	123.044	0.901308		609	124.087	0.929324		609	118.061	0.866168
610	125.961	0.250767		610	123.048	0.618769		610	124.087	0.600534		610	118.061	2.43964
611	125.986	0.0695077		611	123.056	0.626281		611	124.544	2.64662		611	118.065	0.507906
612	125.986	0.343686		612	123.067	5.86333		612	124.554	2.73404		612	118.065	2.07122
613	125.986	1.87246		613	123.076	0.502137		613	124.923	2.42891		613	118.087	0.827648
614	126.055	2.13302		614	123.079	5.99612		614	124.923	1.59518		614	118.087	2.71346
615	126.055	0.623233		615	123.079	5.21059		615	124.938	2.32826		615	118.087	3.15984
616	126.066	4.56791		616	123.079	5.69015		616	125.024	0.568		616	118.087	2.43953
617	126.066	5.45324		617	123.079	4.53299		617	125.038	2.57075		617	118.123	2.49725
618	126.066	5.00358		618	123.079	4.77729		618	125.045	2.61776		618	118.123	1.62385
619	126.066	0.525039		619	123.079	4.175		619	125.071	2.50517		619	119.037	1.76857
620	126.092	2.12684		620	123.079	2.64421		620	125.079	0.958278		620	119.037	0.648426
621	126.092	0.619767		621	123.117	2.558		621	125.082	2.02633		621	119.045	0.624731
622	126.091	2.45238		622	124.04	2.09551		622	125.083	0.736192		622	119.058	2.46858
623	126.094	4.94677		623	124.04	0.583379		623	125.079	2.32484		623	119.054	0.866248
624	126.103	4.32638		624	124.051	1.96982		624	125.082	5.76401		624	119.069	0.511865
625	126.103	5.77975		625	124.076	2.0038		625	125.091	0.273746		625	119.069	1.93682
626	126.103	5.49584		626	124.076	0.656356		626	125.09	0.0357335		626	119.065	2.45848
627	126.103	0.39352		627	124.076	0.93838		627	125.091	2.83597		627	119.065	0.866149
628	126.103	3.88568		628	124.087	4.74434		628	125.09	2.34997		628	119.086	0.558136
629	126.103	3.37274		629	124.087	5.92971		629	125.108	0.283187		629	119.09	2.71381
630	126.103	5.0888		630	124.087	4.3266		630	125.108	0.0308992		630	119.523	1.90263
631	126.103	4.7479		631	124.087	2.72443		631	125.108	1.84057		631	119.581	2.75134
632	126.925	0.306605		632	124.087	4.98668		632	125.096	0.515915		632	120.003	2.47379
633	126.99	0.345181		633	124.087	5.21059		633	125.938	1.63996		633	120.045	2.67628
634	126.998	0.256439		634	124.087	5.53559		634	125.986	2.63716		634	120.056	1.78055
635	127.039	2.23312		635	124.087	3.88928		635	125.986	5.32632		635	120.066	2.46796
636	127.05	2.01814		636	124.087	3.0592		636	125.986	5.66895		636	120.066	0.550316
637	127.045	1.26019		637	124.087	2.37013		637	126.022	1.99607		637	120.066	1.93416
638	127.05	0.487245		638	124.087	1.90262		638	126.055	0.606927		638	120.081	2.32065
639	127.076	2.0372		639	124.923	0.400927		639	126.055	1.77991		639	120.081	0.866168
640	127.076	2.24269		640	125.024	2.03345		640	126.066	2.34044		640	120.102	1.63628
[truncated: 4,896 more rows]
